# Supplementary material for: dsRNAi-mediated silencing of PIAS2beta specifically kills anaplastic carcinomas by mitotic catastrophe
Source: Nat Commun. 2024 May 14;15:3736. doi: 10.1038/s41467-024-47751-1 (PMC11094195; doi:10.1038/s41467-024-47751-1)
Supplement: Supplementary file 8 — Supplementary Dataset 1 [file 41467_2024_47751_MOESM8_ESM.xlsx]

## Sheet: Sup_Data_1_Key
Rodrigues et al_Nature Comm 2024_Supplementary_Data_1
	Sup_Data_1_1: Spots Quantitatively Differentially Expressed in Thyroid Cancer Primary Cultures over Normal Thyroid Cultures in 2D electrophoresis_Proteins identified by MALDI TOF/TOF
	Sup_Data_1_2: Human PIAS2 gene: mRNA and Protein isoforms in Ensembl and NCBI databases
	Sup_Data_1_3: BLAST search of our designed PIAS2b-dsRNAi and ns-dsRNAi sequences

## Sheet: Sup_Data_1_1_2D_MS identif
	SSP	UNIPROT CODE	SCORE	PEPTIDES identified by MALDI TOF/TOF-MS	SEQUENCE COVERAGE %	PROTEINS identified by MALDI TOF/TOF-MS
	2502	P08670	149	SLYSSSPGGAYVTR, ISLPLPNFSSLNLR	6	Vimentin
	4803	P55072	112	MDELQLFR, KGDIFLVR, EDEEESLNEVGYDDIGGCRK EMVELPLR, EVDIGIPDATGR, WALSQSNPSALR ETVVEVPQVTWEDIGGLEDVKR, FLKFGMTPSK GVLFYGPPGCGK, AIANECQANFISIK, EIFDKAR GGNIGDGGGAADR, VINQILTEMDGMSTKK LDQLIYIPLPDEKSR, MTNGFSGADLTEICQR	31	Transitional endoplasmic reticulum ATPase (VCP)
	8002	O75928	52	ADFEELRNMVSSFR, HDLLMRALHLLK, MRLTIPCR, FFIFALTPQQVREICISR, FQEDGSWCPMRPKK	13	PIAS2
	4304 5303	P60709	333	VAPEEHPVLLTEAPLNPK, SYELPDGQVITIGNER QEYDESGPSIVHR	12	B-Actin

## Sheet: Sup_Data_1_2_PIAS2 isoforms
PIAS2 gene Ensembl release 105 Dec 2021	PIAS2 isoforms: Ensembl RNA Name	PIAS2 isoforms Ensembl: Transcript ID	PIAS2 isoforms Ensembl: bp	PIAS2 isoforms Ensembl: Protein	PIAS2 isoforms Ensembl: Biotype	PIAS2 NCBI Gene ID (MAR 2022)	PIAS2 NCBI: RNA Refseq	PIAS2 NCBI: RNA Name	PIAS2 NCBI: Protein Refseq	PIAS2 NCBI: Protein Name	ENSEMBL isoforms recognized by PIAS2b-dsRNAi 1 and PIAS2b-dsRNAi 2:	NCBI isoforms recognized by PIAS2b-dsRNAi 1 and PIAS2b-dsRNAi 2:	ENSEMBL isoforms recognized by the TRIPZ inducible lentiviral shRNA system for T-PIAS2 shRNA	NCBI isoforms recognized by the TRIPZ inducible lentiviral shRNA system for T-PIAS2 shRNA	Primer set for PIAS2b, TAQMAN assay: ENSEMBL isoforms recognized	Primer set for PIAS2b, TAQMAN assay: NCBI isoforms recognized	Primer set for PIAS2b, SYBR assay: ENSEMBL isoforms recognized	Primer set for PIAS2b, SYBR assay: NCBI isoforms recognized	Primer set for PIAS2a TAQMAN assay: ENSEMBL isoforms recognized	Primer set for PIAS2a, TAQMAN assay: NCBI isoforms recognized	Primer set for PIAS2a SYBR assay: ENSEMBL isoforms recognized	Primer set for PIAS2a, SYBR assay: NCBI isoforms recognized	Primer set for Global PIAS2 isoforms, SYBR assay: ENSEMBL isoforms recognized	Primer set for Global PIAS2 isoforms, SYBR assay: NCBI isoforms recognized
ENSG00000078043	PIAS2-204	ENST00000585916.6	11243	621aa	Protein coding	Gene ID: 9063	NM_001324046.2	Homo sapiens protein inhibitor of activated STAT 2 (PIAS2), transcript variant 4, mRNA	NP_001310975.1	E3 SUMO-protein ligase PIAS2 isoform 4	PIAS2-204	NM_001324046.2	PIAS2-204	NM_001324046.2	PIAS2-204	NM_001324046.2	PIAS2-204	NM_001324046.2					PIAS2-204	NM_001324046.2
ENSG00000078043	PIAS2-204	ENST00000585916.6	11243	621aa	Protein coding	Gene ID: 9063	NM_001324047.2	Homo sapiens protein inhibitor of activated STAT 2 (PIAS2), transcript variant 5, mRNA	NP_001310976.1	E3 SUMO-protein ligase PIAS2 isoform 5	PIAS2-204	NM_001324047.2	PIAS2-204	NM_001324047.2	PIAS2-204	NM_001324047.2	PIAS2-204	NM_001324047.2					PIAS2-204	NM_001324047.2
ENSG00000078043	PIAS2-204	ENST00000585916.6	11243	621aa	Protein coding	Gene ID: 9063	NM_001324048.2	Homo sapiens protein inhibitor of activated STAT 2 (PIAS2), transcript variant 6, mRNA	NP_001310977.1	E3 SUMO-protein ligase PIAS2 isoform 6	PIAS2-204	NM_001324048.2	PIAS2-204	NM_001324048.2	PIAS2-204	NM_001324048.2	PIAS2-204	NM_001324048.2					PIAS2-204	NM_001324048.2
ENSG00000078043	PIAS2-204	ENST00000585916.6	11243	621aa	Protein coding	Gene ID: 9063	NM_001324049.2	Homo sapiens protein inhibitor of activated STAT 2 (PIAS2), transcript variant 7, mRNA	NP_001310978.1	E3 SUMO-protein ligase PIAS2 isoform 6	PIAS2-204	NM_001324049.2	PIAS2-204	NM_001324049.2	PIAS2-204	NM_001324049.2	PIAS2-204	NM_001324049.2					PIAS2-204	NM_001324049.2
ENSG00000078043	PIAS2-204	ENST00000585916.6	11243	621aa	Protein coding	Gene ID: 9063	NM_001354034.2	Homo sapiens protein inhibitor of activated STAT 2 (PIAS2), transcript variant 19, mRNA	NP_001340963.1	E3 SUMO-protein ligase PIAS2 isoform 10	PIAS2-204	NM_001354034.2	PIAS2-204		PIAS2-204	NM_001354034.2	PIAS2-204	NM_001354034.2					PIAS2-204	NM_001354034.2
ENSG00000078043	PIAS2-204	ENST00000585916.6	11243	621aa	Protein coding	Gene ID: 9063	NM_001354035.2	Homo sapiens protein inhibitor of activated STAT 2 (PIAS2), transcript variant 20, mRNA	NP_001340964.1	E3 SUMO-protein ligase PIAS2 isoform 6	PIAS2-204	NM_001354035.2	PIAS2-204		PIAS2-204	NM_001354035.2	PIAS2-204	NM_001354035.2					PIAS2-204	NM_001354035.2
ENSG00000078043	PIAS2-204	ENST00000585916.6	11243	621aa	Protein coding	Gene ID: 9063	NM_001354036.2	Homo sapiens protein inhibitor of activated STAT 2 (PIAS2), transcript variant 21, mRNA	NP_001340965.1	E3 SUMO-protein ligase PIAS2 isoform 6	PIAS2-204	NM_001354036.2	PIAS2-204		PIAS2-204	NM_001354036.2	PIAS2-204	NM_001354036.2					PIAS2-204	NM_001354036.2
ENSG00000078043	PIAS2-204	ENST00000585916.6	11243	621aa	Protein coding	Gene ID: 9063	NM_001354038.2	Homo sapiens protein inhibitor of activated STAT 2 (PIAS2), transcript variant 27, mRNA	NP_001340967.1	E3 SUMO-protein ligase PIAS2 isoform 5	PIAS2-204	NM_001354038.2	PIAS2-204		PIAS2-204	NM_001354038.2	PIAS2-204	NM_001354038.2					PIAS2-204	NM_001354038.2
ENSG00000078043	PIAS2-204	ENST00000585916.6	11243	621aa	Protein coding	Gene ID: 9063	NM_001354039.2	Homo sapiens protein inhibitor of activated STAT 2 (PIAS2), transcript variant 28, mRNA	NP_001340968.1	E3 SUMO-protein ligase PIAS2 isoform 5	PIAS2-204	NM_001354039.2	PIAS2-204		PIAS2-204	NM_001354039.2	PIAS2-204	NM_001354039.2					PIAS2-204	NM_001354039.2
ENSG00000078043	PIAS2-204	ENST00000585916.6	11243	621aa	Protein coding	Gene ID: 9063	NM_004671.5	Homo sapiens protein inhibitor of activated STAT 2 (PIAS2), transcript variant beta, mRNA	NP_004662.2	E3 SUMO-protein ligase PIAS2 isoform beta	PIAS2-204	NM_004671.5	PIAS2-204	NM_004671.5	PIAS2-204	NM_004671.5	PIAS2-204	NM_004671.5					PIAS2-204	NM_004671.5
ENSG00000078043	PIAS2-204	ENST00000585916.6	11243	621aa	Protein coding	Gene ID: 9063	NR_148700.2	Homo sapiens protein inhibitor of activated STAT 2 (PIAS2), transcript variant 24, non-coding RNA			PIAS2-204	NR_148700.2	PIAS2-204		PIAS2-204		PIAS2-204						PIAS2-204
ENSG00000078043	PIAS2-204	ENST00000585916.6	11243	621aa	Protein coding	Gene ID: 9063	NR_148701.2	Homo sapiens protein inhibitor of activated STAT 2 (PIAS2), transcript variant 25, non-coding RNA			PIAS2-204	NR_148701.2	PIAS2-204		PIAS2-204		PIAS2-204						PIAS2-204
ENSG00000078043	PIAS2-204	ENST00000585916.6	11243	621aa	Protein coding	Gene ID: 9063	NR_148703.2	Homo sapiens protein inhibitor of activated STAT 2 (PIAS2), transcript variant 29, non-coding RNA			PIAS2-204	NR_148703.2	PIAS2-204		PIAS2-204		PIAS2-204						PIAS2-204
ENSG00000078043	PIAS2-201	ENST00000324794.11	4543	572aa	Protein coding	Gene ID: 9063	NM_001324051.2	Homo sapiens protein inhibitor of activated STAT 2 (PIAS2), transcript variant 8, mRNA	NP_001310980.1	E3 SUMO-protein ligase PIAS2 isoform 7			PIAS2-201	NM_001324051.2					PIAS2-201	NM_001324051.2	PIAS2-201	NM_001324051.2	PIAS2-201	NM_001324051.2
ENSG00000078043	PIAS2-201	ENST00000324794.11	4543	572aa	Protein coding	Gene ID: 9063	NM_001324052.2	Homo sapiens protein inhibitor of activated STAT 2 (PIAS2), transcript variant 9, mRNA	NP_001310981.1	E3 SUMO-protein ligase PIAS2 isoform 7			PIAS2-201	NM_001324052.2					PIAS2-201	NM_001324052.2	PIAS2-201	NM_001324052.2	PIAS2-201	NM_001324052.2
ENSG00000078043	PIAS2-201	ENST00000324794.11	4543	572aa	Protein coding	Gene ID: 9063	NM_001324053.2	Homo sapiens protein inhibitor of activated STAT 2 (PIAS2), transcript variant 10, mRNA	NP_001310982.1	E3 SUMO-protein ligase PIAS2 isoform 7			PIAS2-201	NM_001324053.2					PIAS2-201	NM_001324053.2	PIAS2-201	NM_001324053.2	PIAS2-201	NM_001324053.2
ENSG00000078043	PIAS2-201	ENST00000324794.11	4543	572aa	Protein coding	Gene ID: 9063	NM_001324054.2	Homo sapiens protein inhibitor of activated STAT 2 (PIAS2), transcript variant 11, mRNA	NP_001310983.1	E3 SUMO-protein ligase PIAS2 isoform 7			PIAS2-201	NM_001324054.2					PIAS2-201	NM_001324054.2	PIAS2-201	NM_001324054.2	PIAS2-201	NM_001324054.2
ENSG00000078043	PIAS2-201	ENST00000324794.11	4543	572aa	Protein coding	Gene ID: 9063	NM_001324058.2	Homo sapiens protein inhibitor of activated STAT 2 (PIAS2), transcript variant 15, mRNA	NP_001310987.1	E3 SUMO-protein ligase PIAS2 isoform 9			PIAS2-201						PIAS2-201		PIAS2-201		PIAS2-201	NM_001324058.2
ENSG00000078043	PIAS2-201	ENST00000324794.11	4543	572aa	Protein coding	Gene ID: 9063	NM_001354033.2	Homo sapiens protein inhibitor of activated STAT 2 (PIAS2), transcript variant 18, mRNA	NP_001340962.1	E3 SUMO-protein ligase PIAS2 isoform 7			PIAS2-201						PIAS2-201	NM_001354033.2	PIAS2-201	NM_001354033.2	PIAS2-201	NM_001354033.2
ENSG00000078043	PIAS2-201	ENST00000324794.11	4543	572aa	Protein coding	Gene ID: 9063	NM_173206.4	Homo sapiens protein inhibitor of activated STAT 2 (PIAS2), transcript variant alpha, mRNA	NP_775298.1	E3 SUMO-protein ligase PIAS2 isoform alpha			PIAS2-201	NM_173206.4					PIAS2-201	NM_173206.4	PIAS2-201	NM_173206.4	PIAS2-201	NM_173206.4
ENSG00000078043	PIAS2-201	ENST00000324794.11	4543	572aa	Protein coding	Gene ID: 9063	NR_148699.2	Homo sapiens protein inhibitor of activated STAT 2 (PIAS2), transcript variant 22, non-coding RNA					PIAS2-201						PIAS2-201		PIAS2-201		PIAS2-201
ENSG00000078043	PIAS2-215	ENST00000592212.5	2790	536aa	Protein coding	Gene ID: 9063	NM_001324055.2	Homo sapiens protein inhibitor of activated STAT 2 (PIAS2), transcript variant 12, mRNA	NP_001310984.1	E3 SUMO-protein ligase PIAS2 isoform 8			PIAS2-215	NM_001324055.2									PIAS2-215	NM_001324055.2
ENSG00000078043	PIAS2-215	ENST00000592212.5	2790	536aa	Protein coding	Gene ID: 9063	NM_001324057.2	Homo sapiens protein inhibitor of activated STAT 2 (PIAS2), transcript variant 13, mRNA	NP_001310986.1	E3 SUMO-protein ligase PIAS2 isoform 8			PIAS2-215	NM_001324057.2									PIAS2-215	NM_001324057.2
ENSG00000078043	PIAS2-215	ENST00000592212.5	2790	536aa	Protein coding	Gene ID: 9063	NM_001324059.2	Homo sapiens protein inhibitor of activated STAT 2 (PIAS2), transcript variant 14, mRNA	NP_001310988.1	E3 SUMO-protein ligase PIAS2 isoform 8			PIAS2-215	NM_001324059.2									PIAS2-215	NM_001324059.2
ENSG00000078043	PIAS2-215	ENST00000592212.5	2790	536aa	Protein coding	Gene ID: 9063	NM_001324060.2	Homo sapiens protein inhibitor of activated STAT 2 (PIAS2), transcript variant 3, mRNA	NP_001310989.1	E3 SUMO-protein ligase PIAS2 isoform NY			PIAS2-215	NM_001324060.2									PIAS2-215
ENSG00000078043	PIAS2-215	ENST00000592212.5	2790	536aa	Protein coding	Gene ID: 9063	NM_001354037.2	Homo sapiens protein inhibitor of activated STAT 2 (PIAS2), transcript variant 23, mRNA	NP_001340966.1	E3 SUMO-protein ligase PIAS2 isoform 8			PIAS2-215										PIAS2-215	NM_001354037.2
ENSG00000078043	PIAS2-203	ENST00000545673.5	1590	282aa	Protein coding	Gene ID: 9063	NR_136685.2	Homo sapiens protein inhibitor of activated STAT 2 (PIAS2), transcript variant 17, non-coding RNA
ENSG00000078043	PIAS2-210	ENST00000589917.1	561	122aa	Protein coding	Gene ID: 9063
ENSG00000078043	PIAS2-216	ENST00000592221.5	502	89aa	Protein coding	Gene ID: 9063
ENSG00000078043	PIAS2-207	ENST00000586953.1	497	88aa	Protein coding	Gene ID: 9063
ENSG00000078043	PIAS2-208	ENST00000587810.1	447	95aa	Protein coding	Gene ID: 9063
ENSG00000078043	PIAS2-202	ENST00000398654.7	2043	182aa	Nonsense mediated decay	Gene ID: 9063	NR_136684.2	Homo sapiens protein inhibitor of activated STAT 2 (PIAS2), transcript variant 16, non-coding RNA			PIAS2-202	NR_136684.2	PIAS2-202	NR_136684.2
ENSG00000078043	PIAS2-202	ENST00000398654.7	2043	182aa	Nonsense mediated decay	Gene ID: 9063	NR_148702.2	Homo sapiens protein inhibitor of activated STAT 2 (PIAS2), transcript variant 26, non-coding RNA			PIAS2-202	NR_148702.2	PIAS2-202
ENSG00000078043	PIAS2-212	ENST00000590944.1	404	No protein	Processed transcript	Gene ID: 9063
ENSG00000078043	PIAS2-205	ENST00000586170.1	332	No protein	Processed transcript	Gene ID: 9063
ENSG00000078043	PIAS2-211	ENST00000590127.5	1838	No protein	Retained intron	Gene ID: 9063
ENSG00000078043	PIAS2-214	ENST00000592011.5	1394	No protein	Retained intron	Gene ID: 9063
ENSG00000078043	PIAS2-209	ENST00000589819.1	589	No protein	Retained intron	Gene ID: 9063
ENSG00000078043	PIAS2-206	ENST00000586634.1	585	No protein	Retained intron	Gene ID: 9063
ENSG00000078043	PIAS2-213	ENST00000591865.1	515	No protein	Retained intron	Gene ID: 9063

## Sheet: Sup_Data_1_3_BLAST dsRNAi
dsRNAi Name	siRNA Target Sequence	%GC	ANTISENSE siRNA Oligonucleotide Template (Bold: from T7 promoter)	SENSE siRNA Oligonucleotide Template	Sense strand siRNA 5’à3’	Antisense strand siRNA 5’à3’	BLAST/ENSEMBL Seq	BLAST/ ENSEMBL Description	Max Score	Total Score	Query Cover	E value	Per. Ident	Accession
PIAS2b dsRNAi 1	AATAATTTGGTATTTATTGAA	0.275	5'- AATAATTTGGTATTTATTGAACCTGTCTC -3'	5'- AATTCAATAAATACCAAATTACCTGTCTC -3'	UAAUUUGGUAUUUAUUGAAuu	UUCAAUAAAUACCAAAUUAuu	Select seq NR_148703.2	Homo sapiens protein inhibitor of activated STAT 2 (PIAS2), transcript variant 29, non-coding RNA	42.1	42.1	1	0.001	100.00%	NR_148703.2
							Select seq NR_148701.2	Homo sapiens protein inhibitor of activated STAT 2 (PIAS2), transcript variant 25, non-coding RNA	42.1	42.1	1	0.001	100.00%	NR_148701.2
							Select seq NR_136684.2	Homo sapiens protein inhibitor of activated STAT 2 (PIAS2), transcript variant 16, non-coding RNA	42.1	42.1	1	0.001	100.00%	NR_136684.2
							Select seq NR_148702.2	Homo sapiens protein inhibitor of activated STAT 2 (PIAS2), transcript variant 26, non-coding RNA	42.1	42.1	1	0.001	100.00%	NR_148702.2
							Select seq NR_148700.2	Homo sapiens protein inhibitor of activated STAT 2 (PIAS2), transcript variant 24, non-coding RNA	42.1	42.1	1	0.001	100.00%	NR_148700.2
							Select seq NM_001324048.2	Homo sapiens protein inhibitor of activated STAT 2 (PIAS2), transcript variant 6, mRNA	42.1	42.1	1	0.001	100.00%	NM_001324048.2
							Select seq NM_001354035.2	Homo sapiens protein inhibitor of activated STAT 2 (PIAS2), transcript variant 20, mRNA	42.1	42.1	1	0.001	100.00%	NM_001354035.2
							Select seq NM_001354036.2	Homo sapiens protein inhibitor of activated STAT 2 (PIAS2), transcript variant 21, mRNA	42.1	42.1	1	0.001	100.00%	NM_001354036.2
							Select seq NM_001324046.2	Homo sapiens protein inhibitor of activated STAT 2 (PIAS2), transcript variant 4, mRNA	42.1	42.1	1	0.001	100.00%	NM_001324046.2
							Select seq NM_001324047.2	Homo sapiens protein inhibitor of activated STAT 2 (PIAS2), transcript variant 5, mRNA	42.1	42.1	1	0.001	100.00%	NM_001324047.2
							Select seq NM_001354034.2	Homo sapiens protein inhibitor of activated STAT 2 (PIAS2), transcript variant 19, mRNA	42.1	42.1	1	0.001	100.00%	NM_001354034.2
							Select seq NM_001354038.2	Homo sapiens protein inhibitor of activated STAT 2 (PIAS2), transcript variant 27, mRNA	42.1	42.1	1	0.001	100.00%	NM_001354038.2
							Select seq NM_001324049.2	Homo sapiens protein inhibitor of activated STAT 2 (PIAS2), transcript variant 7, mRNA	42.1	42.1	1	0.001	100.00%	NM_001324049.2
							Select seq NM_001354039.2	Homo sapiens protein inhibitor of activated STAT 2 (PIAS2), transcript variant 28, mRNA	42.1	42.1	1	0.001	100.00%	NM_001354039.2
							Select seq NM_004671.5	Homo sapiens protein inhibitor of activated STAT 2 (PIAS2), transcript variant beta, mRNA	42.1	42.1	1	0.001	100.00%	NM_004671.5
							Select seq XM_024451286.1	PREDICTED: Homo sapiens protein inhibitor of activated STAT 2 (PIAS2), transcript variant X13, mRNA	42.1	42.1	1	0.001	100.00%	XM_024451286.1
							Select seq XM_024451285.1	PREDICTED: Homo sapiens protein inhibitor of activated STAT 2 (PIAS2), transcript variant X12, mRNA	42.1	42.1	1	0.001	100.00%	XM_024451285.1
							Select seq XM_024451284.1	PREDICTED: Homo sapiens protein inhibitor of activated STAT 2 (PIAS2), transcript variant X11, mRNA	42.1	42.1	1	0.001	100.00%	XM_024451284.1
							Select seq XM_024451283.1	PREDICTED: Homo sapiens protein inhibitor of activated STAT 2 (PIAS2), transcript variant X10, mRNA	42.1	42.1	1	0.001	100.00%	XM_024451283.1
							Select seq XM_024451282.1	PREDICTED: Homo sapiens protein inhibitor of activated STAT 2 (PIAS2), transcript variant X5, mRNA	42.1	42.1	1	0.001	100.00%	XM_024451282.1
							Select seq XR_001753300.1	PREDICTED: Homo sapiens protein inhibitor of activated STAT 2 (PIAS2), transcript variant X8, misc_RNA	42.1	42.1	1	0.001	100.00%	XR_001753300.1
							Select seq XR_001753298.1	PREDICTED: Homo sapiens protein inhibitor of activated STAT 2 (PIAS2), transcript variant X6, misc_RNA	42.1	42.1	1	0.001	100.00%	XR_001753298.1
							Select seq XM_011526258.2	PREDICTED: Homo sapiens protein inhibitor of activated STAT 2 (PIAS2), transcript variant X4, mRNA	42.1	42.1	1	0.001	100.00%	XM_011526258.2
							Select seq XM_005258377.3	PREDICTED: Homo sapiens protein inhibitor of activated STAT 2 (PIAS2), transcript variant X3, mRNA	42.1	42.1	1	0.001	100.00%	XM_005258377.3
							Select seq XM_006722572.3	PREDICTED: Homo sapiens protein inhibitor of activated STAT 2 (PIAS2), transcript variant X2, mRNA	42.1	42.1	1	0.001	100.00%	XM_006722572.3
							Select seq XM_006722571.3	PREDICTED: Homo sapiens protein inhibitor of activated STAT 2 (PIAS2), transcript variant X1, mRNA	42.1	42.1	1	0.001	100.00%	XM_006722571.3
							Select seq XR_929608.3	PREDICTED: Homo sapiens uncharacterized LOC105376043 (LOC105376043), ncRNA	36.2	36.2	0.85	0.065	100.00%	XR_929608.3
							Select seq XR_950692.2	PREDICTED: Homo sapiens uncharacterized LOC105379452 (LOC105379452), ncRNA	36.2	36.2	0.85	0.065	100.00%	XR_950692.2
							Select seq XR_001746516.1	PREDICTED: Homo sapiens uncharacterized LOC107987008 (LOC107987008), ncRNA	36.2	36.2	0.85	0.065	100.00%	XR_001746516.1
							Select seq NM_001369537.1	Homo sapiens neurotrophic receptor tyrosine kinase 2 (NTRK2), transcript variant m, mRNA	30.2	30.2	0.71	4.0	100.00%	NM_001369537.1
							Select seq NM_001018066.3	Homo sapiens neurotrophic receptor tyrosine kinase 2 (NTRK2), transcript variant e, mRNA	30.2	30.2	0.71	4.0	100.00%	NM_001018066.3
							Select seq NM_001369538.1	Homo sapiens neurotrophic receptor tyrosine kinase 2 (NTRK2), transcript variant n, mRNA	30.2	30.2	0.71	4.0	100.00%	NM_001369538.1
							Select seq NM_015897.4	Homo sapiens protein inhibitor of activated STAT 4 (PIAS4), mRNA	30.2	30.2	0.71	4.0	100.00%	NM_015897.4
							Select seq NM_015564.3	Homo sapiens leucine rich repeat transmembrane neuronal 2 (LRRTM2), mRNA	30.2	30.2	0.71	4.0	100.00%	NM_015564.3
							Select seq XM_011518720.3	PREDICTED: Homo sapiens neurotrophic receptor tyrosine kinase 2 (NTRK2), transcript variant X12, mRNA	30.2	30.2	0.71	4.0	100.00%	XM_011518720.3
							Select seq XM_005252006.4	PREDICTED: Homo sapiens neurotrophic receptor tyrosine kinase 2 (NTRK2), transcript variant X9, mRNA	30.2	30.2	0.71	4.0	100.00%	XM_005252006.4
							Select seq XR_002956694.1	PREDICTED: Homo sapiens uncharacterized LOC112268022 (LOC112268022), ncRNA	30.2	52.5	0.76	4.0	100.00%	XR_002956694.1
							Select seq XM_017014755.1	PREDICTED: Homo sapiens neurotrophic receptor tyrosine kinase 2 (NTRK2), transcript variant X10, mRNA	30.2	30.2	0.71	4.0	100.00%	XM_017014755.1
							Select seq XR_924740.2	PREDICTED: Homo sapiens uncharacterized LOC105374235 (LOC105374235), transcript variant X1, ncRNA	30.2	30.2	0.71	4.0	100.00%	XR_924740.2
							Select seq XM_017026868.1	PREDICTED: Homo sapiens protein inhibitor of activated STAT 4 (PIAS4), transcript variant X2, mRNA	30.2	30.2	0.71	4.0	100.00%	XM_017026868.1
							Select seq XM_011528060.2	PREDICTED: Homo sapiens protein inhibitor of activated STAT 4 (PIAS4), transcript variant X1, mRNA	30.2	30.2	0.71	4.0	100.00%	XM_011528060.2
							Select seq NM_001018065.2	Homo sapiens neurotrophic receptor tyrosine kinase 2 (NTRK2), transcript variant d, mRNA	30.2	30.2	0.71	4.0	100.00%	NM_001018065.2
							Select seq XR_001748100.1	PREDICTED: Homo sapiens uncharacterized LOC107984302 (LOC107984302), ncRNA	30.2	30.2	0.71	4.0	100.00%	XR_001748100.1
							Select seq NM_130835.3	Homo sapiens OPA1 mitochondrial dynamin like GTPase (OPA1), transcript variant 6, mRNA; nuclear gene for mitochondrial product	28.2	28.2	0.85	16	94.44%	NM_130835.3
							Select seq NM_130837.3	Homo sapiens OPA1 mitochondrial dynamin like GTPase (OPA1), transcript variant 8, mRNA; nuclear gene for mitochondrial product	28.2	28.2	0.85	16	94.44%	NM_130837.3
							Select seq NM_015560.3	Homo sapiens OPA1 mitochondrial dynamin like GTPase (OPA1), transcript variant 1, mRNA; nuclear gene for mitochondrial product	28.2	28.2	0.85	16	94.44%	NM_015560.3
							Select seq NM_130833.3	Homo sapiens OPA1 mitochondrial dynamin like GTPase (OPA1), transcript variant 4, mRNA; nuclear gene for mitochondrial product	28.2	28.2	0.85	16	94.44%	NM_130833.3
							Select seq NM_145725.3	Homo sapiens TNF receptor associated factor 3 (TRAF3), transcript variant 1, mRNA	28.2	28.2	0.66	16	100.00%	NM_145725.3
							Select seq NM_001354663.2	Homo sapiens OPA1 mitochondrial dynamin like GTPase (OPA1), transcript variant 9, mRNA; nuclear gene for mitochondrial product	28.2	28.2	0.85	16	94.44%	NM_001354663.2
							Select seq NM_003300.4	Homo sapiens TNF receptor associated factor 3 (TRAF3), transcript variant 3, mRNA	28.2	28.2	0.66	16	100.00%	NM_003300.4
							Select seq NM_130834.3	Homo sapiens OPA1 mitochondrial dynamin like GTPase (OPA1), transcript variant 5, mRNA; nuclear gene for mitochondrial product	28.2	28.2	0.85	16	94.44%	NM_130834.3
							Select seq NM_130832.3	Homo sapiens OPA1 mitochondrial dynamin like GTPase (OPA1), transcript variant 3, mRNA; nuclear gene for mitochondrial product	28.2	28.2	0.85	16	94.44%	NM_130832.3
							Select seq NM_130836.3	Homo sapiens OPA1 mitochondrial dynamin like GTPase (OPA1), transcript variant 7, mRNA; nuclear gene for mitochondrial product	28.2	28.2	0.85	16	94.44%	NM_130836.3
							Select seq NM_001354664.2	Homo sapiens OPA1 mitochondrial dynamin like GTPase (OPA1), transcript variant 10, mRNA; nuclear gene for mitochondrial product	28.2	28.2	0.85	16	94.44%	NM_001354664.2
							Select seq NM_001199427.2	Homo sapiens TNF receptor associated factor 3 (TRAF3), transcript variant 4, mRNA	28.2	28.2	0.66	16	100.00%	NM_001199427.2
							Select seq NM_130831.3	Homo sapiens OPA1 mitochondrial dynamin like GTPase (OPA1), transcript variant 2, mRNA; nuclear gene for mitochondrial product	28.2	28.2	0.85	16	94.44%	NM_130831.3
							Select seq NM_015884.4	Homo sapiens membrane bound transcription factor peptidase, site 2 (MBTPS2), mRNA	28.2	28.2	0.66	16	100.00%	NM_015884.4
							Select seq NM_003897.4	Homo sapiens immediate early response 3 (IER3), mRNA	28.2	28.2	0.66	16	100.00%	NM_003897.4
							Select seq XR_001740480.2	PREDICTED: Homo sapiens uncharacterized LOC101926953 (LOC101926953), ncRNA	28.2	28.2	0.66	16	100.00%	XR_001740480.2
							Select seq XR_001740159.2	PREDICTED: Homo sapiens OPA1 mitochondrial dynamin like GTPase (OPA1), transcript variant X2, misc_RNA	28.2	28.2	0.85	16	94.44%	XR_001740159.2
							Select seq XR_001740158.2	PREDICTED: Homo sapiens OPA1 mitochondrial dynamin like GTPase (OPA1), transcript variant X1, misc_RNA	28.2	28.2	0.85	16	94.44%	XR_001740158.2
							Select seq XM_011537118.3	PREDICTED: Homo sapiens TNF receptor associated factor 3 (TRAF3), transcript variant X6, mRNA	28.2	28.2	0.66	16	100.00%	XM_011537118.3
							Select seq XM_011537117.3	PREDICTED: Homo sapiens TNF receptor associated factor 3 (TRAF3), transcript variant X5, mRNA	28.2	28.2	0.66	16	100.00%	XM_011537117.3
							Select seq XM_011537116.3	PREDICTED: Homo sapiens TNF receptor associated factor 3 (TRAF3), transcript variant X4, mRNA	28.2	28.2	0.66	16	100.00%	XM_011537116.3
							Select seq XM_017000982.2	PREDICTED: Homo sapiens dynamin 3 (DNM3), transcript variant X7, mRNA	28.2	50.5	0.66	16	100.00%	XM_017000982.2
							Select seq XM_011513161.2	PREDICTED: Homo sapiens EF-hand and coiled-coil domain containing 1 (EFCC1), transcript variant X2, mRNA	28.2	28.2	0.66	16	100.00%	XM_011513161.2
							Select seq XM_017021619.1	PREDICTED: Homo sapiens TNF receptor associated factor 3 (TRAF3), transcript variant X3, mRNA	28.2	28.2	0.66	16	100.00%	XM_017021619.1
							Select seq XM_017021618.1	PREDICTED: Homo sapiens TNF receptor associated factor 3 (TRAF3), transcript variant X2, mRNA	28.2	28.2	0.66	16	100.00%	XM_017021618.1
							Select seq XM_017021617.1	PREDICTED: Homo sapiens TNF receptor associated factor 3 (TRAF3), transcript variant X1, mRNA	28.2	28.2	0.66	16	100.00%	XM_017021617.1
							Select seq XM_017000962.1	PREDICTED: Homo sapiens integrator complex subunit 7 (INTS7), transcript variant X2, mRNA	28.2	28.2	0.66	16	100.00%	XM_017000962.1
							Select seq NR_137193.1	Homo sapiens mir-100-let-7a-2-mir-125b-1 cluster host gene (MIR100HG), transcript variant 20, long non-coding RNA	28.2	28.2	0.66	16	100.00%	NR_137193.1
							Select seq NR_137184.1	Homo sapiens mir-100-let-7a-2-mir-125b-1 cluster host gene (MIR100HG), transcript variant 11, long non-coding RNA	28.2	28.2	0.66	16	100.00%	NR_137184.1
							Select seq NM_145726.3	Homo sapiens TNF receptor associated factor 3 (TRAF3), transcript variant 2, mRNA	28.2	28.2	0.66	16	100.00%	NM_145726.3
							Select seq NM_001385143.1	Homo sapiens TNF receptor associated factor 3 (TRAF3), transcript variant 6, mRNA	28.2	28.2	0.66	16	100.00%	NM_001385143.1
							Select seq NM_001385142.1	Homo sapiens TNF receptor associated factor 3 (TRAF3), transcript variant 5, mRNA	28.2	28.2	0.66	16	100.00%	NM_001385142.1
							Select seq NM_001384127.1	Homo sapiens FYVE, RhoGEF and PH domain containing 4 (FGD4), transcript variant 11, mRNA	28.2	28.2	0.66	16	100.00%	NM_001384127.1
							Select seq NM_001384130.1	Homo sapiens FYVE, RhoGEF and PH domain containing 4 (FGD4), transcript variant 13, mRNA	28.2	28.2	0.66	16	100.00%	NM_001384130.1
							Select seq NM_001384126.1	Homo sapiens FYVE, RhoGEF and PH domain containing 4 (FGD4), transcript variant 10, mRNA	28.2	28.2	0.66	16	100.00%	NM_001384126.1
							Select seq NM_001384128.1	Homo sapiens FYVE, RhoGEF and PH domain containing 4 (FGD4), transcript variant 12, mRNA	28.2	28.2	0.66	16	100.00%	NM_001384128.1
							Select seq NM_001370298.3	Homo sapiens FYVE, RhoGEF and PH domain containing 4 (FGD4), transcript variant 9, mRNA	28.2	28.2	0.66	16	100.00%	NM_001370298.3
							Select seq NM_000090.4	Homo sapiens collagen type III alpha 1 chain (COL3A1), mRNA	28.2	28.2	0.85	16	94.44%	NM_000090.4
							Select seq NM_004667.6	Homo sapiens HECT and RLD domain containing E3 ubiquitin protein ligase 2 (HERC2), mRNA	28.2	28.2	0.66	16	100.00%	NM_004667.6
							Select seq NM_001322247.2	Homo sapiens meiotic double-stranded break formation protein 4 (MEI4), transcript variant 2, mRNA	28.2	28.2	0.66	16	100.00%	NM_001322247.2
							Select seq NM_001370297.1	Homo sapiens FYVE, RhoGEF and PH domain containing 4 (FGD4), transcript variant 8, mRNA	28.2	28.2	0.66	16	100.00%	NM_001370297.1
							Select seq NM_152701.5	Homo sapiens ATP binding cassette subfamily A member 13 (ABCA13), mRNA	28.2	28.2	0.66	16	100.00%	NM_152701.5
							Select seq XM_011535798.3	PREDICTED: Homo sapiens nucleoporin 43 (NUP43), transcript variant X1, mRNA	28.2	28.2	0.66	16	100.00%	XM_011535798.3
							Select seq XM_005248774.4	PREDICTED: Homo sapiens meiotic double-stranded break formation protein 4 (MEI4), transcript variant X2, mRNA	28.2	28.2	0.66	16	100.00%	XM_005248774.4
							Select seq XM_005268276.5	PREDICTED: Homo sapiens HECT and RLD domain containing E3 ubiquitin protein ligase 2 (HERC2), transcript variant X3, mRNA	28.2	28.2	0.66	16	100.00%	XM_005268276.5
							Select seq XM_024448840.1	PREDICTED: Homo sapiens FYVE, RhoGEF and PH domain containing 4 (FGD4), transcript variant X17, mRNA	28.2	28.2	0.66	16	100.00%	XM_024448840.1
							Select seq XM_011520559.3	PREDICTED: Homo sapiens FYVE, RhoGEF and PH domain containing 4 (FGD4), transcript variant X16, mRNA	28.2	28.2	0.66	16	100.00%	XM_011520559.3
							Select seq XM_005253310.4	PREDICTED: Homo sapiens FYVE, RhoGEF and PH domain containing 4 (FGD4), transcript variant X15, mRNA	28.2	28.2	0.66	16	100.00%	XM_005253310.4
							Select seq XM_024448839.1	PREDICTED: Homo sapiens FYVE, RhoGEF and PH domain containing 4 (FGD4), transcript variant X8, mRNA	28.2	28.2	0.66	16	100.00%	XM_024448839.1
							Select seq XM_024448838.1	PREDICTED: Homo sapiens FYVE, RhoGEF and PH domain containing 4 (FGD4), transcript variant X7, mRNA	28.2	28.2	0.66	16	100.00%	XM_024448838.1
							Select seq XM_024448837.1	PREDICTED: Homo sapiens FYVE, RhoGEF and PH domain containing 4 (FGD4), transcript variant X6, mRNA	28.2	28.2	0.66	16	100.00%	XM_024448837.1
							Select seq NR_149095.1	Homo sapiens IER3 antisense RNA 1 (IER3-AS1), long non-coding RNA	28.2	28.2	0.66	16	100.00%	NR_149095.1
							Select seq NM_001304484.2	Homo sapiens FYVE, RhoGEF and PH domain containing 4 (FGD4), transcript variant 5, mRNA	28.2	28.2	0.66	16	100.00%	NM_001304484.2
							Select seq NM_001330374.2	Homo sapiens FYVE, RhoGEF and PH domain containing 4 (FGD4), transcript variant 7, mRNA	28.2	28.2	0.66	16	100.00%	NM_001330374.2
							Select seq NM_001282136.3	Homo sapiens meiotic double-stranded break formation protein 4 (MEI4), transcript variant 1, mRNA	28.2	28.2	0.66	16	100.00%	NM_001282136.3
							Select seq NM_001330373.2	Homo sapiens FYVE, RhoGEF and PH domain containing 4 (FGD4), transcript variant 6, mRNA	28.2	28.2	0.66	16	100.00%	NM_001330373.2
							Select seq NM_001385118.1	Homo sapiens FYVE, RhoGEF and PH domain containing 4 (FGD4), transcript variant 1, mRNA	28.2	28.2	0.66	16	100.00%	NM_001385118.1
							Select seq XR_929608.3 No results for Human 'XR_929608.3' in August 2020	PREDICTED: Homo sapiens uncharacterized LOC105376043 (LOC105376043), ncRNA	36.2	36.2	0.85	0.065	100.00%	XR_929608.3
							Select seq XR_950692.2 No results for Human 'XR_950692.2' in August 2020	PREDICTED: Homo sapiens uncharacterized LOC105379452 (LOC105379452), ncRNA	36.2	36.2	0.85	0.065	100.00%	XR_950692.2
							Select seq XR_001746516.1 No results for Human 'XR_001746516.1' in August 2020	PREDICTED: Homo sapiens uncharacterized LOC107987008 (LOC107987008), ncRNA	36.2	36.2	0.85	0.065	100.00%	XR_001746516.1
PIAS2b dsRNAi 2	AACAAGAACCAAATGACATGC	0.448	5'- AACAAGAACCAAATGACATGCCCTGTCTC -3'	5'- AAGCATGTCATTTGGTTCTTGCCTGTCTC -3'	CAAGAACCAAAUGACAUGCuu	GCAUGUCAUUUGGUUCUUGuu	Select seq NR_148703.2	Homo sapiens protein inhibitor of activated STAT 2 (PIAS2), transcript variant 29, non-coding RNA	42.1	42.1	1	0.001	100.00%	NR_148703.2
							Select seq NR_148701.2	Homo sapiens protein inhibitor of activated STAT 2 (PIAS2), transcript variant 25, non-coding RNA	42.1	42.1	1	0.001	100.00%	NR_148701.2
							Select seq NR_136684.2	Homo sapiens protein inhibitor of activated STAT 2 (PIAS2), transcript variant 16, non-coding RNA	42.1	42.1	1	0.001	100.00%	NR_136684.2
							Select seq NR_148702.2	Homo sapiens protein inhibitor of activated STAT 2 (PIAS2), transcript variant 26, non-coding RNA	42.1	42.1	1	0.001	100.00%	NR_148702.2
							Select seq NR_148700.2	Homo sapiens protein inhibitor of activated STAT 2 (PIAS2), transcript variant 24, non-coding RNA	42.1	42.1	1	0.001	100.00%	NR_148700.2
							Select seq NM_001324048.2	Homo sapiens protein inhibitor of activated STAT 2 (PIAS2), transcript variant 6, mRNA	42.1	42.1	1	0.001	100.00%	NM_001324048.2
							Select seq NM_001354035.2	Homo sapiens protein inhibitor of activated STAT 2 (PIAS2), transcript variant 20, mRNA	42.1	42.1	1	0.001	100.00%	NM_001354035.2
							Select seq NM_001354036.2	Homo sapiens protein inhibitor of activated STAT 2 (PIAS2), transcript variant 21, mRNA	42.1	42.1	1	0.001	100.00%	NM_001354036.2
							Select seq NM_001324046.2	Homo sapiens protein inhibitor of activated STAT 2 (PIAS2), transcript variant 4, mRNA	42.1	42.1	1	0.001	100.00%	NM_001324046.2
							Select seq NM_001324047.2	Homo sapiens protein inhibitor of activated STAT 2 (PIAS2), transcript variant 5, mRNA	42.1	42.1	1	0.001	100.00%	NM_001324047.2
							Select seq NM_001354034.2	Homo sapiens protein inhibitor of activated STAT 2 (PIAS2), transcript variant 19, mRNA	42.1	42.1	1	0.001	100.00%	NM_001354034.2
							Select seq NM_001354038.2	Homo sapiens protein inhibitor of activated STAT 2 (PIAS2), transcript variant 27, mRNA	42.1	42.1	1	0.001	100.00%	NM_001354038.2
							Select seq NM_001324049.2	Homo sapiens protein inhibitor of activated STAT 2 (PIAS2), transcript variant 7, mRNA	42.1	42.1	1	0.001	100.00%	NM_001324049.2
							Select seq NM_001354039.2	Homo sapiens protein inhibitor of activated STAT 2 (PIAS2), transcript variant 28, mRNA	42.1	42.1	1	0.001	100.00%	NM_001354039.2
							Select seq NM_004671.5	Homo sapiens protein inhibitor of activated STAT 2 (PIAS2), transcript variant beta, mRNA	42.1	42.1	1	0.001	100.00%	NM_004671.5
							Select seq XM_024451286.1	PREDICTED: Homo sapiens protein inhibitor of activated STAT 2 (PIAS2), transcript variant X13, mRNA	42.1	42.1	1	0.001	100.00%	XM_024451286.1
							Select seq XM_024451285.1	PREDICTED: Homo sapiens protein inhibitor of activated STAT 2 (PIAS2), transcript variant X12, mRNA	42.1	42.1	1	0.001	100.00%	XM_024451285.1
							Select seq XM_024451284.1	PREDICTED: Homo sapiens protein inhibitor of activated STAT 2 (PIAS2), transcript variant X11, mRNA	42.1	42.1	1	0.001	100.00%	XM_024451284.1
							Select seq XM_024451283.1	PREDICTED: Homo sapiens protein inhibitor of activated STAT 2 (PIAS2), transcript variant X10, mRNA	42.1	42.1	1	0.001	100.00%	XM_024451283.1
							Select seq XM_024451282.1	PREDICTED: Homo sapiens protein inhibitor of activated STAT 2 (PIAS2), transcript variant X5, mRNA	42.1	42.1	1	0.001	100.00%	XM_024451282.1
							Select seq XR_001753300.1	PREDICTED: Homo sapiens protein inhibitor of activated STAT 2 (PIAS2), transcript variant X8, misc_RNA	42.1	42.1	1	0.001	100.00%	XR_001753300.1
							Select seq XR_001753298.1	PREDICTED: Homo sapiens protein inhibitor of activated STAT 2 (PIAS2), transcript variant X6, misc_RNA	42.1	42.1	1	0.001	100.00%	XR_001753298.1
							Select seq XM_011526258.2	PREDICTED: Homo sapiens protein inhibitor of activated STAT 2 (PIAS2), transcript variant X4, mRNA	42.1	42.1	1	0.001	100.00%	XM_011526258.2
							Select seq XM_005258377.3	PREDICTED: Homo sapiens protein inhibitor of activated STAT 2 (PIAS2), transcript variant X3, mRNA	42.1	42.1	1	0.001	100.00%	XM_005258377.3
							Select seq XM_006722572.3	PREDICTED: Homo sapiens protein inhibitor of activated STAT 2 (PIAS2), transcript variant X2, mRNA	42.1	42.1	1	0.001	100.00%	XM_006722572.3
							Select seq XM_006722571.3	PREDICTED: Homo sapiens protein inhibitor of activated STAT 2 (PIAS2), transcript variant X1, mRNA	42.1	42.1	1	0.001	100.00%	XM_006722571.3
							Select seq NM_001282736.2	Homo sapiens plexin domain containing 2 (PLXDC2), transcript variant 2, mRNA	30.2	30.2	0.71	4.0	100.00%	NM_001282736.2
							Select seq NM_170782.3	Homo sapiens potassium calcium-activated channel subfamily N member 3 (KCNN3), transcript variant 2, mRNA	30.2	30.2	0.71	4.0	100.00%	NM_170782.3
							Select seq NM_032812.9	Homo sapiens plexin domain containing 2 (PLXDC2), transcript variant 1, mRNA	30.2	30.2	0.71	4.0	100.00%	NM_032812.9
							Select seq NM_002249.6	Homo sapiens potassium calcium-activated channel subfamily N member 3 (KCNN3), transcript variant 1, mRNA	30.2	30.2	0.71	4.0	100.00%	NM_002249.6
							Select seq NM_001365837.1	Homo sapiens potassium calcium-activated channel subfamily N member 3 (KCNN3), transcript variant 4, mRNA	30.2	30.2	0.71	4.0	100.00%	NM_001365837.1
							Select seq NM_001365838.1	Homo sapiens potassium calcium-activated channel subfamily N member 3 (KCNN3), transcript variant 5, mRNA	30.2	30.2	0.71	4.0	100.00%	NM_001365838.1
							Select seq XR_001752290.1	PREDICTED: Homo sapiens uncharacterized LOC105371376 (LOC105371376), transcript variant X6, ncRNA	30.2	30.2	0.71	4.0	100.00%	XR_001752290.1
							Select seq XR_001752289.1	PREDICTED: Homo sapiens uncharacterized LOC105371376 (LOC105371376), transcript variant X5, ncRNA	30.2	30.2	0.71	4.0	100.00%	XR_001752289.1
							Select seq XR_001752288.1	PREDICTED: Homo sapiens uncharacterized LOC105371376 (LOC105371376), transcript variant X4, ncRNA	30.2	30.2	0.71	4.0	100.00%	XR_001752288.1
							Select seq XR_001752287.1	PREDICTED: Homo sapiens uncharacterized LOC105371376 (LOC105371376), transcript variant X3, ncRNA	30.2	30.2	0.71	4.0	100.00%	XR_001752287.1
							Select seq XM_011535263.2	PREDICTED: Homo sapiens diaphanous related formin 3 (DIAPH3), transcript variant X10, mRNA	30.2	30.2	0.71	4.0	100.00%	XM_011535263.2
							Select seq XR_933817.1	PREDICTED: Homo sapiens uncharacterized LOC105371376 (LOC105371376), transcript variant X1, ncRNA	30.2	30.2	0.71	4.0	100.00%	XR_933817.1
							Select seq XR_933815.1	PREDICTED: Homo sapiens uncharacterized LOC105371376 (LOC105371376), transcript variant X2, ncRNA	30.2	30.2	0.71	4.0	100.00%	XR_933815.1
							Select seq NM_001204087.2	Homo sapiens potassium calcium-activated channel subfamily N member 3 (KCNN3), transcript variant 3, mRNA	30.2	30.2	0.71	4.0	100.00%	NM_001204087.2
							Select seq NR_038889.1	Homo sapiens GARS1 divergent transcript (GARS1-DT), long non-coding RNA	30.2	30.2	0.71	4.0	100.00%	NR_038889.1
							Select seq NM_001371351.1	Homo sapiens chromosome 7 open reading frame 31 (C7orf31), transcript variant 2, mRNA	28.2	28.2	0.66	16	100.00%	NM_001371351.1
							Select seq NM_001371352.1	Homo sapiens chromosome 7 open reading frame 31 (C7orf31), transcript variant 3, mRNA	28.2	28.2	0.66	16	100.00%	NM_001371352.1
							Select seq NM_183236.3	Homo sapiens RAB27A, member RAS oncogene family (RAB27A), transcript variant 4, mRNA	28.2	28.2	0.66	16	100.00%	NM_183236.3
							Select seq NM_001130834.3	Homo sapiens LIM domain binding 2 (LDB2), transcript variant 2, mRNA	28.2	28.2	0.85	16	94.44%	NM_001130834.3
							Select seq NM_001304434.2	Homo sapiens LIM domain binding 2 (LDB2), transcript variant 3, mRNA	28.2	28.2	0.85	16	94.44%	NM_001304434.2
							Select seq NM_004580.5	Homo sapiens RAB27A, member RAS oncogene family (RAB27A), transcript variant 1, mRNA	28.2	28.2	0.66	16	100.00%	NM_004580.5
							Select seq NM_001145354.2	Homo sapiens muskelin 1 (MKLN1), transcript variant 1, mRNA	28.2	50.5	0.66	16	100.00%	NM_001145354.2
							Select seq NM_001321316.2	Homo sapiens muskelin 1 (MKLN1), transcript variant 3, mRNA	28.2	50.5	0.66	16	100.00%	NM_001321316.2
							Select seq NM_183235.3	Homo sapiens RAB27A, member RAS oncogene family (RAB27A), transcript variant 3, mRNA	28.2	28.2	0.66	16	100.00%	NM_183235.3
							Select seq NM_001896.4	Homo sapiens casein kinase 2 alpha 2 (CSNK2A2), mRNA	28.2	28.2	0.66	16	100.00%	NM_001896.4
							Select seq NM_138811.4	Homo sapiens chromosome 7 open reading frame 31 (C7orf31), transcript variant 1, mRNA	28.2	28.2	0.66	16	100.00%	NM_138811.4
							Select seq NM_014602.3	Homo sapiens phosphoinositide-3-kinase regulatory subunit 4 (PIK3R4), mRNA	28.2	28.2	0.85	16	94.44%	NM_014602.3
							Select seq NM_005915.6	Homo sapiens minichromosome maintenance complex component 6 (MCM6), mRNA	28.2	28.2	0.66	16	100.00%	NM_005915.6
							Select seq NM_001290.5	Homo sapiens LIM domain binding 2 (LDB2), transcript variant 1, mRNA	28.2	28.2	0.85	16	94.44%	NM_001290.5
							Select seq NM_013255.5	Homo sapiens muskelin 1 (MKLN1), transcript variant 2, mRNA	28.2	50.5	0.66	16	100.00%	NM_013255.5
							Select seq XM_024446767.1	PREDICTED: Homo sapiens muskelin 1 (MKLN1), transcript variant X3, mRNA	28.2	50.5	0.66	16	100.00%	XM_024446767.1
							Select seq XM_024446766.1	PREDICTED: Homo sapiens muskelin 1 (MKLN1), transcript variant X2, mRNA	28.2	50.5	0.66	16	100.00%	XM_024446766.1
							Select seq XM_006715993.3	PREDICTED: Homo sapiens muskelin 1 (MKLN1), transcript variant X1, mRNA	28.2	50.5	0.66	16	100.00%	XM_006715993.3
							Select seq XM_024454280.1	PREDICTED: Homo sapiens LIM domain binding 2 (LDB2), transcript variant X27, mRNA	28.2	28.2	0.85	16	94.44%	XM_024454280.1
							Select seq XM_024454279.1	PREDICTED: Homo sapiens LIM domain binding 2 (LDB2), transcript variant X26, mRNA	28.2	28.2	0.85	16	94.44%	XM_024454279.1
							Select seq XM_017008821.2	PREDICTED: Homo sapiens LIM domain binding 2 (LDB2), transcript variant X23, mRNA	28.2	28.2	0.85	16	94.44%	XM_017008821.2
							Select seq XM_017008820.2	PREDICTED: Homo sapiens LIM domain binding 2 (LDB2), transcript variant X22, mRNA	28.2	28.2	0.85	16	94.44%	XM_017008820.2
							Select seq XM_017008819.2	PREDICTED: Homo sapiens LIM domain binding 2 (LDB2), transcript variant X21, mRNA	28.2	28.2	0.85	16	94.44%	XM_017008819.2
							Select seq XM_005248202.3	PREDICTED: Homo sapiens LIM domain binding 2 (LDB2), transcript variant X20, mRNA	28.2	28.2	0.85	16	94.44%	XM_005248202.3
							Select seq XM_017008817.2	PREDICTED: Homo sapiens LIM domain binding 2 (LDB2), transcript variant X18, mRNA	28.2	28.2	0.85	16	94.44%	XM_017008817.2
							Select seq XM_005248201.3	PREDICTED: Homo sapiens LIM domain binding 2 (LDB2), transcript variant X17, mRNA	28.2	28.2	0.85	16	94.44%	XM_005248201.3
							Select seq XM_024454278.1	PREDICTED: Homo sapiens LIM domain binding 2 (LDB2), transcript variant X16, mRNA	28.2	28.2	0.85	16	94.44%	XM_024454278.1
							Select seq XM_017008816.2	PREDICTED: Homo sapiens LIM domain binding 2 (LDB2), transcript variant X15, mRNA	28.2	28.2	0.85	16	94.44%	XM_017008816.2
							Select seq XM_006713983.4	PREDICTED: Homo sapiens LIM domain binding 2 (LDB2), transcript variant X14, mRNA	28.2	28.2	0.85	16	94.44%	XM_006713983.4
							Select seq XM_017008815.2	PREDICTED: Homo sapiens LIM domain binding 2 (LDB2), transcript variant X13, mRNA	28.2	28.2	0.85	16	94.44%	XM_017008815.2
							Select seq XM_006713982.4	PREDICTED: Homo sapiens LIM domain binding 2 (LDB2), transcript variant X12, mRNA	28.2	28.2	0.85	16	94.44%	XM_006713982.4
							Select seq XM_017008814.2	PREDICTED: Homo sapiens LIM domain binding 2 (LDB2), transcript variant X11, mRNA	28.2	28.2	0.85	16	94.44%	XM_017008814.2
							Select seq XM_006713981.4	PREDICTED: Homo sapiens LIM domain binding 2 (LDB2), transcript variant X10, mRNA	28.2	28.2	0.85	16	94.44%	XM_006713981.4
							Select seq XM_006713980.4	PREDICTED: Homo sapiens LIM domain binding 2 (LDB2), transcript variant X9, mRNA	28.2	28.2	0.85	16	94.44%	XM_006713980.4
							Select seq XM_006713978.4	PREDICTED: Homo sapiens LIM domain binding 2 (LDB2), transcript variant X7, mRNA	28.2	28.2	0.85	16	94.44%	XM_006713978.4
							Select seq XM_017008813.2	PREDICTED: Homo sapiens LIM domain binding 2 (LDB2), transcript variant X6, mRNA	28.2	28.2	0.85	16	94.44%	XM_017008813.2
							Select seq XM_005248197.4	PREDICTED: Homo sapiens LIM domain binding 2 (LDB2), transcript variant X5, mRNA	28.2	28.2	0.85	16	94.44%	XM_005248197.4
							Select seq XM_017008812.2	PREDICTED: Homo sapiens LIM domain binding 2 (LDB2), transcript variant X4, mRNA	28.2	28.2	0.85	16	94.44%	XM_017008812.2
							Select seq XM_006713977.4	PREDICTED: Homo sapiens LIM domain binding 2 (LDB2), transcript variant X3, mRNA	28.2	28.2	0.85	16	94.44%	XM_006713977.4
							Select seq XM_006713976.4	PREDICTED: Homo sapiens LIM domain binding 2 (LDB2), transcript variant X2, mRNA	28.2	28.2	0.85	16	94.44%	XM_006713976.4
							Select seq XM_006713975.4	PREDICTED: Homo sapiens LIM domain binding 2 (LDB2), transcript variant X1, mRNA	28.2	28.2	0.85	16	94.44%	XM_006713975.4
							Select seq XM_011513259.3	PREDICTED: Homo sapiens Cbl proto-oncogene B (CBLB), transcript variant X10, mRNA	28.2	28.2	0.66	16	100.00%	XM_011513259.3
							Select seq XM_017022945.2	PREDICTED: Homo sapiens casein kinase 2 alpha 2 (CSNK2A2), transcript variant X2, mRNA	28.2	28.2	0.66	16	100.00%	XM_017022945.2
							Select seq XM_005255800.4	PREDICTED: Homo sapiens casein kinase 2 alpha 2 (CSNK2A2), transcript variant X1, mRNA	28.2	28.2	0.66	16	100.00%	XM_005255800.4
							Select seq XM_005254576.5	PREDICTED: Homo sapiens RAB27A, member RAS oncogene family (RAB27A), transcript variant X5, mRNA	28.2	28.2	0.66	16	100.00%	XM_005254576.5
							Select seq XM_011521855.3	PREDICTED: Homo sapiens RAB27A, member RAS oncogene family (RAB27A), transcript variant X4, mRNA	28.2	28.2	0.66	16	100.00%	XM_011521855.3
							Select seq XM_024450009.1	PREDICTED: Homo sapiens RAB27A, member RAS oncogene family (RAB27A), transcript variant X2, mRNA	28.2	28.2	0.66	16	100.00%	XM_024450009.1
							Select seq XR_001756055.1	PREDICTED: Homo sapiens uncharacterized LOC107987338 (LOC107987338), ncRNA	28.2	28.2	0.66	16	100.00%	XR_001756055.1
							Select seq XM_011515125.2	PREDICTED: Homo sapiens chromosome 7 open reading frame 31 (C7orf31), transcript variant X3, mRNA	28.2	28.2	0.66	16	100.00%	XM_011515125.2
							Select seq XR_925520.2	PREDICTED: Homo sapiens uncharacterized LOC105374550 (LOC105374550), ncRNA	28.2	28.2	0.66	16	100.00%	XR_925520.2
							Select seq XM_017008822.1	PREDICTED: Homo sapiens LIM domain binding 2 (LDB2), transcript variant X25, mRNA	28.2	28.2	0.85	16	94.44%	XM_017008822.1
							Select seq XM_011513905.2	PREDICTED: Homo sapiens LIM domain binding 2 (LDB2), transcript variant X24, mRNA	28.2	28.2	0.85	16	94.44%	XM_011513905.2
							Select seq XM_017008818.1	PREDICTED: Homo sapiens LIM domain binding 2 (LDB2), transcript variant X19, mRNA	28.2	28.2	0.85	16	94.44%	XM_017008818.1
							Select seq XR_001740339.1	PREDICTED: Homo sapiens Cbl proto-oncogene B (CBLB), transcript variant X9, misc_RNA	28.2	28.2	0.66	16	100.00%	XR_001740339.1
							Select seq XR_001740338.1	PREDICTED: Homo sapiens Cbl proto-oncogene B (CBLB), transcript variant X8, misc_RNA	28.2	28.2	0.66	16	100.00%	XR_001740338.1
							Select seq XM_017007400.1	PREDICTED: Homo sapiens Cbl proto-oncogene B (CBLB), transcript variant X7, mRNA	28.2	28.2	0.66	16	100.00%	XM_017007400.1
							Select seq XM_017007397.1	PREDICTED: Homo sapiens Cbl proto-oncogene B (CBLB), transcript variant X4, mRNA	28.2	28.2	0.66	16	100.00%	XM_017007397.1
							Select seq XM_017007396.1	PREDICTED: Homo sapiens Cbl proto-oncogene B (CBLB), transcript variant X3, mRNA	28.2	28.2	0.66	16	100.00%	XM_017007396.1
							Select seq NM_001304435.2	Homo sapiens LIM domain binding 2 (LDB2), transcript variant 4, mRNA	28.2	28.2	0.85	16	94.44%	NM_001304435.2
ns-dsRNAi	AAGCGCGATAGCGCGAATATA	0.556	5’- AAGCGCGATAGCGCGAATATACCTGTCTC -3’	5’- AATATATTCGCGCTATCGCGCCCTGTCTC -3’	GCGCGAUAGCGCGAAUAUAuu	CUAUCGCGCuuUAUAUUCGCG	Select seq NM_153487.4	Homo sapiens MAM domain containing glycosylphosphatidylinositol anchor 1 (MDGA1), mRNA	24.3	24.3	0.84	111	93.75%	NM_153487.4
							Select seq NM_012213.3	Homo sapiens malonyl-CoA decarboxylase (MLYCD), mRNA	24.3	24.3	0.63	111	100.00%	NM_012213.3
							Select seq XR_939420.1	PREDICTED: Homo sapiens uncharacterized LOC105377521 (LOC105377521), ncRNA	24.3	24.3	0.63	111	100.00%	XR_939420.1
							Select seq NM_002033.3	Homo sapiens fucosyltransferase 4 (FUT4), mRNA	24.3	24.3	0.63	111	100.00%	NM_002033.3
							Select seq NM_182982.3	Homo sapiens G protein-coupled receptor kinase 4 (GRK4), transcript variant 1, mRNA	22.3	22.3	0.57	439	100.00%	NM_182982.3
							Select seq NM_014516.4	Homo sapiens CCR4-NOT transcription complex subunit 3 (CNOT3), mRNA	22.3	22.3	0.57	439	100.00%	NM_014516.4
							Select seq NM_001830.4	Homo sapiens chloride voltage-gated channel 4 (CLCN4), transcript variant 1, mRNA	22.3	22.3	0.57	439	100.00%	NM_001830.4
							Select seq NM_007007.3	Homo sapiens cleavage and polyadenylation specific factor 6 (CPSF6), transcript variant 1, mRNA	22.3	22.3	0.57	439	100.00%	NM_007007.3
							Select seq XM_017004084.2	PREDICTED: Homo sapiens secondary ossification center associated regulator of chondrocyte maturation (SNORC), transcript variant X4, mRNA	22.3	22.3	0.57	439	100.00%	XM_017004084.2
							Select seq XM_017004083.2	PREDICTED: Homo sapiens secondary ossification center associated regulator of chondrocyte maturation (SNORC), transcript variant X3, mRNA	22.3	22.3	0.57	439	100.00%	XM_017004083.2
							Select seq XM_017004082.2	PREDICTED: Homo sapiens secondary ossification center associated regulator of chondrocyte maturation (SNORC), transcript variant X2, mRNA	22.3	22.3	0.57	439	100.00%	XM_017004082.2
							Select seq XM_024452882.1	PREDICTED: Homo sapiens secondary ossification center associated regulator of chondrocyte maturation (SNORC), transcript variant X1, mRNA	22.3	22.3	0.57	439	100.00%	XM_024452882.1
							Select seq XM_011526993.3	PREDICTED: Homo sapiens CCR4-NOT transcription complex subunit 3 (CNOT3), transcript variant X9, mRNA	22.3	22.3	0.57	439	100.00%	XM_011526993.3
							Select seq XR_254515.3	PREDICTED: Homo sapiens CCR4-NOT transcription complex subunit 3 (CNOT3), transcript variant X8, misc_RNA	22.3	22.3	0.57	439	100.00%	XR_254515.3
							Select seq XR_002958319.1	PREDICTED: Homo sapiens CCR4-NOT transcription complex subunit 3 (CNOT3), transcript variant X7, misc_RNA	22.3	22.3	0.57	439	100.00%	XR_002958319.1
							Select seq XR_002958318.1	PREDICTED: Homo sapiens CCR4-NOT transcription complex subunit 3 (CNOT3), transcript variant X6, misc_RNA	22.3	22.3	0.57	439	100.00%	XR_002958318.1
							Select seq XM_005278282.3	PREDICTED: Homo sapiens CCR4-NOT transcription complex subunit 3 (CNOT3), transcript variant X5, mRNA	22.3	22.3	0.57	439	100.00%	XM_005278282.3
							Select seq XM_011526992.2	PREDICTED: Homo sapiens CCR4-NOT transcription complex subunit 3 (CNOT3), transcript variant X4, mRNA	22.3	22.3	0.57	439	100.00%	XM_011526992.2
							Select seq XM_005278281.2	PREDICTED: Homo sapiens CCR4-NOT transcription complex subunit 3 (CNOT3), transcript variant X3, mRNA	22.3	22.3	0.57	439	100.00%	XM_005278281.2
							Select seq XM_005278279.2	PREDICTED: Homo sapiens CCR4-NOT transcription complex subunit 3 (CNOT3), transcript variant X1, mRNA	22.3	22.3	0.57	439	100.00%	XM_005278279.2
							Select seq XM_005268590.3	PREDICTED: Homo sapiens cleavage and polyadenylation specific factor 6 (CPSF6), transcript variant X2, mRNA	22.3	22.3	0.57	439	100.00%	XM_005268590.3
							Select seq XM_005268588.3	PREDICTED: Homo sapiens cleavage and polyadenylation specific factor 6 (CPSF6), transcript variant X1, mRNA	22.3	22.3	0.57	439	100.00%	XM_005268588.3
							Select seq XM_024448582.1	PREDICTED: Homo sapiens cytochrome b5 reductase 2 (CYB5R2), transcript variant X10, mRNA	22.3	22.3	0.57	439	100.00%	XM_024448582.1
							Select seq XM_024448581.1	PREDICTED: Homo sapiens cytochrome b5 reductase 2 (CYB5R2), transcript variant X7, mRNA	22.3	22.3	0.57	439	100.00%	XM_024448581.1
							Select seq XM_005252975.5	PREDICTED: Homo sapiens cytochrome b5 reductase 2 (CYB5R2), transcript variant X5, mRNA	22.3	22.3	0.57	439	100.00%	XM_005252975.5
							Select seq NM_001350173.1	Homo sapiens G protein-coupled receptor kinase 4 (GRK4), transcript variant 5, mRNA	22.3	22.3	0.57	439	100.00%	NM_001350173.1
							Select seq NR_144372.1	Homo sapiens secondary ossification center associated regulator of chondrocyte maturation (SNORC), transcript variant 6, non-coding RNA	22.3	22.3	0.57	439	100.00%	NR_144372.1
							Select seq NR_144371.1	Homo sapiens secondary ossification center associated regulator of chondrocyte maturation (SNORC), transcript variant 5, non-coding RNA	22.3	22.3	0.57	439	100.00%	NR_144371.1
							Select seq NM_001346121.1	Homo sapiens secondary ossification center associated regulator of chondrocyte maturation (SNORC), transcript variant 2, mRNA	22.3	22.3	0.57	439	100.00%	NM_001346121.1
							Select seq NM_206895.2	Homo sapiens secondary ossification center associated regulator of chondrocyte maturation (SNORC), transcript variant 4, mRNA	22.3	22.3	0.57	439	100.00%	NM_206895.2
							Select seq NM_001346122.1	Homo sapiens secondary ossification center associated regulator of chondrocyte maturation (SNORC), transcript variant 3, mRNA	22.3	22.3	0.57	439	100.00%	NM_001346122.1
							Select seq NM_001346120.1	Homo sapiens secondary ossification center associated regulator of chondrocyte maturation (SNORC), transcript variant 1, mRNA	22.3	22.3	0.57	439	100.00%	NM_001346120.1
							Select seq XM_017008065.1	PREDICTED: Homo sapiens G protein-coupled receptor kinase 4 (GRK4), transcript variant X30, mRNA	22.3	22.3	0.57	439	100.00%	XM_017008065.1
							Select seq XR_924943.2	PREDICTED: Homo sapiens G protein-coupled receptor kinase 4 (GRK4), transcript variant X29, misc_RNA	22.3	22.3	0.57	439	100.00%	XR_924943.2
							Select seq XR_001741211.1	PREDICTED: Homo sapiens G protein-coupled receptor kinase 4 (GRK4), transcript variant X28, misc_RNA	22.3	22.3	0.57	439	100.00%	XR_001741211.1
							Select seq XM_011513457.2	PREDICTED: Homo sapiens G protein-coupled receptor kinase 4 (GRK4), transcript variant X27, mRNA	22.3	22.3	0.57	439	100.00%	XM_011513457.2
							Select seq XM_017008062.1	PREDICTED: Homo sapiens G protein-coupled receptor kinase 4 (GRK4), transcript variant X22, mRNA	22.3	22.3	0.57	439	100.00%	XM_017008062.1
							Select seq XR_001741210.1	PREDICTED: Homo sapiens G protein-coupled receptor kinase 4 (GRK4), transcript variant X17, misc_RNA	22.3	22.3	0.57	439	100.00%	XR_001741210.1
							Select seq XM_011513456.2	PREDICTED: Homo sapiens G protein-coupled receptor kinase 4 (GRK4), transcript variant X16, mRNA	22.3	22.3	0.57	439	100.00%	XM_011513456.2
							Select seq XM_017008056.1	PREDICTED: Homo sapiens G protein-coupled receptor kinase 4 (GRK4), transcript variant X15, mRNA	22.3	22.3	0.57	439	100.00%	XM_017008056.1
							Select seq XM_017008055.1	PREDICTED: Homo sapiens G protein-coupled receptor kinase 4 (GRK4), transcript variant X14, mRNA	22.3	22.3	0.57	439	100.00%	XM_017008055.1
							Select seq XM_011513455.2	PREDICTED: Homo sapiens G protein-coupled receptor kinase 4 (GRK4), transcript variant X13, mRNA	22.3	22.3	0.57	439	100.00%	XM_011513455.2
							Select seq XM_017008054.1	PREDICTED: Homo sapiens G protein-coupled receptor kinase 4 (GRK4), transcript variant X12, mRNA	22.3	22.3	0.57	439	100.00%	XM_017008054.1
							Select seq XR_924941.2	PREDICTED: Homo sapiens G protein-coupled receptor kinase 4 (GRK4), transcript variant X11, misc_RNA	22.3	22.3	0.57	439	100.00%	XR_924941.2
							Select seq XM_011513454.2	PREDICTED: Homo sapiens G protein-coupled receptor kinase 4 (GRK4), transcript variant X10, mRNA	22.3	22.3	0.57	439	100.00%	XM_011513454.2
							Select seq XM_011513453.2	PREDICTED: Homo sapiens G protein-coupled receptor kinase 4 (GRK4), transcript variant X9, mRNA	22.3	22.3	0.57	439	100.00%	XM_011513453.2
							Select seq XM_011513452.2	PREDICTED: Homo sapiens G protein-coupled receptor kinase 4 (GRK4), transcript variant X8, mRNA	22.3	22.3	0.57	439	100.00%	XM_011513452.2
							Select seq XM_011513451.2	PREDICTED: Homo sapiens G protein-coupled receptor kinase 4 (GRK4), transcript variant X7, mRNA	22.3	22.3	0.57	439	100.00%	XM_011513451.2
							Select seq XM_011513450.2	PREDICTED: Homo sapiens G protein-coupled receptor kinase 4 (GRK4), transcript variant X6, mRNA	22.3	22.3	0.57	439	100.00%	XM_011513450.2
							Select seq XM_011513449.2	PREDICTED: Homo sapiens G protein-coupled receptor kinase 4 (GRK4), transcript variant X5, mRNA	22.3	22.3	0.57	439	100.00%	XM_011513449.2
							Select seq XM_017008053.1	PREDICTED: Homo sapiens G protein-coupled receptor kinase 4 (GRK4), transcript variant X4, mRNA	22.3	22.3	0.57	439	100.00%	XM_017008053.1
							Select seq XM_017008052.1	PREDICTED: Homo sapiens G protein-coupled receptor kinase 4 (GRK4), transcript variant X3, mRNA	22.3	22.3	0.57	439	100.00%	XM_017008052.1
							Select seq XM_011513448.2	PREDICTED: Homo sapiens G protein-coupled receptor kinase 4 (GRK4), transcript variant X2, mRNA	22.3	22.3	0.57	439	100.00%	XM_011513448.2
							Select seq XM_011513447.2	PREDICTED: Homo sapiens G protein-coupled receptor kinase 4 (GRK4), transcript variant X1, mRNA	22.3	22.3	0.57	439	100.00%	XM_011513447.2
							Select seq XM_005278280.2	PREDICTED: Homo sapiens CCR4-NOT transcription complex subunit 3 (CNOT3), transcript variant X2, mRNA	22.3	22.3	0.57	439	100.00%	XM_005278280.2
							Select seq NM_001302826.1	Homo sapiens cytochrome b5 reductase 2 (CYB5R2), transcript variant 1, mRNA	22.3	22.3	0.57	439	100.00%	NM_001302826.1
							Select seq NM_001300947.1	Homo sapiens cleavage and polyadenylation specific factor 6 (CPSF6), transcript variant 2, mRNA	22.3	22.3	0.57	439	100.00%	NM_001300947.1
							Select seq NM_005307.2	Homo sapiens G protein-coupled receptor kinase 4 (GRK4), transcript variant 4, mRNA	22.3	22.3	0.57	439	100.00%	NM_005307.2
							Select seq NM_001256944.1	Homo sapiens chloride voltage-gated channel 4 (CLCN4), transcript variant 2, mRNA	22.3	22.3	0.57	439	100.00%	NM_001256944.1
							Select seq NM_152411.3	Homo sapiens zinc finger protein 786 (ZNF786), mRNA	22.3	22.3	0.57	439	100.00%	NM_152411.3
							Select seq NM_001004056.1	Homo sapiens G protein-coupled receptor kinase 4 (GRK4), transcript variant 2, mRNA	22.3	22.3	0.57	439	100.00%	NM_001004056.1
							Select seq NM_001004057.1	Homo sapiens G protein-coupled receptor kinase 4 (GRK4), transcript variant 3, mRNA	22.3	22.3	0.57	439	100.00%	NM_001004057.1
