# Supplementary material for: dsRNAi-mediated silencing of PIAS2beta specifically kills anaplastic carcinomas by mitotic catastrophe
Source: Nat Commun. 2024 May 14;15:3736. doi: 10.1038/s41467-024-47751-1 (PMC11094195; doi:10.1038/s41467-024-47751-1)
Supplement: Supplementary file 10 — Supplementary Dataset 3 [file 41467_2024_47751_MOESM10_ESM.xlsx]

## Sheet: Supp_Data_3_Key
Rodrigues et al_Nature Comm 2024_Supplementary Data 3_Legend
	Sup_Data_3_1: Spectrum Count Proteomic Assay 1 (PA1)_IP_PIAS2 vs Ig
	Sup_Data_3_2: From 3_1_Proteins with QUANTscore >1.5 PIAS2 binding in Spectrum Count Proteomic Assay 1 (PA1)_High score SUMO Consesus site in GPS-Sumo Prediction GPS 2.0 Online Service https://sumo.biocuckoo.cn/online_id.php
	Sup_Data_3_3: SWATH_Proteomic Assay 1 (PA1)_IP_PIAS2 vs Ig
	Sup_Data_3_4: From 3_3_Proteins with adjPvalue<0.11 for PIAS2 binding in SWATH_Proteomic Assay 1 (PA1)_High score SUMO Consesus site in GPS-Sumo Prediction GPS 2.0 Online Service
	Sup_Data_3_5: Spectrum Count Proteomic Assay 2 (PA2)_GFP-Trap_EGFP-PIAS2b vs EGFP
	Sup_Data_3_6: From 3_5_Proteins with QUANTscore >1.5 in EGFP-PIAS2b Spectrum Count Proteomic Assay 2 (PA2)_High score SUMO Consesus site in GPS-Sumo Prediction GPS 2.0 Online Service
	Sup_Data_3_7_Common Proteins PA1+PA2: Venn Diagram of SWATH PA1+Spectrum Count PA1. From this, Venn Diagram of PA1+PA2
	Sup_Data_3_8_Enriched GO and Reactome pathways in PA1, PA2 and PA1+PA2
	Sup_Data_3_9_Cross-enrichment of enriched GO and Reactome pathways in PA1, PA2 and PA1+PA2 with MITOSIS (Reactome)

## Sheet: Sup_Data_3_1_Spectrum Count_PA1
#	Visible?	Starred?	Identified Proteins (4001)	Accession Number	Alternate ID	Molecular Weight	Protein Grouping Ambiguity	Gene Name	IP mPIAS2 Quantitative Value (Normalized Total Spectra)	IP control IgG2a Quantitative Value (Normalized Total Spectra)	IP mPIAS2 Protein Identification Probability	IP control IgG2a Protein Identification Probability	QUANT Score PIAS2 binding
2	true	Empty	Plectin OS=Homo sapiens OX=9606 GN=PLEC PE=1 SV=3	Q15149	PLEC	532 kDa	true	PLEC	1072.3	0	100 %	0	#DIV/0!
3	true	Empty	Isoform 4 of Plectin OS=Homo sapiens OX=9606 GN=PLEC	Q15149-4	PLEC	516 kDa	true	PLEC	1070.1	0	100 %	0	#DIV/0!
4	true	Empty	Isoform 3 of Plectin OS=Homo sapiens OX=9606 GN=PLEC	Q15149-3	PLEC	518 kDa	true	PLEC	1059.6	0	100 %	0	#DIV/0!
5	true	Empty	Neuroblast differentiation-associated protein AHNAK OS=Homo sapiens OX=9606 GN=AHNAK PE=1 SV=2	Q09666	AHNAK	629 kDa	true	AHNAK	973.12	0	100 %	0	#DIV/0!
20	true	Empty	Isoform M1 of Pyruvate kinase PKM OS=Homo sapiens OX=9606 GN=PKM	P14618-2	PKM	58 kDa	true	PKM	585.2	0	100 %	0	#DIV/0!
21	true	Empty	Tubulin alpha-1C chain OS=Homo sapiens OX=9606 GN=TUBA1C PE=1 SV=1	Q9BQE3	TUBA1C	50 kDa	true	TUBA1C	559.71	0	100 %	0	#DIV/0!
22	true	Empty	Tubulin alpha-1A chain OS=Homo sapiens OX=9606 GN=TUBA1A PE=1 SV=1	Q71U36	TUBA1A	50 kDa	true	TUBA1A	550.29	0	99 %	0	#DIV/0!
23	true	Empty	Tubulin beta-2B chain OS=Homo sapiens OX=9606 GN=TUBB2B PE=1 SV=1	Q9BVA1	TUBB2B	50 kDa	true	TUBB2B	548.07	0	100 %	0	#DIV/0!
24	true	Empty	Tubulin beta-2A chain OS=Homo sapiens OX=9606 GN=TUBB2A PE=1 SV=1	Q13885	TUBB2A	50 kDa	true	TUBB2A	542.53	0	100 %	0	#DIV/0!
27	true	Empty	Tubulin alpha-4A chain OS=Homo sapiens OX=9606 GN=TUBA4A PE=1 SV=1	P68366 (+1)	TUBA4A	50 kDa	true	TUBA4A	468.83	0	100 %	0	#DIV/0!
28	true	Empty	Tubulin beta-6 chain OS=Homo sapiens OX=9606 GN=TUBB6 PE=1 SV=1	Q9BUF5	TUBB6	50 kDa	true	TUBB6	451.09	0	100 %	0	#DIV/0!
30	true	Empty	Tubulin beta-3 chain OS=Homo sapiens OX=9606 GN=TUBB3 PE=1 SV=2	Q13509	TUBB3	50 kDa	true	TUBB3	435.02	0	100 %	0	#DIV/0!
32	true	Empty	Elongation factor 1-alpha 2 OS=Homo sapiens OX=9606 GN=EEF1A2 PE=1 SV=1	Q05639	EEF1A2	50 kDa	true	EEF1A2	432.25	0	100 %	0	#DIV/0!
37	true	Empty	Actin, cytoplasmic 1 OS=Homo sapiens OX=9606 GN=ACTB PE=1 SV=1	P60709	ACTB	42 kDa	true	ACTB	299.25	0	100 %	0	#DIV/0!
43	true	Empty	Filamin-C OS=Homo sapiens OX=9606 GN=FLNC PE=1 SV=3	Q14315	FLNC	291 kDa	true	FLNC	289.28	0	100 %	0	#DIV/0!
50	true	Empty	Myosin-10 OS=Homo sapiens OX=9606 GN=MYH10 PE=1 SV=3	P35580	MYH10	229 kDa	true	MYH10	212.8	0	100 %	0	#DIV/0!
56	true	Empty	Keratin, type II cytoskeletal 8 OS=Homo sapiens OX=9606 GN=KRT8 PE=1 SV=7	P05787 (+1)	KRT8	54 kDa	true	KRT8	183.98	0	100 %	0	#DIV/0!
60	true	Empty	40S ribosomal protein S7 OS=Homo sapiens OX=9606 GN=RPS7 PE=1 SV=1	P62081	RPS7	22 kDa		RPS7	162.37	0	100 %	0	#DIV/0!
61	true	Empty	Filamin-B OS=Homo sapiens OX=9606 GN=FLNB PE=1 SV=2	O75369 (+3)	FLNB	278 kDa	true	FLNB	161.82	0	100 %	0	#DIV/0!
64	true	Empty	Isoform 3 of Heterogeneous nuclear ribonucleoprotein Q OS=Homo sapiens OX=9606 GN=SYNCRIP	O60506-3	SYNCRIP	63 kDa	true	SYNCRIP	149.63	0	100 %	0	#DIV/0!
66	true	Empty	Fatty acid synthase OS=Homo sapiens OX=9606 GN=FASN PE=1 SV=3	P49327	FASN	273 kDa	true	FASN	147.41	0	100 %	0	#DIV/0!
68	true	Empty	WD repeat-containing protein 1 OS=Homo sapiens OX=9606 GN=WDR1 PE=1 SV=4	O75083	WDR1	66 kDa		WDR1	146.85	0	100 %	0	#DIV/0!
69	true	Empty	Nucleolin OS=Homo sapiens OX=9606 GN=NCL PE=1 SV=3	P19338	NCL	77 kDa		NCL	145.75	0	100 %	0	#DIV/0!
70	true	Empty	40S ribosomal protein S3 OS=Homo sapiens OX=9606 GN=RPS3 PE=1 SV=2	P23396	RPS3	27 kDa		RPS3	145.19	0	100 %	0	#DIV/0!
73	true	Empty	Microtubule-associated protein 1B OS=Homo sapiens OX=9606 GN=MAP1B PE=1 SV=2	P46821	MAP1B	271 kDa	true	MAP1B	140.76	0	100 %	0	#DIV/0!
74	true	Empty	60S ribosomal protein L4 OS=Homo sapiens OX=9606 GN=RPL4 PE=1 SV=5	P36578	RPL4	48 kDa		RPL4	140.2	0	100 %	0	#DIV/0!
76	true	Empty	Splicing factor, proline- and glutamine-rich OS=Homo sapiens OX=9606 GN=SFPQ PE=1 SV=2	P23246	SFPQ	76 kDa	true	SFPQ	136.88	0	100 %	0	#DIV/0!
83	true	Empty	Cytoskeleton-associated protein 4 OS=Homo sapiens OX=9606 GN=CKAP4 PE=1 SV=2	Q07065	CKAP4	66 kDa	true	CKAP4	127.46	0	100 %	0	#DIV/0!
84	true	Empty	Leucine-rich repeat-containing protein 59 OS=Homo sapiens OX=9606 GN=LRRC59 PE=1 SV=1	Q96AG4	LRRC59	35 kDa		LRRC59	127.46	0	100 %	0	#DIV/0!
86	true	Empty	Heterogeneous nuclear ribonucleoprotein U OS=Homo sapiens OX=9606 GN=HNRNPU PE=1 SV=6	Q00839	HNRNPU	91 kDa	true	HNRNPU	126.9	0	100 %	0	#DIV/0!
87	true	Empty	Plasminogen activator inhibitor 1 RNA-binding protein OS=Homo sapiens OX=9606 GN=SERBP1 PE=1 SV=2	Q8NC51	SERBP1	45 kDa	true	SERBP1	126.35	0	100 %	0	#DIV/0!
88	true	Empty	Coatomer subunit alpha OS=Homo sapiens OX=9606 GN=COPA PE=1 SV=2	P53621	COPA	138 kDa	true	COPA	125.8	0	100 %	0	#DIV/0!
89	true	Empty	Keratin, type I cytoskeletal 18 OS=Homo sapiens OX=9606 GN=KRT18 PE=1 SV=2	P05783	KRT18	48 kDa	true	KRT18	124.13	0	100 %	0	#DIV/0!
90	true	Empty	Isoform 3 of Plasminogen activator inhibitor 1 RNA-binding protein OS=Homo sapiens OX=9606 GN=SERBP1	Q8NC51-3	SERBP1	43 kDa	true	SERBP1	123.58	0	99 %	0	#DIV/0!
91	true	Empty	Myosin-11 OS=Homo sapiens OX=9606 GN=MYH11 PE=1 SV=3	P35749 (+1)	MYH11	227 kDa	true	MYH11	120.81	0	100 %	0	#DIV/0!
93	true	Empty	High mobility group protein B1 OS=Homo sapiens OX=9606 GN=HMGB1 PE=1 SV=3	P09429	HMGB1	25 kDa	true	HMGB1	119.15	0	100 %	0	#DIV/0!
94	true	Empty	Receptor of activated protein C kinase 1 OS=Homo sapiens OX=9606 GN=RACK1 PE=1 SV=3	P63244	RACK1	35 kDa		RACK1	118.59	0	100 %	0	#DIV/0!
95	true	Empty	Probable ATP-dependent RNA helicase DDX5 OS=Homo sapiens OX=9606 GN=DDX5 PE=1 SV=1	P17844	DDX5	69 kDa	true	DDX5	118.04	0	100 %	0	#DIV/0!
97	true	Empty	ATP-dependent RNA helicase DDX3X OS=Homo sapiens OX=9606 GN=DDX3X PE=1 SV=3	O00571	DDX3X	73 kDa	true	DDX3X	114.16	0	100 %	0	#DIV/0!
98	true	Empty	Isoform LCRMP-4 of Dihydropyrimidinase-related protein 3 OS=Homo sapiens OX=9606 GN=DPYSL3	Q14195-2	DPYSL3	74 kDa	true	DPYSL3	113.6	0	100 %	0	#DIV/0!
100	true	Empty	Non-POU domain-containing octamer-binding protein OS=Homo sapiens OX=9606 GN=NONO PE=1 SV=4	Q15233	NONO	54 kDa	true	NONO	110.83	0	100 %	0	#DIV/0!
101	true	Empty	Eukaryotic translation initiation factor 3 subunit A OS=Homo sapiens OX=9606 GN=EIF3A PE=1 SV=1	Q14152	EIF3A	167 kDa	true	EIF3A	110.28	0	100 %	0	#DIV/0!
107	true	Empty	Myosin-14 OS=Homo sapiens OX=9606 GN=MYH14 PE=1 SV=2	Q7Z406 (+2)	MYH14	228 kDa	true	MYH14	101.41	0	100 %	0	#DIV/0!
111	true	Empty	40S ribosomal protein S19 OS=Homo sapiens OX=9606 GN=RPS19 PE=1 SV=2	P39019	RPS19	16 kDa	true	RPS19	98.642	0	100 %	0	#DIV/0!
112	true	Empty	60S ribosomal protein L6 OS=Homo sapiens OX=9606 GN=RPL6 PE=1 SV=3	Q02878	RPL6	33 kDa		RPL6	98.642	0	100 %	0	#DIV/0!
113	true	Empty	60S ribosomal protein L7 OS=Homo sapiens OX=9606 GN=RPL7 PE=1 SV=1	P18124	RPL7	29 kDa	true	RPL7	96.98	0	100 %	0	#DIV/0!
114	true	Empty	Cofilin-1 OS=Homo sapiens OX=9606 GN=CFL1 PE=1 SV=3	P23528	CFL1	19 kDa	true	CFL1	96.98	0	100 %	0	#DIV/0!
115	true	Empty	ATP-binding cassette sub-family F member 1 OS=Homo sapiens OX=9606 GN=ABCF1 PE=1 SV=2	Q8NE71	ABCF1	96 kDa	true	ABCF1	96.98	0	100 %	0	#DIV/0!
116	true	Empty	Protein-glutamine gamma-glutamyltransferase 2 OS=Homo sapiens OX=9606 GN=TGM2 PE=1 SV=2	P21980	TGM2	77 kDa		TGM2	96.425	0	100 %	0	#DIV/0!
118	true	Empty	40S ribosomal protein S5 OS=Homo sapiens OX=9606 GN=RPS5 PE=1 SV=4	P46782	RPS5	23 kDa	true	RPS5	94.763	0	100 %	0	#DIV/0!
121	true	Empty	40S ribosomal protein S10 OS=Homo sapiens OX=9606 GN=RPS10 PE=1 SV=1	P46783	RPS10	19 kDa	true	RPS10	93.655	0	100 %	0	#DIV/0!
122	true	Empty	60S ribosomal protein L7a OS=Homo sapiens OX=9606 GN=RPL7A PE=1 SV=2	P62424	RPL7A	30 kDa	true	RPL7A	93.655	0	100 %	0	#DIV/0!
123	true	Empty	Kinesin-1 heavy chain OS=Homo sapiens OX=9606 GN=KIF5B PE=1 SV=1	P33176	KIF5B	110 kDa	true	KIF5B	93.1	0	100 %	0	#DIV/0!
124	true	Empty	Exportin-2 OS=Homo sapiens OX=9606 GN=CSE1L PE=1 SV=3	P55060	CSE1L	110 kDa		CSE1L	93.1	0	100 %	0	#DIV/0!
125	true	Empty	Polyadenylate-binding protein 1 OS=Homo sapiens OX=9606 GN=PABPC1 PE=1 SV=2	P11940	PABPC1	71 kDa	true	PABPC1	92.546	0	100 %	0	#DIV/0!
126	true	Empty	Peptidyl-prolyl cis-trans isomerase B OS=Homo sapiens OX=9606 GN=PPIB PE=1 SV=2	P23284	PPIB	24 kDa		PPIB	91.992	0	100 %	0	#DIV/0!
128	true	Empty	High mobility group protein B2 OS=Homo sapiens OX=9606 GN=HMGB2 PE=1 SV=2	P26583	HMGB2	24 kDa	true	HMGB2	89.775	0	100 %	0	#DIV/0!
130	true	Empty	Cytoplasmic FMR1-interacting protein 1 OS=Homo sapiens OX=9606 GN=CYFIP1 PE=1 SV=1	Q7L576	CYFIP1	145 kDa	true	CYFIP1	88.667	0	100 %	0	#DIV/0!
131	true	Empty	Ribosome-binding protein 1 OS=Homo sapiens OX=9606 GN=RRBP1 PE=1 SV=5	Q9P2E9	RRBP1	152 kDa	true	RRBP1	88.113	0	100 %	0	#DIV/0!
132	true	Empty	Puromycin-sensitive aminopeptidase OS=Homo sapiens OX=9606 GN=NPEPPS PE=1 SV=2	P55786	NPEPPS	103 kDa	true	NPEPPS	87.005	0	100 %	0	#DIV/0!
134	true	Empty	Heterogeneous nuclear ribonucleoprotein R OS=Homo sapiens OX=9606 GN=HNRNPR PE=1 SV=1	O43390	HNRNPR	71 kDa	true	HNRNPR	84.788	0	100 %	0	#DIV/0!
135	true	Empty	Aspartate--tRNA ligase, cytoplasmic OS=Homo sapiens OX=9606 GN=DARS1 PE=1 SV=2	P14868	DARS1	57 kDa		DARS1	84.788	0	100 %	0	#DIV/0!
136	true	Empty	40S ribosomal protein S9 OS=Homo sapiens OX=9606 GN=RPS9 PE=1 SV=3	P46781	RPS9	23 kDa	true	RPS9	84.788	0	100 %	0	#DIV/0!
140	true	Empty	Flap endonuclease 1 OS=Homo sapiens OX=9606 GN=FEN1 PE=1 SV=1	P39748	FEN1	43 kDa	true	FEN1	83.125	0	100 %	0	#DIV/0!
141	true	Empty	Bifunctional glutamate/proline--tRNA ligase OS=Homo sapiens OX=9606 GN=EPRS1 PE=1 SV=5	P07814	EPRS1	171 kDa		EPRS1	82.571	0	100 %	0	#DIV/0!
142	true	Empty	ATP-dependent RNA helicase A OS=Homo sapiens OX=9606 GN=DHX9 PE=1 SV=4	Q08211	DHX9	141 kDa		DHX9	82.571	0	100 %	0	#DIV/0!
143	true	Empty	Cullin-associated NEDD8-dissociated protein 1 OS=Homo sapiens OX=9606 GN=CAND1 PE=1 SV=2	Q86VP6	CAND1	136 kDa		CAND1	82.017	0	100 %	0	#DIV/0!
144	true	Empty	Eukaryotic translation initiation factor 5B OS=Homo sapiens OX=9606 GN=EIF5B PE=1 SV=4	O60841	EIF5B	139 kDa	true	EIF5B	81.463	0	100 %	0	#DIV/0!
145	true	Empty	Dihydropyrimidinase-related protein 2 OS=Homo sapiens OX=9606 GN=DPYSL2 PE=1 SV=1	Q16555	DPYSL2	62 kDa	true	DPYSL2	81.463	0	100 %	0	#DIV/0!
147	true	Empty	40S ribosomal protein S18 OS=Homo sapiens OX=9606 GN=RPS18 PE=1 SV=3	P62269	RPS18	18 kDa	true	RPS18	79.246	0	100 %	0	#DIV/0!
148	true	Empty	REVERSED Isoform 2 of Protein argonaute-3 OS=Homo sapiens OX=9606 GN=AGO3	Q9H9G7-2	AGO3_HUMAN-DECOY (+1)	?		2003-08-01	79.246	0	100 %	0	#DIV/0!
149	true	Empty	Ras GTPase-activating protein-binding protein 1 OS=Homo sapiens OX=9606 GN=G3BP1 PE=1 SV=1	Q13283	G3BP1	52 kDa	true	G3BP1	78.692	0	100 %	0	#DIV/0!
150	true	Empty	eIF-2-alpha kinase activator GCN1 OS=Homo sapiens OX=9606 GN=GCN1 PE=1 SV=6	Q92616	GCN1	293 kDa		GCN1	78.692	0	100 %	0	#DIV/0!
152	true	Empty	Elongation factor Tu, mitochondrial OS=Homo sapiens OX=9606 GN=TUFM PE=1 SV=2	P49411	TUFM	50 kDa		TUFM	77.584	0	100 %	0	#DIV/0!
153	true	Empty	Isoleucine--tRNA ligase, cytoplasmic OS=Homo sapiens OX=9606 GN=IARS1 PE=1 SV=2	P41252	IARS1	145 kDa		IARS1	76.475	0	100 %	0	#DIV/0!
155	true	Empty	60S ribosomal protein L3 OS=Homo sapiens OX=9606 GN=RPL3 PE=1 SV=2	P39023	RPL3	46 kDa		RPL3	75.921	0	100 %	0	#DIV/0!
157	true	Empty	40S ribosomal protein S8 OS=Homo sapiens OX=9606 GN=RPS8 PE=1 SV=2	P62241	RPS8	24 kDa		RPS8	74.259	0	100 %	0	#DIV/0!
158	true	Empty	Developmentally-regulated GTP-binding protein 1 OS=Homo sapiens OX=9606 GN=DRG1 PE=1 SV=1	Q9Y295	DRG1	41 kDa	true	DRG1	74.259	0	100 %	0	#DIV/0!
159	true	Empty	Immunoglobulin heavy constant gamma 4 OS=Homo sapiens OX=9606 GN=IGHG4 PE=1 SV=1	P01861	IGHG4	36 kDa	true	IGHG4	73.704	0	100 %	0	#DIV/0!
160	true	Empty	Eukaryotic translation initiation factor 2 subunit 2 OS=Homo sapiens OX=9606 GN=EIF2S2 PE=1 SV=2	P20042	EIF2S2	38 kDa		EIF2S2	73.704	0	100 %	0	#DIV/0!
161	true	Empty	Coatomer subunit gamma-1 OS=Homo sapiens OX=9606 GN=COPG1 PE=1 SV=1	Q9Y678	COPG1	98 kDa	true	COPG1	73.704	0	100 %	0	#DIV/0!
162	true	Empty	D-3-phosphoglycerate dehydrogenase OS=Homo sapiens OX=9606 GN=PHGDH PE=1 SV=4	O43175	PHGDH	57 kDa	true	PHGDH	72.042	0	100 %	0	#DIV/0!
163	true	Empty	Histone H1.2 OS=Homo sapiens OX=9606 GN=H1-2 PE=1 SV=2	P16403	H1-2	21 kDa	true	H1-2	71.488	0	100 %	0	#DIV/0!
164	true	Empty	Isoform 3 of Probable ATP-dependent RNA helicase DDX17 OS=Homo sapiens OX=9606 GN=DDX17	Q92841-2	DDX17	73 kDa	true	DDX17	71.488	0	100 %	0	#DIV/0!
166	true	Empty	Isoform 9 of Eukaryotic translation initiation factor 4 gamma 1 OS=Homo sapiens OX=9606 GN=EIF4G1	Q04637-9	EIF4G1	176 kDa	true	EIF4G1	70.379	0	100 %	0	#DIV/0!
167	true	Empty	Caprin-1 OS=Homo sapiens OX=9606 GN=CAPRIN1 PE=1 SV=2	Q14444 (+1)	CAPRIN1	78 kDa		CAPRIN1	69.271	0	100 %	0	#DIV/0!
170	true	Empty	FACT complex subunit SPT16 OS=Homo sapiens OX=9606 GN=SUPT16H PE=1 SV=1	Q9Y5B9	SUPT16H	120 kDa	true	SUPT16H	68.717	0	100 %	0	#DIV/0!
171	true	Empty	Beta-actin-like protein 2 OS=Homo sapiens OX=9606 GN=ACTBL2 PE=1 SV=2	Q562R1	ACTBL2	42 kDa	true	ACTBL2	68.717	0	100 %	0	#DIV/0!
173	true	Empty	Heterogeneous nuclear ribonucleoprotein H OS=Homo sapiens OX=9606 GN=HNRNPH1 PE=1 SV=4	P31943	HNRNPH1	49 kDa	true	HNRNPH1	67.609	0	100 %	0	#DIV/0!
174	true	Empty	Isoform 8 of Eukaryotic translation initiation factor 4 gamma 1 OS=Homo sapiens OX=9606 GN=EIF4G1	Q04637-8	EIF4G1	176 kDa	true	EIF4G1	67.609	0	99 %	0	#DIV/0!
176	true	Empty	Pre-rRNA-processing protein TSR1 homolog OS=Homo sapiens OX=9606 GN=TSR1 PE=1 SV=1	Q2NL82	TSR1	92 kDa		TSR1	67.054	0	100 %	0	#DIV/0!
177	true	Empty	E3 ubiquitin-protein ligase Itchy homolog OS=Homo sapiens OX=9606 GN=ITCH PE=1 SV=2	Q96J02 (+1)	ITCH	103 kDa	true	ITCH	67.054	0	100 %	0	#DIV/0!
179	true	Empty	E3 ubiquitin-protein ligase TRIM21 OS=Homo sapiens OX=9606 GN=TRIM21 PE=1 SV=1	P19474	TRIM21	54 kDa		TRIM21	66.5	0	100 %	0	#DIV/0!
180	true	Empty	X-ray repair cross-complementing protein 5 OS=Homo sapiens OX=9606 GN=XRCC5 PE=1 SV=3	P13010	XRCC5	83 kDa		XRCC5	65.946	0	100 %	0	#DIV/0!
181	true	Empty	Glutamine--tRNA ligase OS=Homo sapiens OX=9606 GN=QARS1 PE=1 SV=1	P47897	QARS1	88 kDa	true	QARS1	65.946	0	100 %	0	#DIV/0!
184	true	Empty	40S ribosomal protein S16 OS=Homo sapiens OX=9606 GN=RPS16 PE=1 SV=2	P62249	RPS16	16 kDa		RPS16	63.729	0	100 %	0	#DIV/0!
186	true	Empty	26S proteasome non-ATPase regulatory subunit 2 OS=Homo sapiens OX=9606 GN=PSMD2 PE=1 SV=3	Q13200	PSMD2	100 kDa		PSMD2	63.175	0	100 %	0	#DIV/0!
187	true	Empty	Nucleophosmin OS=Homo sapiens OX=9606 GN=NPM1 PE=1 SV=2	P06748	NPM1	33 kDa		NPM1	62.621	0	100 %	0	#DIV/0!
188	true	Empty	Heterogeneous nuclear ribonucleoprotein M OS=Homo sapiens OX=9606 GN=HNRNPM PE=1 SV=3	P52272	HNRNPM	78 kDa		HNRNPM	62.621	0	100 %	0	#DIV/0!
189	true	Empty	Isoform Smooth muscle of Myosin light polypeptide 6 OS=Homo sapiens OX=9606 GN=MYL6	P60660-2	MYL6	17 kDa		MYL6	62.621	0	100 %	0	#DIV/0!
190	true	Empty	EH domain-containing protein 1 OS=Homo sapiens OX=9606 GN=EHD1 PE=1 SV=2	Q9H4M9	EHD1	61 kDa	true	EHD1	62.621	0	100 %	0	#DIV/0!
191	true	Empty	60S ribosomal protein L13 OS=Homo sapiens OX=9606 GN=RPL13 PE=1 SV=4	P26373	RPL13	24 kDa		RPL13	62.067	0	100 %	0	#DIV/0!
192	true	Empty	Arginine--tRNA ligase, cytoplasmic OS=Homo sapiens OX=9606 GN=RARS1 PE=1 SV=2	P54136	RARS1	75 kDa		RARS1	62.067	0	100 %	0	#DIV/0!
193	true	Empty	Protein Niban 2 OS=Homo sapiens OX=9606 GN=NIBAN2 PE=1 SV=3	Q96TA1 (+1)	NIBAN2	84 kDa		NIBAN2	62.067	0	100 %	0	#DIV/0!
194	true	Empty	26S proteasome non-ATPase regulatory subunit 3 OS=Homo sapiens OX=9606 GN=PSMD3 PE=1 SV=2	O43242	PSMD3	61 kDa		PSMD3	60.959	0	100 %	0	#DIV/0!
196	true	Empty	Histone H1.3 OS=Homo sapiens OX=9606 GN=H1-3 PE=1 SV=2	P16402	H1-3	22 kDa	true	H1-3	60.404	0	100 %	0	#DIV/0!
197	true	Empty	Microtubule-associated protein 4 OS=Homo sapiens OX=9606 GN=MAP4 PE=1 SV=3	P27816	MAP4	121 kDa	true	MAP4	59.85	0	100 %	0	#DIV/0!
198	true	Empty	T-complex protein 1 subunit gamma OS=Homo sapiens OX=9606 GN=CCT3 PE=1 SV=4	P49368	CCT3	61 kDa		CCT3	59.85	0	100 %	0	#DIV/0!
199	true	Empty	Vigilin OS=Homo sapiens OX=9606 GN=HDLBP PE=1 SV=2	Q00341	HDLBP	141 kDa		HDLBP	59.85	0	100 %	0	#DIV/0!
200	true	Empty	Leucine--tRNA ligase, cytoplasmic OS=Homo sapiens OX=9606 GN=LARS1 PE=1 SV=2	Q9P2J5	LARS1	134 kDa		LARS1	59.85	0	100 %	0	#DIV/0!
202	true	Empty	Cleavage and polyadenylation specificity factor subunit 5 OS=Homo sapiens OX=9606 GN=NUDT21 PE=1 SV=1	O43809	NUDT21	26 kDa		NUDT21	59.296	0	100 %	0	#DIV/0!
203	true	Empty	Protein LYRIC OS=Homo sapiens OX=9606 GN=MTDH PE=1 SV=2	Q86UE4	MTDH	64 kDa		MTDH	59.296	0	100 %	0	#DIV/0!
204	true	Empty	Heterogeneous nuclear ribonucleoprotein A1 OS=Homo sapiens OX=9606 GN=HNRNPA1 PE=1 SV=5	P09651 (+1)	HNRNPA1	39 kDa	true	HNRNPA1	58.742	0	100 %	0	#DIV/0!
205	true	Empty	Trifunctional enzyme subunit alpha, mitochondrial OS=Homo sapiens OX=9606 GN=HADHA PE=1 SV=2	P40939	HADHA	83 kDa		HADHA	58.742	0	100 %	0	#DIV/0!
206	true	Empty	Isoform 2 of ATP-dependent 6-phosphofructokinase, liver type OS=Homo sapiens OX=9606 GN=PFKL	P17858-2	PFKL	90 kDa	true	PFKL	58.188	0	100 %	0	#DIV/0!
207	true	Empty	Eukaryotic translation initiation factor 3 subunit C OS=Homo sapiens OX=9606 GN=EIF3C PE=1 SV=1	Q99613	EIF3C	105 kDa		EIF3C	58.188	0	100 %	0	#DIV/0!
209	true	Empty	Trifunctional purine biosynthetic protein adenosine-3 OS=Homo sapiens OX=9606 GN=GART PE=1 SV=1	P22102	GART	108 kDa		GART	57.634	0	100 %	0	#DIV/0!
210	true	Empty	6-phosphogluconate dehydrogenase, decarboxylating OS=Homo sapiens OX=9606 GN=PGD PE=1 SV=3	P52209	PGD	53 kDa	true	PGD	57.634	0	100 %	0	#DIV/0!
211	true	Empty	Pre-mRNA-processing factor 19 OS=Homo sapiens OX=9606 GN=PRPF19 PE=1 SV=1	Q9UMS4	PRPF19	55 kDa		PRPF19	57.634	0	100 %	0	#DIV/0!
212	true	Empty	T-complex protein 1 subunit alpha OS=Homo sapiens OX=9606 GN=TCP1 PE=1 SV=1	P17987	TCP1	60 kDa	true	TCP1	56.525	0	100 %	0	#DIV/0!
213	true	Empty	Immunoglobulin mu heavy chain OS=Homo sapiens OX=9606 PE=1 SV=2	P0DOX6		63 kDa	true	1	56.525	0	100 %	0	#DIV/0!
215	true	Empty	Calpain-1 catalytic subunit OS=Homo sapiens OX=9606 GN=CAPN1 PE=1 SV=1	P07384	CAPN1	82 kDa		CAPN1	55.971	0	100 %	0	#DIV/0!
216	true	Empty	Ribonuclease inhibitor OS=Homo sapiens OX=9606 GN=RNH1 PE=1 SV=2	P13489	RNH1	50 kDa		RNH1	55.971	0	100 %	0	#DIV/0!
217	true	Empty	ATP-dependent DNA helicase Q1 OS=Homo sapiens OX=9606 GN=RECQL PE=1 SV=3	P46063	RECQL	73 kDa		RECQL	55.971	0	100 %	0	#DIV/0!
221	true	Empty	CAD protein OS=Homo sapiens OX=9606 GN=CAD PE=1 SV=3	P27708	CAD	243 kDa		CAD	54.863	0	100 %	0	#DIV/0!
222	true	Empty	Pre-mRNA-splicing factor ATP-dependent RNA helicase DHX15 OS=Homo sapiens OX=9606 GN=DHX15 PE=1 SV=2	O43143	DHX15	91 kDa	true	DHX15	54.309	0	100 %	0	#DIV/0!
223	true	Empty	Eukaryotic translation initiation factor 3 subunit L OS=Homo sapiens OX=9606 GN=EIF3L PE=1 SV=1	Q9Y262	EIF3L	67 kDa		EIF3L	54.309	0	100 %	0	#DIV/0!
224	true	Empty	L-lactate dehydrogenase A-like 6B OS=Homo sapiens OX=9606 GN=LDHAL6B PE=1 SV=3	Q9BYZ2	LDHAL6B	42 kDa	true	LDHAL6B	54.309	0	100 %	0	#DIV/0!
225	true	Empty	DNA replication licensing factor MCM7 OS=Homo sapiens OX=9606 GN=MCM7 PE=1 SV=4	P33993	MCM7	81 kDa	true	MCM7	53.754	0	100 %	0	#DIV/0!
226	true	Empty	60S ribosomal protein L26 OS=Homo sapiens OX=9606 GN=RPL26 PE=1 SV=1	P61254	RPL26	17 kDa	true	RPL26	53.754	0	100 %	0	#DIV/0!
227	true	Empty	40S ribosomal protein S13 OS=Homo sapiens OX=9606 GN=RPS13 PE=1 SV=2	P62277	RPS13	17 kDa		RPS13	53.754	0	100 %	0	#DIV/0!
228	true	Empty	60S ribosomal protein L8 OS=Homo sapiens OX=9606 GN=RPL8 PE=1 SV=2	P62917	RPL8	28 kDa		RPL8	53.2	0	100 %	0	#DIV/0!
229	true	Empty	RNA-binding protein FUS OS=Homo sapiens OX=9606 GN=FUS PE=1 SV=1	P35637 (+1)	FUS	53 kDa	true	FUS	52.646	0	100 %	0	#DIV/0!
230	true	Empty	Gamma-interferon-inducible protein 16 OS=Homo sapiens OX=9606 GN=IFI16 PE=1 SV=3	Q16666 (+1)	IFI16	88 kDa	true	IFI16	52.646	0	100 %	0	#DIV/0!
232	true	Empty	X-ray repair cross-complementing protein 6 OS=Homo sapiens OX=9606 GN=XRCC6 PE=1 SV=2	P12956	XRCC6	70 kDa		XRCC6	52.092	0	100 %	0	#DIV/0!
233	true	Empty	Polyadenylate-binding protein 4 OS=Homo sapiens OX=9606 GN=PABPC4 PE=1 SV=1	Q13310 (+2)	PABPC4	71 kDa	true	PABPC4	52.092	0	100 %	0	#DIV/0!
236	true	Empty	Threonine--tRNA ligase 1, cytoplasmic OS=Homo sapiens OX=9606 GN=TARS1 PE=1 SV=3	P26639	TARS1	83 kDa		TARS1	50.984	0	100 %	0	#DIV/0!
237	true	Empty	AP-2 complex subunit beta OS=Homo sapiens OX=9606 GN=AP2B1 PE=1 SV=1	P63010 (+1)	AP2B1	105 kDa	true	AP2B1	50.984	0	100 %	0	#DIV/0!
240	true	Empty	Exportin-1 OS=Homo sapiens OX=9606 GN=XPO1 PE=1 SV=1	O14980	XPO1	123 kDa	true	XPO1	50.429	0	100 %	0	#DIV/0!
241	true	Empty	Hexokinase-1 OS=Homo sapiens OX=9606 GN=HK1 PE=1 SV=3	P19367	HK1	102 kDa	true	HK1	50.429	0	100 %	0	#DIV/0!
242	true	Empty	Eukaryotic translation initiation factor 3 subunit B OS=Homo sapiens OX=9606 GN=EIF3B PE=1 SV=3	P55884 (+1)	EIF3B	92 kDa		EIF3B	50.429	0	100 %	0	#DIV/0!
246	true	Empty	Protein DEK OS=Homo sapiens OX=9606 GN=DEK PE=1 SV=1	P35659	DEK	43 kDa		DEK	49.321	0	100 %	0	#DIV/0!
247	true	Empty	60S ribosomal protein L10a OS=Homo sapiens OX=9606 GN=RPL10A PE=1 SV=2	P62906	RPL10A	25 kDa		RPL10A	49.321	0	100 %	0	#DIV/0!
248	true	Empty	60S ribosomal protein L18 OS=Homo sapiens OX=9606 GN=RPL18 PE=1 SV=2	Q07020	RPL18	22 kDa		RPL18	49.321	0	100 %	0	#DIV/0!
249	true	Empty	E3 ubiquitin-protein ligase UBR4 OS=Homo sapiens OX=9606 GN=UBR4 PE=1 SV=1	Q5T4S7 (+3)	UBR4	574 kDa	true	UBR4	49.321	0	100 %	0	#DIV/0!
250	true	Empty	Pre-mRNA-processing-splicing factor 8 OS=Homo sapiens OX=9606 GN=PRPF8 PE=1 SV=2	Q6P2Q9	PRPF8	274 kDa	true	PRPF8	49.321	0	100 %	0	#DIV/0!
251	true	Empty	Eukaryotic initiation factor 4A-II OS=Homo sapiens OX=9606 GN=EIF4A2 PE=1 SV=2	Q14240 (+1)	EIF4A2	46 kDa	true	EIF4A2	48.767	0	100 %	0	#DIV/0!
252	true	Empty	Integrin beta-1 OS=Homo sapiens OX=9606 GN=ITGB1 PE=1 SV=2	P05556	ITGB1	88 kDa		ITGB1	48.767	0	100 %	0	#DIV/0!
253	true	Empty	Actin-related protein 3 OS=Homo sapiens OX=9606 GN=ACTR3 PE=1 SV=3	P61158	ACTR3	47 kDa		ACTR3	48.767	0	100 %	0	#DIV/0!
254	true	Empty	E3 ubiquitin-protein ligase HUWE1 OS=Homo sapiens OX=9606 GN=HUWE1 PE=1 SV=3	Q7Z6Z7 (+1)	HUWE1	482 kDa	true	HUWE1	48.767	0	100 %	0	#DIV/0!
256	true	Empty	Dolichyl-diphosphooligosaccharide--protein glycosyltransferase subunit 1 OS=Homo sapiens OX=9606 GN=RPN1 PE=1 SV=1	P04843	RPN1	69 kDa		RPN1	48.213	0	100 %	0	#DIV/0!
257	true	Empty	60S ribosomal protein L13a OS=Homo sapiens OX=9606 GN=RPL13A PE=1 SV=2	P40429	RPL13A	24 kDa	true	RPL13A	48.213	0	100 %	0	#DIV/0!
258	true	Empty	60S ribosomal protein L30 OS=Homo sapiens OX=9606 GN=RPL30 PE=1 SV=2	P62888	RPL30	13 kDa		RPL30	48.213	0	100 %	0	#DIV/0!
259	true	Empty	EH domain-containing protein 4 OS=Homo sapiens OX=9606 GN=EHD4 PE=1 SV=1	Q9H223	EHD4	61 kDa	true	EHD4	48.213	0	100 %	0	#DIV/0!
261	true	Empty	U5 small nuclear ribonucleoprotein 200 kDa helicase OS=Homo sapiens OX=9606 GN=SNRNP200 PE=1 SV=2	O75643	SNRNP200	245 kDa		SNRNP200	47.659	0	100 %	0	#DIV/0!
262	true	Empty	Heterogeneous nuclear ribonucleoprotein F OS=Homo sapiens OX=9606 GN=HNRNPF PE=1 SV=3	P52597	HNRNPF	46 kDa	true	HNRNPF	47.659	0	100 %	0	#DIV/0!
263	true	Empty	Keratin, type II cytoskeletal 7 OS=Homo sapiens OX=9606 GN=KRT7 PE=1 SV=5	P08729	KRT7	51 kDa	true	KRT7	47.659	0	99 %	0	#DIV/0!
264	true	Empty	PC4 and SFRS1-interacting protein OS=Homo sapiens OX=9606 GN=PSIP1 PE=1 SV=1	O75475	PSIP1	60 kDa		PSIP1	47.104	0	100 %	0	#DIV/0!
265	true	Empty	Glycogen phosphorylase, liver form OS=Homo sapiens OX=9606 GN=PYGL PE=1 SV=4	P06737 (+1)	PYGL	97 kDa	true	PYGL	46.55	0	100 %	0	#DIV/0!
266	true	Empty	Moesin OS=Homo sapiens OX=9606 GN=MSN PE=1 SV=3	P26038	MSN	68 kDa	true	MSN	46.55	0	100 %	0	#DIV/0!
267	true	Empty	40S ribosomal protein S11 OS=Homo sapiens OX=9606 GN=RPS11 PE=1 SV=3	P62280	RPS11	18 kDa		RPS11	46.55	0	100 %	0	#DIV/0!
268	true	Empty	Actin-related protein 2/3 complex subunit 1B OS=Homo sapiens OX=9606 GN=ARPC1B PE=1 SV=3	O15143	ARPC1B	41 kDa	true	ARPC1B	45.996	0	100 %	0	#DIV/0!
269	true	Empty	Cytoskeleton-associated protein 5 OS=Homo sapiens OX=9606 GN=CKAP5 PE=1 SV=3	Q14008 (+2)	CKAP5	226 kDa	true	CKAP5	45.996	0	100 %	0	#DIV/0!
270	true	Empty	60S ribosomal protein L11 OS=Homo sapiens OX=9606 GN=RPL11 PE=1 SV=2	P62913	RPL11	20 kDa	true	RPL11	45.442	0	100 %	0	#DIV/0!
271	true	Empty	ATP-dependent RNA helicase DDX1 OS=Homo sapiens OX=9606 GN=DDX1 PE=1 SV=2	Q92499	DDX1	82 kDa		DDX1	45.442	0	100 %	0	#DIV/0!
272	true	Empty	60S ribosomal protein L26-like 1 OS=Homo sapiens OX=9606 GN=RPL26L1 PE=1 SV=1	Q9UNX3	RPL26L1	17 kDa	true	RPL26L1	45.442	0	100 %	0	#DIV/0!
276	true	Empty	Eukaryotic translation initiation factor 4 gamma 2 OS=Homo sapiens OX=9606 GN=EIF4G2 PE=1 SV=1	P78344	EIF4G2	102 kDa	true	EIF4G2	44.888	0	100 %	0	#DIV/0!
277	true	Empty	THO complex subunit 4 OS=Homo sapiens OX=9606 GN=ALYREF PE=1 SV=3	Q86V81	ALYREF	27 kDa		ALYREF	44.888	0	100 %	0	#DIV/0!
278	true	Empty	UDP-glucose 6-dehydrogenase OS=Homo sapiens OX=9606 GN=UGDH PE=1 SV=1	O60701	UGDH	55 kDa		UGDH	44.334	0	100 %	0	#DIV/0!
279	true	Empty	60S ribosomal protein L10 OS=Homo sapiens OX=9606 GN=RPL10 PE=1 SV=4	P27635	RPL10	25 kDa	true	RPL10	44.334	0	100 %	0	#DIV/0!
280	true	Empty	Aspartyl/asparaginyl beta-hydroxylase OS=Homo sapiens OX=9606 GN=ASPH PE=1 SV=3	Q12797	ASPH	86 kDa	true	ASPH	44.334	0	100 %	0	#DIV/0!
281	true	Empty	Src substrate cortactin OS=Homo sapiens OX=9606 GN=CTTN PE=1 SV=2	Q14247	CTTN	62 kDa		CTTN	44.334	0	100 %	0	#DIV/0!
282	true	Empty	Keratin, type I cytoskeletal 28 OS=Homo sapiens OX=9606 GN=KRT28 PE=1 SV=2	Q7Z3Y7	KRT28	51 kDa	true	KRT28	44.334	0	100 %	0	#DIV/0!
284	true	Empty	Splicing factor 3B subunit 2 OS=Homo sapiens OX=9606 GN=SF3B2 PE=1 SV=2	Q13435	SF3B2	100 kDa	true	SF3B2	43.779	0	100 %	0	#DIV/0!
220	true	Empty	ADP/ATP translocase 3 OS=Homo sapiens OX=9606 GN=SLC25A6 PE=1 SV=4	P12236	SLC25A6	33 kDa	true	SLC25A6	43.225	0	100 %	0	#DIV/0!
286	true	Empty	Splicing factor 3B subunit 1 OS=Homo sapiens OX=9606 GN=SF3B1 PE=1 SV=3	O75533	SF3B1	146 kDa		SF3B1	43.225	0	100 %	0	#DIV/0!
287	true	Empty	40S ribosomal protein S17 OS=Homo sapiens OX=9606 GN=RPS17 PE=1 SV=2	P08708	RPS17	16 kDa	true	RPS17	42.671	0	100 %	0	#DIV/0!
288	true	Empty	DNA replication licensing factor MCM3 OS=Homo sapiens OX=9606 GN=MCM3 PE=1 SV=3	P25205 (+1)	MCM3	91 kDa		MCM3	42.671	0	100 %	0	#DIV/0!
289	true	Empty	60S ribosomal protein L35 OS=Homo sapiens OX=9606 GN=RPL35 PE=1 SV=2	P42766	RPL35	15 kDa	true	RPL35	42.671	0	100 %	0	#DIV/0!
290	true	Empty	Isoform 2 of Dynamin-2 OS=Homo sapiens OX=9606 GN=DNM2	P50570-2	DNM2	98 kDa		DNM2	42.671	0	100 %	0	#DIV/0!
291	true	Empty	Epiplakin OS=Homo sapiens OX=9606 GN=EPPK1 PE=1 SV=3	P58107	EPPK1	556 kDa	true	EPPK1	42.671	0	100 %	0	#DIV/0!
292	true	Empty	EF-hand domain-containing protein D2 OS=Homo sapiens OX=9606 GN=EFHD2 PE=1 SV=1	Q96C19	EFHD2	27 kDa		EFHD2	42.671	0	100 %	0	#DIV/0!
293	true	Empty	Transferrin receptor protein 1 OS=Homo sapiens OX=9606 GN=TFRC PE=1 SV=2	P02786	TFRC	85 kDa		TFRC	42.117	0	100 %	0	#DIV/0!
294	true	Empty	Cyclin-dependent kinase 1 OS=Homo sapiens OX=9606 GN=CDK1 PE=1 SV=3	P06493	CDK1	34 kDa	true	CDK1	42.117	0	100 %	0	#DIV/0!
295	true	Empty	Proliferating cell nuclear antigen OS=Homo sapiens OX=9606 GN=PCNA PE=1 SV=1	P12004	PCNA	29 kDa		PCNA	42.117	0	100 %	0	#DIV/0!
296	true	Empty	60S ribosomal protein L17 OS=Homo sapiens OX=9606 GN=RPL17 PE=1 SV=3	P18621 (+1)	RPL17	21 kDa	true	RPL17	42.117	0	100 %	0	#DIV/0!
297	true	Empty	Transcription factor BTF3 OS=Homo sapiens OX=9606 GN=BTF3 PE=1 SV=1	P20290	BTF3	22 kDa	true	BTF3	42.117	0	100 %	0	#DIV/0!
298	true	Empty	Atlastin-3 OS=Homo sapiens OX=9606 GN=ATL3 PE=1 SV=1	Q6DD88	ATL3	61 kDa		ATL3	42.117	0	100 %	0	#DIV/0!
299	true	Empty	Vacuolar protein sorting-associated protein 35 OS=Homo sapiens OX=9606 GN=VPS35 PE=1 SV=2	Q96QK1	VPS35	92 kDa		VPS35	42.117	0	100 %	0	#DIV/0!
300	true	Empty	Isoform 4 of Microtubule-associated protein 4 OS=Homo sapiens OX=9606 GN=MAP4	P27816-4	MAP4	91 kDa	true	MAP4	42.117	0	99 %	0	#DIV/0!
301	true	Empty	Eukaryotic translation initiation factor 3 subunit D OS=Homo sapiens OX=9606 GN=EIF3D PE=1 SV=1	O15371 (+2)	EIF3D	64 kDa		EIF3D	41.563	0	100 %	0	#DIV/0!
302	true	Empty	Unconventional myosin-Ib OS=Homo sapiens OX=9606 GN=MYO1B PE=1 SV=3	O43795	MYO1B	132 kDa	true	MYO1B	41.563	0	100 %	0	#DIV/0!
303	true	Empty	ADP-ribosylation factor 4 OS=Homo sapiens OX=9606 GN=ARF4 PE=1 SV=3	P18085	ARF4	21 kDa	true	ARF4	41.563	0	100 %	0	#DIV/0!
304	true	Empty	Valine--tRNA ligase OS=Homo sapiens OX=9606 GN=VARS1 PE=1 SV=4	P26640	VARS1	140 kDa		VARS1	41.563	0	100 %	0	#DIV/0!
305	true	Empty	Matrin-3 OS=Homo sapiens OX=9606 GN=MATR3 PE=1 SV=2	P43243	MATR3	95 kDa		MATR3	41.563	0	100 %	0	#DIV/0!
306	true	Empty	Protein disulfide-isomerase A5 OS=Homo sapiens OX=9606 GN=PDIA5 PE=1 SV=1	Q14554	PDIA5	60 kDa		PDIA5	41.563	0	100 %	0	#DIV/0!
307	true	Empty	Zinc finger CCCH domain-containing protein 15 OS=Homo sapiens OX=9606 GN=ZC3H15 PE=1 SV=1	Q8WU90	ZC3H15	49 kDa		ZC3H15	41.563	0	100 %	0	#DIV/0!
308	true	Empty	60S ribosomal protein L5 OS=Homo sapiens OX=9606 GN=RPL5 PE=1 SV=3	P46777	RPL5	34 kDa		RPL5	41.009	0	100 %	0	#DIV/0!
309	true	Empty	Eukaryotic translation initiation factor 2A OS=Homo sapiens OX=9606 GN=EIF2A PE=1 SV=3	Q9BY44	EIF2A	65 kDa		EIF2A	41.009	0	100 %	0	#DIV/0!
310	true	Empty	Desmin OS=Homo sapiens OX=9606 GN=DES PE=1 SV=3	P17661	DES	54 kDa	true	DES	41.009	0	100 %	0	#DIV/0!
311	true	Empty	rRNA 2'-O-methyltransferase fibrillarin OS=Homo sapiens OX=9606 GN=FBL PE=1 SV=2	P22087	FBL	34 kDa		FBL	40.454	0	100 %	0	#DIV/0!
312	true	Empty	Nicotinamide phosphoribosyltransferase OS=Homo sapiens OX=9606 GN=NAMPT PE=1 SV=1	P43490	NAMPT	56 kDa		NAMPT	40.454	0	100 %	0	#DIV/0!
313	true	Empty	Cleavage and polyadenylation specificity factor subunit 7 OS=Homo sapiens OX=9606 GN=CPSF7 PE=1 SV=1	Q8N684 (+2)	CPSF7	52 kDa		CPSF7	40.454	0	100 %	0	#DIV/0!
314	true	Empty	Nck-associated protein 1 OS=Homo sapiens OX=9606 GN=NCKAP1 PE=1 SV=1	Q9Y2A7 (+1)	NCKAP1	129 kDa	true	NCKAP1	40.454	0	100 %	0	#DIV/0!
315	true	Empty	Isoform 6 of Mitogen-activated protein kinase kinase kinase kinase 4 OS=Homo sapiens OX=9606 GN=MAP4K4	O95819-6	MAP4K4	145 kDa	true	MAP4K4	39.9	0	100 %	0	#DIV/0!
316	true	Empty	Integrin alpha-3 OS=Homo sapiens OX=9606 GN=ITGA3 PE=1 SV=5	P26006	ITGA3	117 kDa		ITGA3	39.9	0	100 %	0	#DIV/0!
317	true	Empty	60S ribosomal protein L14 OS=Homo sapiens OX=9606 GN=RPL14 PE=1 SV=4	P50914	RPL14	23 kDa	true	RPL14	39.9	0	100 %	0	#DIV/0!
318	true	Empty	26S proteasome regulatory subunit 8 OS=Homo sapiens OX=9606 GN=PSMC5 PE=1 SV=1	P62195	PSMC5	46 kDa	true	PSMC5	39.9	0	100 %	0	#DIV/0!
319	true	Empty	Serine/arginine-rich splicing factor 1 OS=Homo sapiens OX=9606 GN=SRSF1 PE=1 SV=2	Q07955	SRSF1	28 kDa		SRSF1	39.9	0	100 %	0	#DIV/0!
320	true	Empty	Phenylalanine--tRNA ligase beta subunit OS=Homo sapiens OX=9606 GN=FARSB PE=1 SV=3	Q9NSD9	FARSB	66 kDa		FARSB	39.9	0	100 %	0	#DIV/0!
321	true	Empty	Heterogeneous nuclear ribonucleoprotein H2 OS=Homo sapiens OX=9606 GN=HNRNPH2 PE=1 SV=1	P55795	HNRNPH2	49 kDa	true	HNRNPH2	39.9	0	100 %	0	#DIV/0!
322	true	Empty	DNA topoisomerase 1 OS=Homo sapiens OX=9606 GN=TOP1 PE=1 SV=2	P11387	TOP1	91 kDa		TOP1	39.346	0	100 %	0	#DIV/0!
323	true	Empty	26S proteasome regulatory subunit 4 OS=Homo sapiens OX=9606 GN=PSMC1 PE=1 SV=1	P62191	PSMC1	49 kDa	true	PSMC1	39.346	0	100 %	0	#DIV/0!
324	true	Empty	40S ribosomal protein S25 OS=Homo sapiens OX=9606 GN=RPS25 PE=1 SV=1	P62851	RPS25	14 kDa		RPS25	39.346	0	100 %	0	#DIV/0!
325	true	Empty	Serine/arginine-rich splicing factor 3 OS=Homo sapiens OX=9606 GN=SRSF3 PE=1 SV=1	P84103	SRSF3	19 kDa	true	SRSF3	39.346	0	100 %	0	#DIV/0!
326	true	Empty	Unconventional myosin-Ie OS=Homo sapiens OX=9606 GN=MYO1E PE=1 SV=2	Q12965	MYO1E	127 kDa	true	MYO1E	39.346	0	100 %	0	#DIV/0!
327	true	Empty	Prostaglandin F2 receptor negative regulator OS=Homo sapiens OX=9606 GN=PTGFRN PE=1 SV=2	Q9P2B2	PTGFRN	99 kDa		PTGFRN	39.346	0	100 %	0	#DIV/0!
328	true	Empty	Protein transport protein Sec31A OS=Homo sapiens OX=9606 GN=SEC31A PE=1 SV=3	O94979 (+7)	SEC31A	133 kDa		SEC31A	38.792	0	100 %	0	#DIV/0!
329	true	Empty	60S ribosomal protein L22 OS=Homo sapiens OX=9606 GN=RPL22 PE=1 SV=2	P35268	RPL22	15 kDa		RPL22	38.792	0	100 %	0	#DIV/0!
330	true	Empty	FACT complex subunit SSRP1 OS=Homo sapiens OX=9606 GN=SSRP1 PE=1 SV=1	Q08945	SSRP1	81 kDa	true	SSRP1	38.792	0	100 %	0	#DIV/0!
331	true	Empty	60S ribosomal protein L12 OS=Homo sapiens OX=9606 GN=RPL12 PE=1 SV=1	P30050	RPL12	18 kDa		RPL12	38.238	0	100 %	0	#DIV/0!
332	true	Empty	Lamina-associated polypeptide 2, isoform alpha OS=Homo sapiens OX=9606 GN=TMPO PE=1 SV=2	P42166	TMPO	75 kDa	true	TMPO	38.238	0	100 %	0	#DIV/0!
333	true	Empty	Interleukin enhancer-binding factor 3 OS=Homo sapiens OX=9606 GN=ILF3 PE=1 SV=3	Q12906 (+6)	ILF3	95 kDa		ILF3	38.238	0	100 %	0	#DIV/0!
334	true	Empty	Leucine-rich repeat-containing protein 47 OS=Homo sapiens OX=9606 GN=LRRC47 PE=1 SV=1	Q8N1G4	LRRC47	63 kDa		LRRC47	38.238	0	100 %	0	#DIV/0!
335	true	Empty	Leucine-rich PPR motif-containing protein, mitochondrial OS=Homo sapiens OX=9606 GN=LRPPRC PE=1 SV=3	P42704	LRPPRC	158 kDa		LRPPRC	37.129	0	100 %	0	#DIV/0!
336	true	Empty	Importin subunit alpha-1 OS=Homo sapiens OX=9606 GN=KPNA2 PE=1 SV=1	P52292	KPNA2	58 kDa	true	KPNA2	37.129	0	100 %	0	#DIV/0!
337	true	Empty	Methionine--tRNA ligase, cytoplasmic OS=Homo sapiens OX=9606 GN=MARS1 PE=1 SV=2	P56192	MARS1	101 kDa		MARS1	37.129	0	100 %	0	#DIV/0!
338	true	Empty	Serine/threonine-protein phosphatase PP1-alpha catalytic subunit OS=Homo sapiens OX=9606 GN=PPP1CA PE=1 SV=1	P62136	PPP1CA	38 kDa	true	PPP1CA	37.129	0	100 %	0	#DIV/0!
339	true	Empty	Heat shock protein 75 kDa, mitochondrial OS=Homo sapiens OX=9606 GN=TRAP1 PE=1 SV=3	Q12931 (+1)	TRAP1	80 kDa		TRAP1	37.129	0	100 %	0	#DIV/0!
340	true	Empty	Endoplasmic reticulum aminopeptidase 1 OS=Homo sapiens OX=9606 GN=ERAP1 PE=1 SV=3	Q9NZ08 (+1)	ERAP1	107 kDa	true	ERAP1	37.129	0	100 %	0	#DIV/0!
341	true	Empty	Insulin-like growth factor 2 mRNA-binding protein 2 OS=Homo sapiens OX=9606 GN=IGF2BP2 PE=1 SV=2	Q9Y6M1 (+1)	IGF2BP2	66 kDa	true	IGF2BP2	37.129	0	100 %	0	#DIV/0!
344	true	Empty	Glycine--tRNA ligase OS=Homo sapiens OX=9606 GN=GARS1 PE=1 SV=3	P41250	GARS1	83 kDa		GARS1	36.575	0	100 %	0	#DIV/0!
345	true	Empty	Heterogeneous nuclear ribonucleoprotein D0 OS=Homo sapiens OX=9606 GN=HNRNPD PE=1 SV=1	Q14103 (+1)	HNRNPD	38 kDa	true	HNRNPD	36.575	0	100 %	0	#DIV/0!
346	true	Empty	Microtubule-actin cross-linking factor 1, isoforms 1/2/3/5 OS=Homo sapiens OX=9606 GN=MACF1 PE=1 SV=4	Q9UPN3	MACF1	838 kDa	true	MACF1	36.575	0	100 %	0	#DIV/0!
348	true	Empty	Prelamin-A/C OS=Homo sapiens OX=9606 GN=LMNA PE=1 SV=1	P02545 (+1)	LMNA	74 kDa	true	LMNA	36.021	0	100 %	0	#DIV/0!
350	true	Empty	26S proteasome non-ATPase regulatory subunit 11 OS=Homo sapiens OX=9606 GN=PSMD11 PE=1 SV=3	O00231 (+1)	PSMD11	47 kDa		PSMD11	35.467	0	100 %	0	#DIV/0!
351	true	Empty	40S ribosomal protein S14 OS=Homo sapiens OX=9606 GN=RPS14 PE=1 SV=3	P62263	RPS14	16 kDa		RPS14	35.467	0	100 %	0	#DIV/0!
352	true	Empty	Myosin regulatory light chain 12B OS=Homo sapiens OX=9606 GN=MYL12B PE=1 SV=2	O14950 (+1)	MYL12B	20 kDa	true	MYL12B	34.913	0	100 %	0	#DIV/0!
353	true	Empty	Protein diaphanous homolog 1 OS=Homo sapiens OX=9606 GN=DIAPH1 PE=1 SV=2	O60610 (+2)	DIAPH1	141 kDa	true	DIAPH1	34.913	0	100 %	0	#DIV/0!
354	true	Empty	Signal recognition particle subunit SRP72 OS=Homo sapiens OX=9606 GN=SRP72 PE=1 SV=3	O76094	SRP72	75 kDa		SRP72	34.913	0	100 %	0	#DIV/0!
355	true	Empty	Vinculin OS=Homo sapiens OX=9606 GN=VCL PE=1 SV=4	P18206 (+1)	VCL	124 kDa		VCL	34.913	0	100 %	0	#DIV/0!
356	true	Empty	14-3-3 protein beta/alpha OS=Homo sapiens OX=9606 GN=YWHAB PE=1 SV=3	P31946 (+1)	YWHAB	28 kDa	true	YWHAB	34.913	0	100 %	0	#DIV/0!
357	true	Empty	60S ribosomal protein L21 OS=Homo sapiens OX=9606 GN=RPL21 PE=1 SV=2	P46778	RPL21	19 kDa	true	RPL21	34.913	0	100 %	0	#DIV/0!
358	true	Empty	T-complex protein 1 subunit epsilon OS=Homo sapiens OX=9606 GN=CCT5 PE=1 SV=1	P48643	CCT5	60 kDa		CCT5	34.913	0	100 %	0	#DIV/0!
359	true	Empty	60S ribosomal protein L18a OS=Homo sapiens OX=9606 GN=RPL18A PE=1 SV=2	Q02543	RPL18A	21 kDa		RPL18A	34.913	0	100 %	0	#DIV/0!
360	true	Empty	Regulator of nonsense transcripts 1 OS=Homo sapiens OX=9606 GN=UPF1 PE=1 SV=2	Q92900 (+1)	UPF1	124 kDa		UPF1	34.913	0	100 %	0	#DIV/0!
361	true	Empty	Phosphoglucomutase-2 OS=Homo sapiens OX=9606 GN=PGM2 PE=1 SV=4	Q96G03	PGM2	68 kDa	true	PGM2	34.913	0	100 %	0	#DIV/0!
363	true	Empty	Heat shock 70 kDa protein 1A OS=Homo sapiens OX=9606 GN=HSPA1A PE=1 SV=1	P0DMV8 (+1)	HSPA1A	70 kDa	true	HSPA1A	34.358	0	100 %	0	#DIV/0!
364	true	Empty	DNA-(apurinic or apyrimidinic site) endonuclease OS=Homo sapiens OX=9606 GN=APEX1 PE=1 SV=2	P27695	APEX1	36 kDa		APEX1	34.358	0	100 %	0	#DIV/0!
365	true	Empty	Signal transducer and activator of transcription 1-alpha/beta OS=Homo sapiens OX=9606 GN=STAT1 PE=1 SV=2	P42224	STAT1	87 kDa		STAT1	34.358	0	100 %	0	#DIV/0!
366	true	Empty	N-alpha-acetyltransferase 15, NatA auxiliary subunit OS=Homo sapiens OX=9606 GN=NAA15 PE=1 SV=1	Q9BXJ9	NAA15	101 kDa	true	NAA15	34.358	0	100 %	0	#DIV/0!
367	true	Empty	Melanoma-associated antigen D2 OS=Homo sapiens OX=9606 GN=MAGED2 PE=1 SV=2	Q9UNF1	MAGED2	65 kDa	true	MAGED2	34.358	0	100 %	0	#DIV/0!
368	true	Empty	Glycylpeptide N-tetradecanoyltransferase 1 OS=Homo sapiens OX=9606 GN=NMT1 PE=1 SV=2	P30419	NMT1	57 kDa	true	NMT1	33.804	0	100 %	0	#DIV/0!
369	true	Empty	Isoform 2 of Serine/threonine-protein phosphatase PP1-gamma catalytic subunit OS=Homo sapiens OX=9606 GN=PPP1CC	P36873-2	PPP1CC	39 kDa	true	PPP1CC	33.804	0	100 %	0	#DIV/0!
370	true	Empty	Importin subunit beta-1 OS=Homo sapiens OX=9606 GN=KPNB1 PE=1 SV=2	Q14974	KPNB1	97 kDa		KPNB1	33.804	0	100 %	0	#DIV/0!
371	true	Empty	La-related protein 1 OS=Homo sapiens OX=9606 GN=LARP1 PE=1 SV=2	Q6PKG0	LARP1	124 kDa	true	LARP1	33.804	0	100 %	0	#DIV/0!
372	true	Empty	Structural maintenance of chromosomes protein 4 OS=Homo sapiens OX=9606 GN=SMC4 PE=1 SV=2	Q9NTJ3	SMC4	147 kDa	true	SMC4	33.804	0	100 %	0	#DIV/0!
373	true	Empty	Proliferation-associated protein 2G4 OS=Homo sapiens OX=9606 GN=PA2G4 PE=1 SV=3	Q9UQ80 (+1)	PA2G4	44 kDa		PA2G4	33.804	0	100 %	0	#DIV/0!
374	true	Empty	Annexin A1 OS=Homo sapiens OX=9606 GN=ANXA1 PE=1 SV=2	P04083	ANXA1	39 kDa		ANXA1	33.25	0	100 %	0	#DIV/0!
375	true	Empty	Rab GDP dissociation inhibitor beta OS=Homo sapiens OX=9606 GN=GDI2 PE=1 SV=2	P50395	GDI2	51 kDa		GDI2	33.25	0	100 %	0	#DIV/0!
380	true	Empty	Cathepsin B OS=Homo sapiens OX=9606 GN=CTSB PE=1 SV=3	P07858	CTSB	38 kDa		CTSB	32.696	0	100 %	0	#DIV/0!
381	true	Empty	Signal recognition particle 14 kDa protein OS=Homo sapiens OX=9606 GN=SRP14 PE=1 SV=2	P37108	SRP14	15 kDa		SRP14	32.696	0	100 %	0	#DIV/0!
382	true	Empty	T-complex protein 1 subunit delta OS=Homo sapiens OX=9606 GN=CCT4 PE=1 SV=4	P50991	CCT4	58 kDa	true	CCT4	32.696	0	100 %	0	#DIV/0!
383	true	Empty	Activated RNA polymerase II transcriptional coactivator p15 OS=Homo sapiens OX=9606 GN=SUB1 PE=1 SV=3	P53999	SUB1	14 kDa		SUB1	32.696	0	100 %	0	#DIV/0!
384	true	Empty	60S ribosomal protein L15 OS=Homo sapiens OX=9606 GN=RPL15 PE=1 SV=2	P61313	RPL15	24 kDa		RPL15	32.696	0	100 %	0	#DIV/0!
385	true	Empty	Interleukin enhancer-binding factor 2 OS=Homo sapiens OX=9606 GN=ILF2 PE=1 SV=2	Q12905	ILF2	43 kDa		ILF2	32.696	0	100 %	0	#DIV/0!
386	true	Empty	E3 ubiquitin/ISG15 ligase TRIM25 OS=Homo sapiens OX=9606 GN=TRIM25 PE=1 SV=2	Q14258	TRIM25	71 kDa		TRIM25	32.696	0	100 %	0	#DIV/0!
376	true	Empty	Isoform 3 of Poly(rC)-binding protein 2 OS=Homo sapiens OX=9606 GN=PCBP2	Q15366-3	PCBP2	38 kDa	true	PCBP2	32.142	0	99 %	0	#DIV/0!
387	true	Empty	Isoform Long of Glucose-6-phosphate 1-dehydrogenase OS=Homo sapiens OX=9606 GN=G6PD	P11413-2	G6PD	64 kDa		G6PD	32.142	0	100 %	0	#DIV/0!
388	true	Empty	26S proteasome regulatory subunit 6B OS=Homo sapiens OX=9606 GN=PSMC4 PE=1 SV=2	P43686	PSMC4	47 kDa	true	PSMC4	32.142	0	100 %	0	#DIV/0!
389	true	Empty	Y-box-binding protein 1 OS=Homo sapiens OX=9606 GN=YBX1 PE=1 SV=3	P67809	YBX1	36 kDa	true	YBX1	32.142	0	100 %	0	#DIV/0!
390	true	Empty	Sulfide:quinone oxidoreductase, mitochondrial OS=Homo sapiens OX=9606 GN=SQOR PE=1 SV=1	Q9Y6N5	SQOR	50 kDa		SQOR	32.142	0	100 %	0	#DIV/0!
391	true	Empty	Actin-related protein 2/3 complex subunit 2 OS=Homo sapiens OX=9606 GN=ARPC2 PE=1 SV=1	O15144	ARPC2	34 kDa		ARPC2	31.588	0	100 %	0	#DIV/0!
392	true	Empty	Coatomer subunit delta OS=Homo sapiens OX=9606 GN=ARCN1 PE=1 SV=1	P48444	ARCN1	57 kDa		ARCN1	31.588	0	100 %	0	#DIV/0!
395	true	Empty	Plasminogen activator inhibitor 1 OS=Homo sapiens OX=9606 GN=SERPINE1 PE=1 SV=1	P05121	SERPINE1	45 kDa		SERPINE1	31.033	0	100 %	0	#DIV/0!
396	true	Empty	CTP synthase 1 OS=Homo sapiens OX=9606 GN=CTPS1 PE=1 SV=2	P17812	CTPS1	67 kDa	true	CTPS1	31.033	0	100 %	0	#DIV/0!
397	true	Empty	Protein AHNAK2 OS=Homo sapiens OX=9606 GN=AHNAK2 PE=1 SV=2	Q8IVF2	AHNAK2	617 kDa		AHNAK2	31.033	0	100 %	0	#DIV/0!
398	true	Empty	RNA transcription, translation and transport factor protein OS=Homo sapiens OX=9606 GN=RTRAF PE=1 SV=1	Q9Y224	RTRAF	28 kDa		RTRAF	31.033	0	100 %	0	#DIV/0!
399	true	Empty	Keratin, type II cuticular Hb4 OS=Homo sapiens OX=9606 GN=KRT84 PE=2 SV=2	Q9NSB2	KRT84	65 kDa	true	KRT84	31.033	0	100 %	0	#DIV/0!
401	true	Empty	Pregnancy zone protein OS=Homo sapiens OX=9606 GN=PZP PE=1 SV=4	P20742	PZP	164 kDa	true	PZP	30.479	0	100 %	0	#DIV/0!
402	true	Empty	Serine/threonine-protein phosphatase 2A 65 kDa regulatory subunit A alpha isoform OS=Homo sapiens OX=9606 GN=PPP2R1A PE=1 SV=4	P30153	PPP2R1A	65 kDa		PPP2R1A	30.479	0	100 %	0	#DIV/0!
403	true	Empty	Serine/threonine-protein phosphatase PP1-beta catalytic subunit OS=Homo sapiens OX=9606 GN=PPP1CB PE=1 SV=3	P62140	PPP1CB	37 kDa	true	PPP1CB	30.479	0	100 %	0	#DIV/0!
404	true	Empty	Cell division cycle 5-like protein OS=Homo sapiens OX=9606 GN=CDC5L PE=1 SV=2	Q99459	CDC5L	92 kDa		CDC5L	30.479	0	100 %	0	#DIV/0!
406	true	Empty	Ran GTPase-activating protein 1 OS=Homo sapiens OX=9606 GN=RANGAP1 PE=1 SV=1	P46060	RANGAP1	64 kDa		RANGAP1	29.925	0	100 %	0	#DIV/0!
408	true	Empty	Coatomer subunit beta' OS=Homo sapiens OX=9606 GN=COPB2 PE=1 SV=2	P35606	COPB2	102 kDa		COPB2	29.371	0	100 %	0	#DIV/0!
409	true	Empty	Protein NDRG1 OS=Homo sapiens OX=9606 GN=NDRG1 PE=1 SV=1	Q92597	NDRG1	43 kDa		NDRG1	29.371	0	100 %	0	#DIV/0!
412	true	Empty	AP-2 complex subunit alpha-2 OS=Homo sapiens OX=9606 GN=AP2A2 PE=1 SV=2	O94973	AP2A2	104 kDa	true	AP2A2	28.817	0	100 %	0	#DIV/0!
413	true	Empty	AP-2 complex subunit alpha-1 OS=Homo sapiens OX=9606 GN=AP2A1 PE=1 SV=3	O95782 (+1)	AP2A1	108 kDa	true	AP2A1	28.817	0	100 %	0	#DIV/0!
414	true	Empty	Dolichyl-diphosphooligosaccharide--protein glycosyltransferase subunit 2 OS=Homo sapiens OX=9606 GN=RPN2 PE=1 SV=3	P04844	RPN2	69 kDa		RPN2	28.817	0	100 %	0	#DIV/0!
415	true	Empty	40S ribosomal protein S12 OS=Homo sapiens OX=9606 GN=RPS12 PE=1 SV=3	P25398	RPS12	15 kDa		RPS12	28.817	0	100 %	0	#DIV/0!
416	true	Empty	40S ribosomal protein S15a OS=Homo sapiens OX=9606 GN=RPS15A PE=1 SV=2	P62244	RPS15A	15 kDa		RPS15A	28.817	0	100 %	0	#DIV/0!
417	true	Empty	60S ribosomal protein L24 OS=Homo sapiens OX=9606 GN=RPL24 PE=1 SV=1	P83731	RPL24	18 kDa		RPL24	28.817	0	100 %	0	#DIV/0!
418	true	Empty	Integrin-linked protein kinase OS=Homo sapiens OX=9606 GN=ILK PE=1 SV=2	Q13418	ILK	51 kDa		ILK	28.817	0	100 %	0	#DIV/0!
419	true	Empty	Isoform 4 of Microtubule-actin cross-linking factor 1, isoforms 1/2/3/5 OS=Homo sapiens OX=9606 GN=MACF1	Q9UPN3-5	MACF1	670 kDa	true	MACF1	28.817	0	99 %	0	#DIV/0!
421	true	Empty	Importin subunit alpha-7 OS=Homo sapiens OX=9606 GN=KPNA6 PE=1 SV=1	O60684	KPNA6	60 kDa	true	KPNA6	28.263	0	100 %	0	#DIV/0!
422	true	Empty	Peroxiredoxin-6 OS=Homo sapiens OX=9606 GN=PRDX6 PE=1 SV=3	P30041	PRDX6	25 kDa		PRDX6	28.263	0	100 %	0	#DIV/0!
423	true	Empty	60S ribosomal protein L28 OS=Homo sapiens OX=9606 GN=RPL28 PE=1 SV=3	P46779	RPL28	16 kDa		RPL28	28.263	0	100 %	0	#DIV/0!
424	true	Empty	Fascin OS=Homo sapiens OX=9606 GN=FSCN1 PE=1 SV=3	Q16658	FSCN1	55 kDa		FSCN1	28.263	0	100 %	0	#DIV/0!
425	true	Empty	Catenin delta-1 OS=Homo sapiens OX=9606 GN=CTNND1 PE=1 SV=1	O60716 (+11)	CTNND1	108 kDa		CTNND1	27.708	0	100 %	0	#DIV/0!
426	true	Empty	Structural maintenance of chromosomes protein 2 OS=Homo sapiens OX=9606 GN=SMC2 PE=1 SV=2	O95347	SMC2	136 kDa		SMC2	27.708	0	100 %	0	#DIV/0!
427	true	Empty	Double-stranded RNA-binding protein Staufen homolog 1 OS=Homo sapiens OX=9606 GN=STAU1 PE=1 SV=2	O95793 (+1)	STAU1	63 kDa	true	STAU1	27.708	0	100 %	0	#DIV/0!
428	true	Empty	General transcription factor IIF subunit 2 OS=Homo sapiens OX=9606 GN=GTF2F2 PE=1 SV=2	P13984	GTF2F2	28 kDa		GTF2F2	27.708	0	100 %	0	#DIV/0!
429	true	Empty	14-3-3 protein theta OS=Homo sapiens OX=9606 GN=YWHAQ PE=1 SV=1	P27348	YWHAQ	28 kDa	true	YWHAQ	27.708	0	100 %	0	#DIV/0!
430	true	Empty	Eukaryotic translation initiation factor 3 subunit E OS=Homo sapiens OX=9606 GN=EIF3E PE=1 SV=1	P60228	EIF3E	52 kDa		EIF3E	27.708	0	100 %	0	#DIV/0!
431	true	Empty	14-3-3 protein epsilon OS=Homo sapiens OX=9606 GN=YWHAE PE=1 SV=1	P62258	YWHAE	29 kDa	true	YWHAE	27.708	0	100 %	0	#DIV/0!
432	true	Empty	Isoform 4 of Caldesmon OS=Homo sapiens OX=9606 GN=CALD1	Q05682-4	CALD1	63 kDa	true	CALD1	27.708	0	100 %	0	#DIV/0!
433	true	Empty	Isoform 2 of Apoptosis inhibitor 5 OS=Homo sapiens OX=9606 GN=API5	Q9BZZ5-2	API5	57 kDa		API5	27.708	0	100 %	0	#DIV/0!
434	true	Empty	Kinesin heavy chain isoform 5C OS=Homo sapiens OX=9606 GN=KIF5C PE=1 SV=1	O60282	KIF5C	109 kDa	true	KIF5C	27.708	0	100 %	0	#DIV/0!
436	true	Empty	40S ribosomal protein S20 OS=Homo sapiens OX=9606 GN=RPS20 PE=1 SV=1	P60866 (+1)	RPS20	13 kDa		RPS20	27.154	0	100 %	0	#DIV/0!
437	true	Empty	60S ribosomal protein L27 OS=Homo sapiens OX=9606 GN=RPL27 PE=1 SV=2	P61353	RPL27	16 kDa		RPL27	27.154	0	100 %	0	#DIV/0!
438	true	Empty	Eukaryotic translation initiation factor 3 subunit I OS=Homo sapiens OX=9606 GN=EIF3I PE=1 SV=1	Q13347	EIF3I	37 kDa		EIF3I	27.154	0	100 %	0	#DIV/0!
439	true	Empty	Myb-binding protein 1A OS=Homo sapiens OX=9606 GN=MYBBP1A PE=1 SV=2	Q9BQG0 (+1)	MYBBP1A	149 kDa		MYBBP1A	27.154	0	100 %	0	#DIV/0!
440	true	Empty	Lamina-associated polypeptide 2, isoforms beta/gamma OS=Homo sapiens OX=9606 GN=TMPO PE=1 SV=2	P42167	TMPO	51 kDa	true	TMPO	27.154	0	100 %	0	#DIV/0!
442	true	Empty	Dynamin-1-like protein OS=Homo sapiens OX=9606 GN=DNM1L PE=1 SV=2	O00429 (+7)	DNM1L	82 kDa		DNM1L	26.6	0	100 %	0	#DIV/0!
444	true	Empty	Probable ATP-dependent RNA helicase DDX6 OS=Homo sapiens OX=9606 GN=DDX6 PE=1 SV=2	P26196	DDX6	54 kDa		DDX6	26.6	0	100 %	0	#DIV/0!
445	true	Empty	DNA replication licensing factor MCM5 OS=Homo sapiens OX=9606 GN=MCM5 PE=1 SV=5	P33992	MCM5	82 kDa		MCM5	26.6	0	100 %	0	#DIV/0!
446	true	Empty	Protein flightless-1 homolog OS=Homo sapiens OX=9606 GN=FLII PE=1 SV=2	Q13045	FLII	145 kDa	true	FLII	26.6	0	100 %	0	#DIV/0!
447	true	Empty	Signal recognition particle subunit SRP68 OS=Homo sapiens OX=9606 GN=SRP68 PE=1 SV=2	Q9UHB9	SRP68	71 kDa		SRP68	26.6	0	100 %	0	#DIV/0!
448	true	Empty	RNA-splicing ligase RtcB homolog OS=Homo sapiens OX=9606 GN=RTCB PE=1 SV=1	Q9Y3I0	RTCB	55 kDa		RTCB	26.6	0	100 %	0	#DIV/0!
449	true	Empty	Cofilin-2 OS=Homo sapiens OX=9606 GN=CFL2 PE=1 SV=1	Q9Y281	CFL2	19 kDa	true	CFL2	26.6	0	100 %	0	#DIV/0!
450	true	Empty	Caldesmon OS=Homo sapiens OX=9606 GN=CALD1 PE=1 SV=3	Q05682	CALD1	93 kDa	true	CALD1	26.6	0	99 %	0	#DIV/0!
451	true	Empty	DnaJ homolog subfamily A member 2 OS=Homo sapiens OX=9606 GN=DNAJA2 PE=1 SV=1	O60884	DNAJA2	46 kDa	true	DNAJA2	26.046	0	100 %	0	#DIV/0!
452	true	Empty	60S ribosomal protein L31 OS=Homo sapiens OX=9606 GN=RPL31 PE=1 SV=1	P62899	RPL31	14 kDa		RPL31	26.046	0	100 %	0	#DIV/0!
453	true	Empty	RNA-binding protein EWS OS=Homo sapiens OX=9606 GN=EWSR1 PE=1 SV=1	Q01844 (+3)	EWSR1	68 kDa		EWSR1	26.046	0	100 %	0	#DIV/0!
454	true	Empty	Kinesin light chain 1 OS=Homo sapiens OX=9606 GN=KLC1 PE=1 SV=2	Q07866 (+9)	KLC1	65 kDa	true	KLC1	26.046	0	100 %	0	#DIV/0!
455	true	Empty	Ubiquitin thioesterase OTUB1 OS=Homo sapiens OX=9606 GN=OTUB1 PE=1 SV=2	Q96FW1	OTUB1	31 kDa		OTUB1	26.046	0	100 %	0	#DIV/0!
456	true	Empty	Immunoglobulin kappa variable 2-24 OS=Homo sapiens OX=9606 GN=IGKV2-24 PE=3 SV=1	A0A0C4DH68	IGKV2-24	13 kDa	true	IGKV2-24	26.046	0	100 %	0	#DIV/0!
458	true	Empty	Signal recognition particle receptor subunit alpha OS=Homo sapiens OX=9606 GN=SRPRA PE=1 SV=2	P08240	SRPRA	70 kDa		SRPRA	25.492	0	100 %	0	#DIV/0!
459	true	Empty	Importin subunit alpha-5 OS=Homo sapiens OX=9606 GN=KPNA1 PE=1 SV=3	P52294	KPNA1	60 kDa	true	KPNA1	25.492	0	100 %	0	#DIV/0!
460	true	Empty	Histone H2B type F-S OS=Homo sapiens OX=9606 GN=H2BS1 PE=1 SV=2	P57053	H2BS1	14 kDa		H2BS1	25.492	0	100 %	0	#DIV/0!
461	true	Empty	Casein kinase II subunit alpha OS=Homo sapiens OX=9606 GN=CSNK2A1 PE=1 SV=1	P68400	CSNK2A1	45 kDa	true	CSNK2A1	25.492	0	100 %	0	#DIV/0!
462	true	Empty	14-3-3 protein eta OS=Homo sapiens OX=9606 GN=YWHAH PE=1 SV=4	Q04917	YWHAH	28 kDa	true	YWHAH	25.492	0	100 %	0	#DIV/0!
463	true	Empty	Dipeptidyl peptidase 3 OS=Homo sapiens OX=9606 GN=DPP3 PE=1 SV=2	Q9NY33	DPP3	83 kDa		DPP3	25.492	0	100 %	0	#DIV/0!
464	true	Empty	Radixin OS=Homo sapiens OX=9606 GN=RDX PE=1 SV=1	P35241 (+1)	RDX	69 kDa	true	RDX	25.492	0	100 %	0	#DIV/0!
467	true	Empty	Vesicle-trafficking protein SEC22b OS=Homo sapiens OX=9606 GN=SEC22B PE=1 SV=4	O75396	SEC22B	25 kDa		SEC22B	24.938	0	100 %	0	#DIV/0!
468	true	Empty	Adenosylhomocysteinase OS=Homo sapiens OX=9606 GN=AHCY PE=1 SV=4	P23526	AHCY	48 kDa	true	AHCY	24.938	0	100 %	0	#DIV/0!
469	true	Empty	40S ribosomal protein S15 OS=Homo sapiens OX=9606 GN=RPS15 PE=1 SV=2	P62841	RPS15	17 kDa		RPS15	24.938	0	100 %	0	#DIV/0!
470	true	Empty	Isoform 4 of 40S ribosomal protein S24 OS=Homo sapiens OX=9606 GN=RPS24	P62847-4	RPS24	32 kDa		RPS24	24.938	0	100 %	0	#DIV/0!
471	true	Empty	Tight junction protein ZO-1 OS=Homo sapiens OX=9606 GN=TJP1 PE=1 SV=3	Q07157	TJP1	195 kDa	true	TJP1	24.938	0	100 %	0	#DIV/0!
472	true	Empty	Peroxiredoxin-4 OS=Homo sapiens OX=9606 GN=PRDX4 PE=1 SV=1	Q13162	PRDX4	31 kDa	true	PRDX4	24.938	0	100 %	0	#DIV/0!
473	true	Empty	Very-long-chain 3-oxoacyl-CoA reductase OS=Homo sapiens OX=9606 GN=HSD17B12 PE=1 SV=2	Q53GQ0	HSD17B12	34 kDa		HSD17B12	24.938	0	100 %	0	#DIV/0!
477	true	Empty	Asparagine synthetase [glutamine-hydrolyzing] OS=Homo sapiens OX=9606 GN=ASNS PE=1 SV=4	P08243 (+1)	ASNS	64 kDa		ASNS	24.383	0	100 %	0	#DIV/0!
478	true	Empty	DNA replication licensing factor MCM4 OS=Homo sapiens OX=9606 GN=MCM4 PE=1 SV=5	P33991	MCM4	97 kDa		MCM4	24.383	0	100 %	0	#DIV/0!
479	true	Empty	60S ribosomal protein L27a OS=Homo sapiens OX=9606 GN=RPL27A PE=1 SV=2	P46776	RPL27A	17 kDa		RPL27A	24.383	0	100 %	0	#DIV/0!
480	true	Empty	Glutamine--fructose-6-phosphate aminotransferase [isomerizing] 1 OS=Homo sapiens OX=9606 GN=GFPT1 PE=1 SV=3	Q06210 (+1)	GFPT1	79 kDa		GFPT1	24.383	0	100 %	0	#DIV/0!
481	true	Empty	Protein TFG OS=Homo sapiens OX=9606 GN=TFG PE=1 SV=2	Q92734 (+1)	TFG	43 kDa	true	TFG	24.383	0	100 %	0	#DIV/0!
482	true	Empty	ATP-dependent 6-phosphofructokinase, muscle type OS=Homo sapiens OX=9606 GN=PFKM PE=1 SV=2	P08237 (+1)	PFKM	85 kDa	true	PFKM	23.829	0	100 %	0	#DIV/0!
483	true	Empty	DNA mismatch repair protein Msh6 OS=Homo sapiens OX=9606 GN=MSH6 PE=1 SV=2	P52701	MSH6	153 kDa	true	MSH6	23.829	0	100 %	0	#DIV/0!
484	true	Empty	AP-1 complex subunit beta-1 OS=Homo sapiens OX=9606 GN=AP1B1 PE=1 SV=2	Q10567 (+3)	AP1B1	105 kDa	true	AP1B1	23.829	0	100 %	0	#DIV/0!
485	true	Empty	Condensin complex subunit 1 OS=Homo sapiens OX=9606 GN=NCAPD2 PE=1 SV=3	Q15021	NCAPD2	157 kDa	true	NCAPD2	23.829	0	100 %	0	#DIV/0!
486	true	Empty	Lysine--tRNA ligase OS=Homo sapiens OX=9606 GN=KARS1 PE=1 SV=3	Q15046	KARS1	68 kDa		KARS1	23.829	0	100 %	0	#DIV/0!
487	true	Empty	182 kDa tankyrase-1-binding protein OS=Homo sapiens OX=9606 GN=TNKS1BP1 PE=1 SV=4	Q9C0C2	TNKS1BP1	182 kDa		TNKS1BP1	23.829	0	100 %	0	#DIV/0!
488	true	Empty	Misshapen-like kinase 1 OS=Homo sapiens OX=9606 GN=MINK1 PE=1 SV=2	Q8N4C8 (+4)	MINK1	150 kDa	true	MINK1	23.829	0	99 %	0	#DIV/0!
489	true	Empty	CCR4-NOT transcription complex subunit 1 OS=Homo sapiens OX=9606 GN=CNOT1 PE=1 SV=2	A5YKK6 (+1)	CNOT1	267 kDa		CNOT1	23.275	0	100 %	0	#DIV/0!
490	true	Empty	Histone H1.5 OS=Homo sapiens OX=9606 GN=H1-5 PE=1 SV=3	P16401	H1-5	23 kDa	true	H1-5	23.275	0	100 %	0	#DIV/0!
491	true	Empty	Casein kinase I isoform alpha OS=Homo sapiens OX=9606 GN=CSNK1A1 PE=1 SV=2	P48729 (+1)	CSNK1A1	39 kDa	true	CSNK1A1	23.275	0	100 %	0	#DIV/0!
492	true	Empty	60S ribosomal protein L19 OS=Homo sapiens OX=9606 GN=RPL19 PE=1 SV=1	P84098	RPL19	23 kDa	true	RPL19	23.275	0	100 %	0	#DIV/0!
493	true	Empty	DNA replication licensing factor MCM6 OS=Homo sapiens OX=9606 GN=MCM6 PE=1 SV=1	Q14566	MCM6	93 kDa		MCM6	23.275	0	100 %	0	#DIV/0!
494	true	Empty	E3 ubiquitin-protein ligase RNF213 OS=Homo sapiens OX=9606 GN=RNF213 PE=1 SV=3	Q63HN8 (+1)	RNF213	591 kDa	true	RNF213	23.275	0	100 %	0	#DIV/0!
495	true	Empty	Serrate RNA effector molecule homolog OS=Homo sapiens OX=9606 GN=SRRT PE=1 SV=1	Q9BXP5 (+4)	SRRT	101 kDa		SRRT	23.275	0	100 %	0	#DIV/0!
496	true	Empty	Phenylalanine--tRNA ligase alpha subunit OS=Homo sapiens OX=9606 GN=FARSA PE=1 SV=3	Q9Y285	FARSA	58 kDa		FARSA	23.275	0	100 %	0	#DIV/0!
497	true	Empty	Histone H1.1 OS=Homo sapiens OX=9606 GN=H1-1 PE=1 SV=3	Q02539	H1-1	22 kDa	true	H1-1	23.275	0	99 %	0	#DIV/0!
502	true	Empty	Eukaryotic translation initiation factor 3 subunit F OS=Homo sapiens OX=9606 GN=EIF3F PE=1 SV=1	O00303	EIF3F	38 kDa		EIF3F	22.721	0	100 %	0	#DIV/0!
503	true	Empty	Exportin-T OS=Homo sapiens OX=9606 GN=XPOT PE=1 SV=2	O43592	XPOT	110 kDa		XPOT	22.721	0	100 %	0	#DIV/0!
504	true	Empty	Guanine nucleotide-binding protein-like 1 OS=Homo sapiens OX=9606 GN=GNL1 PE=1 SV=2	P36915	GNL1	69 kDa		GNL1	22.721	0	100 %	0	#DIV/0!
505	true	Empty	Actin-related protein 2/3 complex subunit 4 OS=Homo sapiens OX=9606 GN=ARPC4 PE=1 SV=3	P59998 (+1)	ARPC4	20 kDa	true	ARPC4	22.721	0	100 %	0	#DIV/0!
506	true	Empty	60S ribosomal protein L23 OS=Homo sapiens OX=9606 GN=RPL23 PE=1 SV=1	P62829	RPL23	15 kDa		RPL23	22.721	0	100 %	0	#DIV/0!
507	true	Empty	KH domain-containing, RNA-binding, signal transduction-associated protein 1 OS=Homo sapiens OX=9606 GN=KHDRBS1 PE=1 SV=1	Q07666	KHDRBS1	48 kDa		KHDRBS1	22.721	0	100 %	0	#DIV/0!
508	true	Empty	Isoform 2 of Ubiquitin-associated protein 2-like OS=Homo sapiens OX=9606 GN=UBAP2L	Q14157-1 (+1)	UBAP2L	104 kDa		UBAP2L	22.721	0	100 %	0	#DIV/0!
509	true	Empty	Isoform 2 of Phosphoribosyl pyrophosphate synthase-associated protein 1 OS=Homo sapiens OX=9606 GN=PRPSAP1	Q14558-2	PRPSAP1	42 kDa	true	PRPSAP1	22.721	0	100 %	0	#DIV/0!
510	true	Empty	Heterochromatin protein 1-binding protein 3 OS=Homo sapiens OX=9606 GN=HP1BP3 PE=1 SV=1	Q5SSJ5	HP1BP3	61 kDa		HP1BP3	22.721	0	100 %	0	#DIV/0!
511	true	Empty	AP-2 complex subunit mu OS=Homo sapiens OX=9606 GN=AP2M1 PE=1 SV=2	Q96CW1 (+1)	AP2M1	50 kDa		AP2M1	22.721	0	100 %	0	#DIV/0!
512	true	Empty	Synembryn-A OS=Homo sapiens OX=9606 GN=RIC8A PE=1 SV=3	Q9NPQ8	RIC8A	60 kDa		RIC8A	22.721	0	100 %	0	#DIV/0!
513	true	Empty	Glyceraldehyde-3-phosphate dehydrogenase, testis-specific OS=Homo sapiens OX=9606 GN=GAPDHS PE=1 SV=2	O14556	GAPDHS	45 kDa	true	GAPDHS	22.721	0	100 %	0	#DIV/0!
514	true	Empty	Ribose-phosphate pyrophosphokinase 1 OS=Homo sapiens OX=9606 GN=PRPS1 PE=1 SV=2	P60891	PRPS1	35 kDa	true	PRPS1	22.167	0	100 %	0	#DIV/0!
515	true	Empty	Pre-mRNA-splicing factor ATP-dependent RNA helicase DHX16 OS=Homo sapiens OX=9606 GN=DHX16 PE=1 SV=2	O60231	DHX16	119 kDa	true	DHX16	22.167	0	100 %	0	#DIV/0!
516	true	Empty	Heterogeneous nuclear ribonucleoproteins C1/C2 OS=Homo sapiens OX=9606 GN=HNRNPC PE=1 SV=4	P07910 (+1)	HNRNPC	34 kDa	true	HNRNPC	22.167	0	100 %	0	#DIV/0!
517	true	Empty	40S ribosomal protein S26 OS=Homo sapiens OX=9606 GN=RPS26 PE=1 SV=3	P62854	RPS26	13 kDa		RPS26	22.167	0	100 %	0	#DIV/0!
518	true	Empty	Cleavage and polyadenylation specificity factor subunit 6 OS=Homo sapiens OX=9606 GN=CPSF6 PE=1 SV=2	Q16630 (+2)	CPSF6	59 kDa		CPSF6	22.167	0	100 %	0	#DIV/0!
519	true	Empty	Isoform 6 of Unconventional myosin-VI OS=Homo sapiens OX=9606 GN=MYO6	Q9UM54-6	MYO6	149 kDa		MYO6	22.167	0	100 %	0	#DIV/0!
520	true	Empty	Isoform 2 of SPATS2-like protein OS=Homo sapiens OX=9606 GN=SPATS2L	Q9NUQ6-2	SPATS2L	54 kDa	true	SPATS2L	22.167	0	99 %	0	#DIV/0!
521	true	Empty	Coatomer subunit epsilon OS=Homo sapiens OX=9606 GN=COPE PE=1 SV=3	O14579	COPE	34 kDa	true	COPE	21.613	0	100 %	0	#DIV/0!
522	true	Empty	DnaJ homolog subfamily C member 13 OS=Homo sapiens OX=9606 GN=DNAJC13 PE=1 SV=5	O75165	DNAJC13	254 kDa	true	DNAJC13	21.613	0	100 %	0	#DIV/0!
523	true	Empty	Elongation factor 1-delta OS=Homo sapiens OX=9606 GN=EEF1D PE=1 SV=5	P29692 (+1)	EEF1D	31 kDa	true	EEF1D	21.613	0	100 %	0	#DIV/0!
524	true	Empty	Dolichyl-diphosphooligosaccharide--protein glycosyltransferase 48 kDa subunit OS=Homo sapiens OX=9606 GN=DDOST PE=1 SV=4	P39656 (+1)	DDOST	51 kDa		DDOST	21.613	0	100 %	0	#DIV/0!
525	true	Empty	Spermine synthase OS=Homo sapiens OX=9606 GN=SMS PE=1 SV=2	P52788	SMS	41 kDa		SMS	21.613	0	100 %	0	#DIV/0!
526	true	Empty	60S ribosomal protein L32 OS=Homo sapiens OX=9606 GN=RPL32 PE=1 SV=2	P62910	RPL32	16 kDa		RPL32	21.613	0	100 %	0	#DIV/0!
527	true	Empty	Isoform B of Phosphate carrier protein, mitochondrial OS=Homo sapiens OX=9606 GN=SLC25A3	Q00325-2	SLC25A3	40 kDa		SLC25A3	21.613	0	100 %	0	#DIV/0!
528	true	Empty	Chromodomain-helicase-DNA-binding protein 4 OS=Homo sapiens OX=9606 GN=CHD4 PE=1 SV=2	Q14839 (+1)	CHD4	218 kDa	true	CHD4	21.613	0	100 %	0	#DIV/0!
531	true	Empty	Hypoxanthine-guanine phosphoribosyltransferase OS=Homo sapiens OX=9606 GN=HPRT1 PE=1 SV=2	P00492	HPRT1	25 kDa		HPRT1	21.058	0	100 %	0	#DIV/0!
532	true	Empty	Adenylosuccinate lyase OS=Homo sapiens OX=9606 GN=ADSL PE=1 SV=2	P30566	ADSL	55 kDa		ADSL	21.058	0	100 %	0	#DIV/0!
533	true	Empty	Fermitin family homolog 2 OS=Homo sapiens OX=9606 GN=FERMT2 PE=1 SV=1	Q96AC1 (+1)	FERMT2	78 kDa	true	FERMT2	21.058	0	100 %	0	#DIV/0!
534	true	Empty	26S proteasome non-ATPase regulatory subunit 13 OS=Homo sapiens OX=9606 GN=PSMD13 PE=1 SV=2	Q9UNM6	PSMD13	43 kDa		PSMD13	21.058	0	100 %	0	#DIV/0!
538	true	Empty	Kinesin-like protein KIF2A OS=Homo sapiens OX=9606 GN=KIF2A PE=1 SV=3	O00139 (+4)	KIF2A	80 kDa	true	KIF2A	20.504	0	100 %	0	#DIV/0!
539	true	Empty	26S proteasome regulatory subunit 6A OS=Homo sapiens OX=9606 GN=PSMC3 PE=1 SV=3	P17980	PSMC3	49 kDa		PSMC3	20.504	0	100 %	0	#DIV/0!
540	true	Empty	Serpin H1 OS=Homo sapiens OX=9606 GN=SERPINH1 PE=1 SV=2	P50454	SERPINH1	46 kDa		SERPINH1	20.504	0	100 %	0	#DIV/0!
541	true	Empty	14-3-3 protein gamma OS=Homo sapiens OX=9606 GN=YWHAG PE=1 SV=2	P61981	YWHAG	28 kDa	true	YWHAG	20.504	0	100 %	0	#DIV/0!
542	true	Empty	Calponin-3 OS=Homo sapiens OX=9606 GN=CNN3 PE=1 SV=1	Q15417	CNN3	36 kDa	true	CNN3	20.504	0	100 %	0	#DIV/0!
543	true	Empty	Isoform 2 of Heterogeneous nuclear ribonucleoprotein A/B OS=Homo sapiens OX=9606 GN=HNRNPAB	Q99729-2 (+1)	HNRNPAB	36 kDa	true	HNRNPAB	20.504	0	100 %	0	#DIV/0!
544	true	Empty	SPATS2-like protein OS=Homo sapiens OX=9606 GN=SPATS2L PE=1 SV=2	Q9NUQ6 (+2)	SPATS2L	62 kDa	true	SPATS2L	20.504	0	100 %	0	#DIV/0!
545	true	Empty	ATP-dependent RNA helicase DDX18 OS=Homo sapiens OX=9606 GN=DDX18 PE=1 SV=2	Q9NVP1	DDX18	75 kDa		DDX18	20.504	0	100 %	0	#DIV/0!
546	true	Empty	Myoferlin OS=Homo sapiens OX=9606 GN=MYOF PE=1 SV=1	Q9NZM1 (+1)	MYOF	235 kDa		MYOF	20.504	0	100 %	0	#DIV/0!
547	true	Empty	Isoform 2 of Mortality factor 4-like protein 1 OS=Homo sapiens OX=9606 GN=MORF4L1	Q9UBU8-2	MORF4L1	37 kDa	true	MORF4L1	20.504	0	100 %	0	#DIV/0!
548	true	Empty	Isoform 2 of Actin-related protein 2/3 complex subunit 4 OS=Homo sapiens OX=9606 GN=ARPC4	P59998-2	ARPC4	72 kDa	true	ARPC4	20.504	0	99 %	0	#DIV/0!
549	true	Empty	40S ribosomal protein SA OS=Homo sapiens OX=9606 GN=RPSA PE=1 SV=4	P08865	RPSA	33 kDa		RPSA	19.95	0	100 %	0	#DIV/0!
550	true	Empty	DnaJ homolog subfamily A member 1 OS=Homo sapiens OX=9606 GN=DNAJA1 PE=1 SV=2	P31689	DNAJA1	45 kDa	true	DNAJA1	19.95	0	100 %	0	#DIV/0!
551	true	Empty	RNA-binding motif protein, X chromosome OS=Homo sapiens OX=9606 GN=RBMX PE=1 SV=3	P38159	RBMX	42 kDa		RBMX	19.95	0	100 %	0	#DIV/0!
552	true	Empty	DNA replication licensing factor MCM2 OS=Homo sapiens OX=9606 GN=MCM2 PE=1 SV=4	P49736	MCM2	102 kDa		MCM2	19.95	0	100 %	0	#DIV/0!
553	true	Empty	Tyrosine--tRNA ligase, cytoplasmic OS=Homo sapiens OX=9606 GN=YARS1 PE=1 SV=4	P54577	YARS1	59 kDa	true	YARS1	19.95	0	100 %	0	#DIV/0!
554	true	Empty	Proteasome adapter and scaffold protein ECM29 OS=Homo sapiens OX=9606 GN=ECPAS PE=1 SV=2	Q5VYK3	ECPAS	204 kDa		ECPAS	19.95	0	100 %	0	#DIV/0!
555	true	Empty	Protein FAM98A OS=Homo sapiens OX=9606 GN=FAM98A PE=1 SV=2	Q8NCA5	FAM98A	55 kDa	true	FAM98A	19.95	0	100 %	0	#DIV/0!
556	true	Empty	TBC1 domain family member 15 OS=Homo sapiens OX=9606 GN=TBC1D15 PE=1 SV=2	Q8TC07	TBC1D15	79 kDa		TBC1D15	19.95	0	100 %	0	#DIV/0!
557	true	Empty	Asparagine--tRNA ligase, cytoplasmic OS=Homo sapiens OX=9606 GN=NARS1 PE=1 SV=1	O43776	NARS1	63 kDa		NARS1	19.396	0	100 %	0	#DIV/0!
558	true	Empty	Pre-mRNA-processing factor 6 OS=Homo sapiens OX=9606 GN=PRPF6 PE=1 SV=1	O94906	PRPF6	107 kDa	true	PRPF6	19.396	0	100 %	0	#DIV/0!
559	true	Empty	U1 small nuclear ribonucleoprotein 70 kDa OS=Homo sapiens OX=9606 GN=SNRNP70 PE=1 SV=2	P08621 (+1)	SNRNP70	52 kDa	true	SNRNP70	19.396	0	100 %	0	#DIV/0!
560	true	Empty	Interferon-induced, double-stranded RNA-activated protein kinase OS=Homo sapiens OX=9606 GN=EIF2AK2 PE=1 SV=2	P19525	EIF2AK2	62 kDa		EIF2AK2	19.396	0	100 %	0	#DIV/0!
561	true	Empty	Serpin B6 OS=Homo sapiens OX=9606 GN=SERPINB6 PE=1 SV=3	P35237	SERPINB6	43 kDa	true	SERPINB6	19.396	0	100 %	0	#DIV/0!
562	true	Empty	Heterogeneous nuclear ribonucleoprotein A3 OS=Homo sapiens OX=9606 GN=HNRNPA3 PE=1 SV=2	P51991	HNRNPA3	40 kDa	true	HNRNPA3	19.396	0	100 %	0	#DIV/0!
563	true	Empty	Alpha-centractin OS=Homo sapiens OX=9606 GN=ACTR1A PE=1 SV=1	P61163	ACTR1A	43 kDa		ACTR1A	19.396	0	100 %	0	#DIV/0!
564	true	Empty	Aminoacyl tRNA synthase complex-interacting multifunctional protein 1 OS=Homo sapiens OX=9606 GN=AIMP1 PE=1 SV=2	Q12904 (+1)	AIMP1	34 kDa		AIMP1	19.396	0	100 %	0	#DIV/0!
565	true	Empty	Coatomer subunit gamma-2 OS=Homo sapiens OX=9606 GN=COPG2 PE=1 SV=1	Q9UBF2	COPG2	98 kDa	true	COPG2	19.396	0	100 %	0	#DIV/0!
566	true	Empty	Ras GTPase-activating-like protein IQGAP2 OS=Homo sapiens OX=9606 GN=IQGAP2 PE=1 SV=4	Q13576	IQGAP2	181 kDa	true	IQGAP2	19.396	0	100 %	0	#DIV/0!
567	true	Empty	Polymerase acidic protein (Fragment) OS=Influenza A virus (strain A/Chicken/Hong Kong/FY150/2001 H5N1 genotype D) OX=222142 GN=PA PE=3 SV=1	Q809J9 (+1)	PA	25 kDa		PA	19.396	0	100 %	0	#DIV/0!
569	true	Empty	Nucleolar transcription factor 1 OS=Homo sapiens OX=9606 GN=UBTF PE=1 SV=1	P17480 (+1)	UBTF	89 kDa		UBTF	18.842	0	100 %	0	#DIV/0!
570	true	Empty	Hexokinase-2 OS=Homo sapiens OX=9606 GN=HK2 PE=1 SV=2	P52789	HK2	102 kDa	true	HK2	18.842	0	100 %	0	#DIV/0!
571	true	Empty	Ubiquitin carboxyl-terminal hydrolase 10 OS=Homo sapiens OX=9606 GN=USP10 PE=1 SV=2	Q14694 (+1)	USP10	87 kDa		USP10	18.842	0	100 %	0	#DIV/0!
572	true	Empty	THO complex subunit 2 OS=Homo sapiens OX=9606 GN=THOC2 PE=1 SV=2	Q8NI27	THOC2	183 kDa		THOC2	18.842	0	100 %	0	#DIV/0!
573	true	Empty	Golgi-specific brefeldin A-resistance guanine nucleotide exchange factor 1 OS=Homo sapiens OX=9606 GN=GBF1 PE=1 SV=2	Q92538 (+2)	GBF1	206 kDa	true	GBF1	18.842	0	100 %	0	#DIV/0!
574	true	Empty	Heat shock protein 105 kDa OS=Homo sapiens OX=9606 GN=HSPH1 PE=1 SV=1	Q92598 (+1)	HSPH1	97 kDa		HSPH1	18.842	0	100 %	0	#DIV/0!
575	true	Empty	Kinesin light chain 2 OS=Homo sapiens OX=9606 GN=KLC2 PE=1 SV=1	Q9H0B6 (+1)	KLC2	69 kDa	true	KLC2	18.842	0	100 %	0	#DIV/0!
579	true	Empty	Melanoma-associated antigen B2 OS=Homo sapiens OX=9606 GN=MAGEB2 PE=1 SV=3	O15479	MAGEB2	35 kDa	true	MAGEB2	18.288	0	100 %	0	#DIV/0!
580	true	Empty	Plastin-3 OS=Homo sapiens OX=9606 GN=PLS3 PE=1 SV=4	P13797	PLS3	71 kDa	true	PLS3	18.288	0	100 %	0	#DIV/0!
581	true	Empty	Y-box-binding protein 3 OS=Homo sapiens OX=9606 GN=YBX3 PE=1 SV=4	P16989	YBX3	40 kDa	true	YBX3	18.288	0	100 %	0	#DIV/0!
582	true	Empty	Double-strand break repair protein MRE11 OS=Homo sapiens OX=9606 GN=MRE11 PE=1 SV=3	P49959 (+1)	MRE11	81 kDa	true	MRE11	18.288	0	100 %	0	#DIV/0!
583	true	Empty	Serine/threonine-protein phosphatase 2A catalytic subunit alpha isoform OS=Homo sapiens OX=9606 GN=PPP2CA PE=1 SV=1	P67775	PPP2CA	36 kDa	true	PPP2CA	18.288	0	100 %	0	#DIV/0!
584	true	Empty	Dystonin OS=Homo sapiens OX=9606 GN=DST PE=1 SV=4	Q03001	DST	861 kDa	true	DST	18.288	0	100 %	0	#DIV/0!
585	true	Empty	Mortality factor 4-like protein 2 OS=Homo sapiens OX=9606 GN=MORF4L2 PE=1 SV=1	Q15014	MORF4L2	32 kDa	true	MORF4L2	18.288	0	100 %	0	#DIV/0!
586	true	Empty	UTP--glucose-1-phosphate uridylyltransferase OS=Homo sapiens OX=9606 GN=UGP2 PE=1 SV=5	Q16851 (+1)	UGP2	57 kDa		UGP2	18.288	0	100 %	0	#DIV/0!
587	true	Empty	Caveolae-associated protein 1 OS=Homo sapiens OX=9606 GN=CAVIN1 PE=1 SV=1	Q6NZI2	CAVIN1	43 kDa		CAVIN1	18.288	0	100 %	0	#DIV/0!
588	true	Empty	Translation machinery-associated protein 16 OS=Homo sapiens OX=9606 GN=TMA16 PE=1 SV=2	Q96EY4	TMA16	24 kDa		TMA16	18.288	0	100 %	0	#DIV/0!
589	true	Empty	Protein Niban 1 OS=Homo sapiens OX=9606 GN=NIBAN1 PE=1 SV=1	Q9BZQ8	NIBAN1	103 kDa	true	NIBAN1	18.288	0	100 %	0	#DIV/0!
590	true	Empty	Constitutive coactivator of PPAR-gamma-like protein 1 OS=Homo sapiens OX=9606 GN=FAM120A PE=1 SV=2	Q9NZB2 (+1)	FAM120A	122 kDa		FAM120A	18.288	0	100 %	0	#DIV/0!
591	true	Empty	Septin-9 OS=Homo sapiens OX=9606 GN=SEPTIN9 PE=1 SV=2	Q9UHD8 (+3)	SEPTIN9	65 kDa	true	SEPTIN9	18.288	0	100 %	0	#DIV/0!
592	true	Empty	Signal recognition particle receptor subunit beta OS=Homo sapiens OX=9606 GN=SRPRB PE=1 SV=3	Q9Y5M8	SRPRB	30 kDa		SRPRB	18.288	0	100 %	0	#DIV/0!
593	true	Empty	Chloride intracellular channel protein 4 OS=Homo sapiens OX=9606 GN=CLIC4 PE=1 SV=4	Q9Y696	CLIC4	29 kDa	true	CLIC4	18.288	0	100 %	0	#DIV/0!
598	true	Empty	Epidermal growth factor receptor OS=Homo sapiens OX=9606 GN=EGFR PE=1 SV=2	P00533	EGFR	134 kDa		EGFR	17.733	0	100 %	0	#DIV/0!
599	true	Empty	Acetyl-CoA acetyltransferase, mitochondrial OS=Homo sapiens OX=9606 GN=ACAT1 PE=1 SV=1	P24752	ACAT1	45 kDa		ACAT1	17.733	0	100 %	0	#DIV/0!
600	true	Empty	26S proteasome regulatory subunit 7 OS=Homo sapiens OX=9606 GN=PSMC2 PE=1 SV=3	P35998	PSMC2	49 kDa	true	PSMC2	17.733	0	100 %	0	#DIV/0!
601	true	Empty	Eukaryotic initiation factor 4A-III OS=Homo sapiens OX=9606 GN=EIF4A3 PE=1 SV=4	P38919	EIF4A3	47 kDa	true	EIF4A3	17.733	0	100 %	0	#DIV/0!
602	true	Empty	DNA mismatch repair protein Msh2 OS=Homo sapiens OX=9606 GN=MSH2 PE=1 SV=1	P43246 (+1)	MSH2	105 kDa		MSH2	17.733	0	100 %	0	#DIV/0!
603	true	Empty	26S proteasome regulatory subunit 10B OS=Homo sapiens OX=9606 GN=PSMC6 PE=1 SV=1	P62333	PSMC6	44 kDa		PSMC6	17.733	0	100 %	0	#DIV/0!
604	true	Empty	NEDD8-activating enzyme E1 regulatory subunit OS=Homo sapiens OX=9606 GN=NAE1 PE=1 SV=1	Q13564 (+1)	NAE1	60 kDa		NAE1	17.733	0	100 %	0	#DIV/0!
605	true	Empty	Histone-binding protein RBBP7 OS=Homo sapiens OX=9606 GN=RBBP7 PE=1 SV=1	Q16576	RBBP7	48 kDa	true	RBBP7	17.733	0	100 %	0	#DIV/0!
606	true	Empty	Leucine zipper protein 1 OS=Homo sapiens OX=9606 GN=LUZP1 PE=1 SV=2	Q86V48	LUZP1	120 kDa		LUZP1	17.733	0	100 %	0	#DIV/0!
607	true	Empty	Dedicator of cytokinesis protein 7 OS=Homo sapiens OX=9606 GN=DOCK7 PE=1 SV=4	Q96N67 (+2)	DOCK7	243 kDa	true	DOCK7	17.733	0	100 %	0	#DIV/0!
608	true	Empty	Heterogeneous nuclear ribonucleoprotein U-like protein 1 OS=Homo sapiens OX=9606 GN=HNRNPUL1 PE=1 SV=2	Q9BUJ2 (+1)	HNRNPUL1	96 kDa	true	HNRNPUL1	17.733	0	100 %	0	#DIV/0!
609	true	Empty	Probable ATP-dependent RNA helicase DDX47 OS=Homo sapiens OX=9606 GN=DDX47 PE=1 SV=1	Q9H0S4 (+1)	DDX47	51 kDa		DDX47	17.733	0	100 %	0	#DIV/0!
611	true	Empty	Heterogeneous nuclear ribonucleoprotein D-like OS=Homo sapiens OX=9606 GN=HNRNPDL PE=1 SV=3	O14979 (+2)	HNRNPDL	46 kDa	true	HNRNPDL	17.179	0	100 %	0	#DIV/0!
612	true	Empty	High mobility group protein B3 OS=Homo sapiens OX=9606 GN=HMGB3 PE=1 SV=4	O15347	HMGB3	23 kDa		HMGB3	17.179	0	100 %	0	#DIV/0!
613	true	Empty	Mitotic checkpoint protein BUB3 OS=Homo sapiens OX=9606 GN=BUB3 PE=1 SV=1	O43684 (+1)	BUB3	37 kDa		BUB3	17.179	0	100 %	0	#DIV/0!
614	true	Empty	Complement C4-A OS=Homo sapiens OX=9606 GN=C4A PE=1 SV=2	P0C0L4 (+1)	C4A	193 kDa	true	C4A	17.179	0	100 %	0	#DIV/0!
615	true	Empty	Ras-related protein Rab-3B OS=Homo sapiens OX=9606 GN=RAB3B PE=1 SV=2	P20337	RAB3B	25 kDa	true	RAB3B	17.179	0	100 %	0	#DIV/0!
616	true	Empty	Cyclin-dependent kinase 2 OS=Homo sapiens OX=9606 GN=CDK2 PE=1 SV=2	P24941	CDK2	34 kDa	true	CDK2	17.179	0	100 %	0	#DIV/0!
617	true	Empty	Eukaryotic translation initiation factor 5 OS=Homo sapiens OX=9606 GN=EIF5 PE=1 SV=2	P55010	EIF5	49 kDa		EIF5	17.179	0	100 %	0	#DIV/0!
618	true	Empty	Nucleosome assembly protein 1-like 1 OS=Homo sapiens OX=9606 GN=NAP1L1 PE=1 SV=1	P55209 (+1)	NAP1L1	45 kDa	true	NAP1L1	17.179	0	100 %	0	#DIV/0!
619	true	Empty	Isoform 2 of RNA cytosine C(5)-methyltransferase NSUN2 OS=Homo sapiens OX=9606 GN=NSUN2	Q08J23-2	NSUN2	82 kDa	true	NSUN2	17.179	0	100 %	0	#DIV/0!
620	true	Empty	Rho GTPase-activating protein 29 OS=Homo sapiens OX=9606 GN=ARHGAP29 PE=1 SV=2	Q52LW3	ARHGAP29	142 kDa	true	ARHGAP29	17.179	0	100 %	0	#DIV/0!
621	true	Empty	Nesprin-1 OS=Homo sapiens OX=9606 GN=SYNE1 PE=1 SV=4	Q8NF91	SYNE1	1011 kDa	true	SYNE1	17.179	0	100 %	0	#DIV/0!
622	true	Empty	Glutamate-rich WD repeat-containing protein 1 OS=Homo sapiens OX=9606 GN=GRWD1 PE=1 SV=1	Q9BQ67	GRWD1	49 kDa		GRWD1	17.179	0	100 %	0	#DIV/0!
623	true	Empty	EH domain-containing protein 2 OS=Homo sapiens OX=9606 GN=EHD2 PE=1 SV=2	Q9NZN4	EHD2	61 kDa	true	EHD2	17.179	0	100 %	0	#DIV/0!
624	true	Empty	Ras GTPase-activating protein-binding protein 2 OS=Homo sapiens OX=9606 GN=G3BP2 PE=1 SV=2	Q9UN86	G3BP2	54 kDa	true	G3BP2	17.179	0	100 %	0	#DIV/0!
625	true	Empty	Acyl-coenzyme A thioesterase 9, mitochondrial OS=Homo sapiens OX=9606 GN=ACOT9 PE=1 SV=2	Q9Y305 (+1)	ACOT9	50 kDa		ACOT9	17.179	0	100 %	0	#DIV/0!
626	true	Empty	Serine/threonine-protein phosphatase 2A catalytic subunit beta isoform OS=Homo sapiens OX=9606 GN=PPP2CB PE=1 SV=1	P62714	PPP2CB	36 kDa	true	PPP2CB	17.179	0	99 %	0	#DIV/0!
627	true	Empty	RNA cytosine C(5)-methyltransferase NSUN2 OS=Homo sapiens OX=9606 GN=NSUN2 PE=1 SV=2	Q08J23	NSUN2	86 kDa	true	NSUN2	17.179	0	99 %	0	#DIV/0!
632	true	Empty	Integrin alpha-5 OS=Homo sapiens OX=9606 GN=ITGA5 PE=1 SV=2	P08648	ITGA5	115 kDa		ITGA5	16.625	0	100 %	0	#DIV/0!
633	true	Empty	Golgin subfamily A member 3 OS=Homo sapiens OX=9606 GN=GOLGA3 PE=1 SV=2	Q08378 (+1)	GOLGA3	167 kDa	true	GOLGA3	16.625	0	100 %	0	#DIV/0!
634	true	Empty	Cullin-4B OS=Homo sapiens OX=9606 GN=CUL4B PE=1 SV=4	Q13620 (+2)	CUL4B	104 kDa	true	CUL4B	16.625	0	100 %	0	#DIV/0!
635	true	Empty	Ras suppressor protein 1 OS=Homo sapiens OX=9606 GN=RSU1 PE=1 SV=3	Q15404 (+1)	RSU1	32 kDa		RSU1	16.625	0	100 %	0	#DIV/0!
636	true	Empty	ELAV-like protein 1 OS=Homo sapiens OX=9606 GN=ELAVL1 PE=1 SV=2	Q15717 (+1)	ELAVL1	36 kDa	true	ELAVL1	16.625	0	100 %	0	#DIV/0!
637	true	Empty	Far upstream element-binding protein 2 OS=Homo sapiens OX=9606 GN=KHSRP PE=1 SV=4	Q92945	KHSRP	73 kDa		KHSRP	16.625	0	100 %	0	#DIV/0!
638	true	Empty	Coiled-coil domain-containing protein 124 OS=Homo sapiens OX=9606 GN=CCDC124 PE=1 SV=1	Q96CT7	CCDC124	26 kDa		CCDC124	16.625	0	100 %	0	#DIV/0!
639	true	Empty	RNA cytidine acetyltransferase OS=Homo sapiens OX=9606 GN=NAT10 PE=1 SV=2	Q9H0A0	NAT10	116 kDa	true	NAT10	16.625	0	100 %	0	#DIV/0!
640	true	Empty	Translation initiation factor eIF-2B subunit delta OS=Homo sapiens OX=9606 GN=EIF2B4 PE=1 SV=2	Q9UI10 (+2)	EIF2B4	58 kDa		EIF2B4	16.625	0	100 %	0	#DIV/0!
641	true	Empty	REVERSED Microtubule-actin cross-linking factor 1, isoforms 1/2/3/5 OS=Homo sapiens OX=9606 GN=MACF1 PE=1 SV=4	Q9UPN3	MACF1_HUMAN-DECOY	?	true	MACF1	16.625	0	100 %	0	#DIV/0!
642	true	Empty	14-3-3 protein sigma OS=Homo sapiens OX=9606 GN=SFN PE=1 SV=1	P31947	SFN	28 kDa	true	SFN	16.625	0	100 %	0	#DIV/0!
643	true	Empty	Myosin regulatory light polypeptide 9 OS=Homo sapiens OX=9606 GN=MYL9 PE=1 SV=4	P24844	MYL9	20 kDa	true	MYL9	16.625	0	100 %	0	#DIV/0!
644	true	Empty	26S proteasome non-ATPase regulatory subunit 5 OS=Homo sapiens OX=9606 GN=PSMD5 PE=1 SV=3	Q16401	PSMD5	56 kDa	true	PSMD5	16.625	0	99 %	0	#DIV/0!
646	true	Empty	Glycylpeptide N-tetradecanoyltransferase 2 OS=Homo sapiens OX=9606 GN=NMT2 PE=1 SV=1	O60551	NMT2	57 kDa	true	NMT2	16.071	0	100 %	0	#DIV/0!
647	true	Empty	Long-chain-fatty-acid--CoA ligase 3 OS=Homo sapiens OX=9606 GN=ACSL3 PE=1 SV=3	O95573	ACSL3	80 kDa	true	ACSL3	16.071	0	100 %	0	#DIV/0!
648	true	Empty	U1 small nuclear ribonucleoprotein A OS=Homo sapiens OX=9606 GN=SNRPA PE=1 SV=3	P09012	SNRPA	31 kDa	true	SNRPA	16.071	0	100 %	0	#DIV/0!
649	true	Empty	Integrin beta-5 OS=Homo sapiens OX=9606 GN=ITGB5 PE=1 SV=1	P18084	ITGB5	88 kDa		ITGB5	16.071	0	100 %	0	#DIV/0!
650	true	Empty	Tubulin gamma-1 chain OS=Homo sapiens OX=9606 GN=TUBG1 PE=1 SV=2	P23258	TUBG1	51 kDa		TUBG1	16.071	0	100 %	0	#DIV/0!
651	true	Empty	Protein transport protein Sec61 subunit alpha isoform 1 OS=Homo sapiens OX=9606 GN=SEC61A1 PE=1 SV=2	P61619	SEC61A1	52 kDa		SEC61A1	16.071	0	100 %	0	#DIV/0!
652	true	Empty	Serine/threonine-protein phosphatase 2A 55 kDa regulatory subunit B alpha isoform OS=Homo sapiens OX=9606 GN=PPP2R2A PE=1 SV=1	P63151 (+1)	PPP2R2A	52 kDa		PPP2R2A	16.071	0	100 %	0	#DIV/0!
653	true	Empty	Aminoacyl tRNA synthase complex-interacting multifunctional protein 2 OS=Homo sapiens OX=9606 GN=AIMP2 PE=1 SV=2	Q13155	AIMP2	35 kDa		AIMP2	16.071	0	100 %	0	#DIV/0!
654	true	Empty	Protein transport protein Sec23A OS=Homo sapiens OX=9606 GN=SEC23A PE=1 SV=2	Q15436	SEC23A	86 kDa	true	SEC23A	16.071	0	100 %	0	#DIV/0!
655	true	Empty	Kinectin OS=Homo sapiens OX=9606 GN=KTN1 PE=1 SV=1	Q86UP2 (+2)	KTN1	156 kDa	true	KTN1	16.071	0	100 %	0	#DIV/0!
656	true	Empty	Ras GTPase-activating-like protein IQGAP3 OS=Homo sapiens OX=9606 GN=IQGAP3 PE=1 SV=2	Q86VI3	IQGAP3	185 kDa	true	IQGAP3	16.071	0	100 %	0	#DIV/0!
659	true	Empty	AP-3 complex subunit beta-1 OS=Homo sapiens OX=9606 GN=AP3B1 PE=1 SV=3	O00203	AP3B1	121 kDa		AP3B1	15.517	0	100 %	0	#DIV/0!
660	true	Empty	Calumenin OS=Homo sapiens OX=9606 GN=CALU PE=1 SV=2	O43852 (+1)	CALU	37 kDa		CALU	15.517	0	100 %	0	#DIV/0!
661	true	Empty	Unconventional myosin-Id OS=Homo sapiens OX=9606 GN=MYO1D PE=1 SV=2	O94832	MYO1D	116 kDa	true	MYO1D	15.517	0	100 %	0	#DIV/0!
662	true	Empty	Protein furry homolog-like OS=Homo sapiens OX=9606 GN=FRYL PE=1 SV=2	O94915	FRYL	340 kDa	true	FRYL	15.517	0	100 %	0	#DIV/0!
663	true	Empty	Phosphoacetylglucosamine mutase OS=Homo sapiens OX=9606 GN=PGM3 PE=1 SV=1	O95394 (+1)	PGM3	60 kDa		PGM3	15.517	0	100 %	0	#DIV/0!
664	true	Empty	Exosome RNA helicase MTR4 OS=Homo sapiens OX=9606 GN=MTREX PE=1 SV=3	P42285	MTREX	118 kDa		MTREX	15.517	0	100 %	0	#DIV/0!
665	true	Empty	F-actin-capping protein subunit alpha-2 OS=Homo sapiens OX=9606 GN=CAPZA2 PE=1 SV=3	P47755	CAPZA2	33 kDa	true	CAPZA2	15.517	0	100 %	0	#DIV/0!
666	true	Empty	60S ribosomal protein L29 OS=Homo sapiens OX=9606 GN=RPL29 PE=1 SV=2	P47914	RPL29	18 kDa		RPL29	15.517	0	100 %	0	#DIV/0!
667	true	Empty	Serine/arginine-rich splicing factor 2 OS=Homo sapiens OX=9606 GN=SRSF2 PE=1 SV=4	Q01130	SRSF2	25 kDa	true	SRSF2	15.517	0	100 %	0	#DIV/0!
668	true	Empty	Tyrosine-protein phosphatase non-receptor type 12 OS=Homo sapiens OX=9606 GN=PTPN12 PE=1 SV=3	Q05209	PTPN12	88 kDa		PTPN12	15.517	0	100 %	0	#DIV/0!
669	true	Empty	Heterogeneous nuclear ribonucleoprotein A0 OS=Homo sapiens OX=9606 GN=HNRNPA0 PE=1 SV=1	Q13151	HNRNPA0	31 kDa		HNRNPA0	15.517	0	100 %	0	#DIV/0!
670	true	Empty	Serine/arginine-rich splicing factor 6 OS=Homo sapiens OX=9606 GN=SRSF6 PE=1 SV=2	Q13247 (+1)	SRSF6	40 kDa	true	SRSF6	15.517	0	100 %	0	#DIV/0!
671	true	Empty	U4/U6.U5 tri-snRNP-associated protein 2 OS=Homo sapiens OX=9606 GN=USP39 PE=1 SV=2	Q53GS9	USP39	65 kDa		USP39	15.517	0	100 %	0	#DIV/0!
672	true	Empty	PHD finger protein 6 OS=Homo sapiens OX=9606 GN=PHF6 PE=1 SV=1	Q8IWS0 (+2)	PHF6	41 kDa		PHF6	15.517	0	100 %	0	#DIV/0!
673	true	Empty	Kinesin-like protein KIF2C OS=Homo sapiens OX=9606 GN=KIF2C PE=1 SV=2	Q99661	KIF2C	81 kDa	true	KIF2C	15.517	0	100 %	0	#DIV/0!
674	true	Empty	AP-1 complex subunit mu-1 OS=Homo sapiens OX=9606 GN=AP1M1 PE=1 SV=3	Q9BXS5 (+1)	AP1M1	49 kDa		AP1M1	15.517	0	100 %	0	#DIV/0!
675	true	Empty	Nuclear RNA export factor 1 OS=Homo sapiens OX=9606 GN=NXF1 PE=1 SV=1	Q9UBU9	NXF1	70 kDa	true	NXF1	15.517	0	100 %	0	#DIV/0!
676	true	Empty	26S proteasome non-ATPase regulatory subunit 5 OS=Macaca fascicularis OX=9541 GN=PSMD5 PE=2 SV=3	Q5IFJ8	PSMD5_MACFA	?	true	PSMD5	15.517	0	100 %	0	#DIV/0!
677	true	Empty	ADP-ribosylation factor 5 OS=Homo sapiens OX=9606 GN=ARF5 PE=1 SV=2	P84085	ARF5	21 kDa	true	ARF5	15.517	0	100 %	0	#DIV/0!
678	true	Empty	Isoform HMG-Y of High mobility group protein HMG-I/HMG-Y OS=Homo sapiens OX=9606 GN=HMGA1	P17096-2	HMGA1	11 kDa	true	HMGA1	15.517	0	99 %	0	#DIV/0!
681	true	Empty	Nucleolar protein 56 OS=Homo sapiens OX=9606 GN=NOP56 PE=1 SV=4	O00567	NOP56	66 kDa		NOP56	14.963	0	100 %	0	#DIV/0!
682	true	Empty	Citron Rho-interacting kinase OS=Homo sapiens OX=9606 GN=CIT PE=1 SV=2	O14578 (+1)	CIT	231 kDa	true	CIT	14.963	0	100 %	0	#DIV/0!
683	true	Empty	Dolichol-phosphate mannosyltransferase subunit 1 OS=Homo sapiens OX=9606 GN=DPM1 PE=1 SV=1	O60762	DPM1	30 kDa		DPM1	14.963	0	100 %	0	#DIV/0!
684	true	Empty	Oxygen-dependent coproporphyrinogen-III oxidase, mitochondrial OS=Homo sapiens OX=9606 GN=CPOX PE=1 SV=3	P36551	CPOX	50 kDa		CPOX	14.963	0	100 %	0	#DIV/0!
685	true	Empty	Vesicle-fusing ATPase OS=Homo sapiens OX=9606 GN=NSF PE=1 SV=3	P46459	NSF	83 kDa	true	NSF	14.963	0	100 %	0	#DIV/0!
686	true	Empty	60S ribosomal protein L34 OS=Homo sapiens OX=9606 GN=RPL34 PE=1 SV=3	P49207	RPL34	13 kDa		RPL34	14.963	0	100 %	0	#DIV/0!
687	true	Empty	F-actin-capping protein subunit alpha-1 OS=Homo sapiens OX=9606 GN=CAPZA1 PE=1 SV=3	P52907	CAPZA1	33 kDa	true	CAPZA1	14.963	0	100 %	0	#DIV/0!
688	true	Empty	Procollagen-lysine,2-oxoglutarate 5-dioxygenase 1 OS=Homo sapiens OX=9606 GN=PLOD1 PE=1 SV=2	Q02809 (+1)	PLOD1	84 kDa		PLOD1	14.963	0	100 %	0	#DIV/0!
689	true	Empty	Nuclear cap-binding protein subunit 1 OS=Homo sapiens OX=9606 GN=NCBP1 PE=1 SV=1	Q09161	NCBP1	92 kDa	true	NCBP1	14.963	0	100 %	0	#DIV/0!
690	true	Empty	Reticulocalbin-1 OS=Homo sapiens OX=9606 GN=RCN1 PE=1 SV=1	Q15293	RCN1	39 kDa		RCN1	14.963	0	100 %	0	#DIV/0!
691	true	Empty	Isoform 4 of Inhibitor of nuclear factor kappa-B kinase-interacting protein OS=Homo sapiens OX=9606 GN=IKBIP	Q70UQ0-4	IKBIP	43 kDa	true	IKBIP	14.963	0	100 %	0	#DIV/0!
692	true	Empty	Nuclear pore complex protein Nup93 OS=Homo sapiens OX=9606 GN=NUP93 PE=1 SV=2	Q8N1F7	NUP93	93 kDa	true	NUP93	14.963	0	100 %	0	#DIV/0!
693	true	Empty	Extended synaptotagmin-1 OS=Homo sapiens OX=9606 GN=ESYT1 PE=1 SV=1	Q9BSJ8 (+1)	ESYT1	123 kDa		ESYT1	14.963	0	100 %	0	#DIV/0!
694	true	Empty	Poly(U)-binding-splicing factor PUF60 OS=Homo sapiens OX=9606 GN=PUF60 PE=1 SV=1	Q9UHX1 (+5)	PUF60	60 kDa		PUF60	14.963	0	100 %	0	#DIV/0!
695	true	Empty	Transducin beta-like protein 2 OS=Homo sapiens OX=9606 GN=TBL2 PE=1 SV=1	Q9Y4P3	TBL2	50 kDa		TBL2	14.963	0	100 %	0	#DIV/0!
696	true	Empty	Wiskott-Aldrich syndrome protein family member 2 OS=Homo sapiens OX=9606 GN=WASF2 PE=1 SV=3	Q9Y6W5	WASF2	54 kDa		WASF2	14.963	0	100 %	0	#DIV/0!
697	true	Empty	Histone-binding protein RBBP4 OS=Homo sapiens OX=9606 GN=RBBP4 PE=1 SV=3	Q09028 (+1)	RBBP4	48 kDa	true	RBBP4	14.963	0	100 %	0	#DIV/0!
704	true	Empty	26S proteasome non-ATPase regulatory subunit 14 OS=Homo sapiens OX=9606 GN=PSMD14 PE=1 SV=1	O00487	PSMD14	35 kDa		PSMD14	14.408	0	100 %	0	#DIV/0!
705	true	Empty	Eukaryotic translation initiation factor 4 gamma 3 OS=Homo sapiens OX=9606 GN=EIF4G3 PE=1 SV=2	O43432 (+1)	EIF4G3	177 kDa	true	EIF4G3	14.408	0	100 %	0	#DIV/0!
706	true	Empty	Negative elongation factor E OS=Homo sapiens OX=9606 GN=NELFE PE=1 SV=3	P18615 (+1)	NELFE	43 kDa		NELFE	14.408	0	100 %	0	#DIV/0!
707	true	Empty	DNA (cytosine-5)-methyltransferase 1 OS=Homo sapiens OX=9606 GN=DNMT1 PE=1 SV=2	P26358 (+1)	DNMT1	183 kDa		DNMT1	14.408	0	100 %	0	#DIV/0!
708	true	Empty	Proteasome subunit alpha type-5 OS=Homo sapiens OX=9606 GN=PSMA5 PE=1 SV=3	P28066	PSMA5	26 kDa		PSMA5	14.408	0	100 %	0	#DIV/0!
709	true	Empty	Lon protease homolog, mitochondrial OS=Homo sapiens OX=9606 GN=LONP1 PE=1 SV=2	P36776 (+1)	LONP1	106 kDa	true	LONP1	14.408	0	100 %	0	#DIV/0!
710	true	Empty	Transgelin-2 OS=Homo sapiens OX=9606 GN=TAGLN2 PE=1 SV=3	P37802 (+1)	TAGLN2	22 kDa		TAGLN2	14.408	0	100 %	0	#DIV/0!
711	true	Empty	Peroxisomal multifunctional enzyme type 2 OS=Homo sapiens OX=9606 GN=HSD17B4 PE=1 SV=3	P51659	HSD17B4	80 kDa		HSD17B4	14.408	0	100 %	0	#DIV/0!
712	true	Empty	Centrosomal protein of 170 kDa OS=Homo sapiens OX=9606 GN=CEP170 PE=1 SV=1	Q5SW79	CEP170	175 kDa		CEP170	14.408	0	100 %	0	#DIV/0!
713	true	Empty	Cell cycle and apoptosis regulator protein 2 OS=Homo sapiens OX=9606 GN=CCAR2 PE=1 SV=2	Q8N163 (+1)	CCAR2	103 kDa		CCAR2	14.408	0	100 %	0	#DIV/0!
714	true	Empty	Condensin complex subunit 3 OS=Homo sapiens OX=9606 GN=NCAPG PE=1 SV=1	Q9BPX3	NCAPG	114 kDa		NCAPG	14.408	0	100 %	0	#DIV/0!
715	true	Empty	Methylthioribose-1-phosphate isomerase OS=Homo sapiens OX=9606 GN=MRI1 PE=1 SV=1	Q9BV20	MRI1	39 kDa		MRI1	14.408	0	100 %	0	#DIV/0!
716	true	Empty	Leucine-rich repeat-containing protein 40 OS=Homo sapiens OX=9606 GN=LRRC40 PE=1 SV=1	Q9H9A6	LRRC40	68 kDa		LRRC40	14.408	0	100 %	0	#DIV/0!
717	true	Empty	A-kinase anchor protein 2 OS=Homo sapiens OX=9606 GN=AKAP2 PE=1 SV=3	Q9Y2D5 (+4)	AKAP2	95 kDa	true	AKAP2	14.408	0	100 %	0	#DIV/0!
718	true	Empty	WW domain-binding protein 11 OS=Homo sapiens OX=9606 GN=WBP11 PE=1 SV=1	Q9Y2W2	WBP11	70 kDa		WBP11	14.408	0	100 %	0	#DIV/0!
719	true	Empty	Nucleolar protein 58 OS=Homo sapiens OX=9606 GN=NOP58 PE=1 SV=1	Q9Y2X3	NOP58	60 kDa		NOP58	14.408	0	100 %	0	#DIV/0!
720	true	Empty	REVERSED Angiopoietin-like protein 8 OS=Homo sapiens OX=9606 GN=ANGPTL8 PE=1 SV=1	Q6UXH0	ANGL8_HUMAN-DECOY (+1)	?		ANGPTL8	14.408	0	99 %	0	#DIV/0!
723	true	Empty	Protein O-GlcNAcase OS=Homo sapiens OX=9606 GN=OGA PE=1 SV=2	O60502	OGA	103 kDa		OGA	13.854	0	100 %	0	#DIV/0!
724	true	Empty	60S acidic ribosomal protein P2 OS=Homo sapiens OX=9606 GN=RPLP2 PE=1 SV=1	P05387	RPLP2	12 kDa		RPLP2	13.854	0	100 %	0	#DIV/0!
725	true	Empty	Inosine-5'-monophosphate dehydrogenase 2 OS=Homo sapiens OX=9606 GN=IMPDH2 PE=1 SV=2	P12268	IMPDH2	56 kDa		IMPDH2	13.854	0	100 %	0	#DIV/0!
726	true	Empty	Plasma membrane calcium-transporting ATPase 1 OS=Homo sapiens OX=9606 GN=ATP2B1 PE=1 SV=4	P20020 (+5)	ATP2B1	135 kDa		ATP2B1	13.854	0	100 %	0	#DIV/0!
727	true	Empty	Phosphatidylinositol 5-phosphate 4-kinase type-2 alpha OS=Homo sapiens OX=9606 GN=PIP4K2A PE=1 SV=2	P48426 (+1)	PIP4K2A	46 kDa		PIP4K2A	13.854	0	100 %	0	#DIV/0!
728	true	Empty	60S ribosomal protein L38 OS=Homo sapiens OX=9606 GN=RPL38 PE=1 SV=2	P63173	RPL38	8 kDa		RPL38	13.854	0	100 %	0	#DIV/0!
729	true	Empty	SNW domain-containing protein 1 OS=Homo sapiens OX=9606 GN=SNW1 PE=1 SV=1	Q13573	SNW1	61 kDa		SNW1	13.854	0	100 %	0	#DIV/0!
730	true	Empty	Serine/threonine-protein phosphatase 2A 56 kDa regulatory subunit delta isoform OS=Homo sapiens OX=9606 GN=PPP2R5D PE=1 SV=1	Q14738 (+1)	PPP2R5D	70 kDa		PPP2R5D	13.854	0	100 %	0	#DIV/0!
731	true	Empty	Drebrin OS=Homo sapiens OX=9606 GN=DBN1 PE=1 SV=4	Q16643 (+1)	DBN1	71 kDa		DBN1	13.854	0	100 %	0	#DIV/0!
732	true	Empty	Inverted formin-2 OS=Homo sapiens OX=9606 GN=INF2 PE=1 SV=2	Q27J81 (+1)	INF2	136 kDa		INF2	13.854	0	100 %	0	#DIV/0!
733	true	Empty	WASH complex subunit 4 OS=Homo sapiens OX=9606 GN=WASHC4 PE=1 SV=2	Q2M389	WASHC4	136 kDa	true	WASHC4	13.854	0	100 %	0	#DIV/0!
734	true	Empty	Transmembrane protein 214 OS=Homo sapiens OX=9606 GN=TMEM214 PE=1 SV=2	Q6NUQ4	TMEM214	77 kDa	true	TMEM214	13.854	0	100 %	0	#DIV/0!
735	true	Empty	Enhancer of mRNA-decapping protein 4 OS=Homo sapiens OX=9606 GN=EDC4 PE=1 SV=1	Q6P2E9	EDC4	152 kDa		EDC4	13.854	0	100 %	0	#DIV/0!
736	true	Empty	WD repeat-containing protein 82 OS=Homo sapiens OX=9606 GN=WDR82 PE=1 SV=1	Q6UXN9	WDR82	35 kDa		WDR82	13.854	0	100 %	0	#DIV/0!
737	true	Empty	Keratin, type I cytoskeletal 20 OS=Homo sapiens OX=9606 GN=KRT20 PE=1 SV=1	P35900	KRT20	48 kDa	true	KRT20	13.854	0	100 %	0	#DIV/0!
740	true	Empty	Insulin-like growth factor 2 mRNA-binding protein 3 OS=Homo sapiens OX=9606 GN=IGF2BP3 PE=1 SV=2	O00425	IGF2BP3	64 kDa	true	IGF2BP3	13.3	0	100 %	0	#DIV/0!
741	true	Empty	Eukaryotic translation initiation factor 3 subunit G OS=Homo sapiens OX=9606 GN=EIF3G PE=1 SV=2	O75821	EIF3G	36 kDa		EIF3G	13.3	0	100 %	0	#DIV/0!
742	true	Empty	Isoform 3 of E3 ubiquitin-protein ligase listerin OS=Homo sapiens OX=9606 GN=LTN1	O94822-3	LTN1	205 kDa	true	LTN1	13.3	0	100 %	0	#DIV/0!
743	true	Empty	Importin-7 OS=Homo sapiens OX=9606 GN=IPO7 PE=1 SV=1	O95373	IPO7	120 kDa		IPO7	13.3	0	100 %	0	#DIV/0!
744	true	Empty	2',3'-cyclic-nucleotide 3'-phosphodiesterase OS=Homo sapiens OX=9606 GN=CNP PE=1 SV=2	P09543 (+1)	CNP	48 kDa		CNP	13.3	0	100 %	0	#DIV/0!
745	true	Empty	60S ribosomal protein L35a OS=Homo sapiens OX=9606 GN=RPL35A PE=1 SV=2	P18077	RPL35A	13 kDa		RPL35A	13.3	0	100 %	0	#DIV/0!
746	true	Empty	Isoform 2 of F-actin-capping protein subunit beta OS=Homo sapiens OX=9606 GN=CAPZB	P47756-2	CAPZB	31 kDa		CAPZB	13.3	0	100 %	0	#DIV/0!
747	true	Empty	Protein SEC13 homolog OS=Homo sapiens OX=9606 GN=SEC13 PE=1 SV=3	P55735 (+3)	SEC13	36 kDa		SEC13	13.3	0	100 %	0	#DIV/0!
748	true	Empty	Transcription factor A, mitochondrial OS=Homo sapiens OX=9606 GN=TFAM PE=1 SV=1	Q00059	TFAM	29 kDa		TFAM	13.3	0	100 %	0	#DIV/0!
749	true	Empty	Cullin-4A OS=Homo sapiens OX=9606 GN=CUL4A PE=1 SV=3	Q13619	CUL4A	88 kDa	true	CUL4A	13.3	0	100 %	0	#DIV/0!
750	true	Empty	Septin-2 OS=Homo sapiens OX=9606 GN=SEPTIN2 PE=1 SV=1	Q15019 (+2)	SEPTIN2	41 kDa	true	SEPTIN2	13.3	0	100 %	0	#DIV/0!
751	true	Empty	Sister chromatid cohesion protein PDS5 homolog A OS=Homo sapiens OX=9606 GN=PDS5A PE=1 SV=1	Q29RF7	PDS5A	151 kDa	true	PDS5A	13.3	0	100 %	0	#DIV/0!
752	true	Empty	Probable ATP-dependent RNA helicase DDX46 OS=Homo sapiens OX=9606 GN=DDX46 PE=1 SV=2	Q7L014	DDX46	117 kDa	true	DDX46	13.3	0	100 %	0	#DIV/0!
753	true	Empty	Actin-related protein 2/3 complex subunit 1A OS=Homo sapiens OX=9606 GN=ARPC1A PE=1 SV=2	Q92747	ARPC1A	42 kDa	true	ARPC1A	13.3	0	100 %	0	#DIV/0!
754	true	Empty	TATA-binding protein-associated factor 2N OS=Homo sapiens OX=9606 GN=TAF15 PE=1 SV=1	Q92804 (+1)	TAF15	62 kDa	true	TAF15	13.3	0	100 %	0	#DIV/0!
755	true	Empty	MMS19 nucleotide excision repair protein homolog OS=Homo sapiens OX=9606 GN=MMS19 PE=1 SV=2	Q96T76 (+1)	MMS19	113 kDa	true	MMS19	13.3	0	100 %	0	#DIV/0!
756	true	Empty	2'-5'-oligoadenylate synthase 3 OS=Homo sapiens OX=9606 GN=OAS3 PE=1 SV=3	Q9Y6K5	OAS3	121 kDa		OAS3	13.3	0	100 %	0	#DIV/0!
757	true	Empty	cAMP-dependent protein kinase catalytic subunit alpha OS=Homo sapiens OX=9606 GN=PRKACA PE=1 SV=2	P17612 (+1)	PRKACA	41 kDa	true	PRKACA	13.3	0	100 %	0	#DIV/0!
758	true	Empty	REVERSED Isoform 2 of Tetraspanin-12 OS=Homo sapiens OX=9606 GN=TSPAN12	O95859-2	TSN12_HUMAN-DECOY (+1)	?		TSPAN12	13.3	0	99 %	0	#DIV/0!
762	true	Empty	Structural maintenance of chromosomes flexible hinge domain-containing protein 1 OS=Homo sapiens OX=9606 GN=SMCHD1 PE=1 SV=2	A6NHR9	SMCHD1	226 kDa	true	SMCHD1	12.746	0	100 %	0	#DIV/0!
763	true	Empty	Protein transport protein Sec16A OS=Homo sapiens OX=9606 GN=SEC16A PE=1 SV=4	O15027 (+4)	SEC16A	252 kDa		SEC16A	12.746	0	100 %	0	#DIV/0!
764	true	Empty	Long-chain-fatty-acid--CoA ligase 4 OS=Homo sapiens OX=9606 GN=ACSL4 PE=1 SV=2	O60488 (+1)	ACSL4	79 kDa	true	ACSL4	12.746	0	100 %	0	#DIV/0!
765	true	Empty	General vesicular transport factor p115 OS=Homo sapiens OX=9606 GN=USO1 PE=1 SV=2	O60763 (+1)	USO1	108 kDa	true	USO1	12.746	0	100 %	0	#DIV/0!
766	true	Empty	Lupus La protein OS=Homo sapiens OX=9606 GN=SSB PE=1 SV=2	P05455	SSB	47 kDa		SSB	12.746	0	100 %	0	#DIV/0!
767	true	Empty	4F2 cell-surface antigen heavy chain OS=Homo sapiens OX=9606 GN=SLC3A2 PE=1 SV=3	P08195 (+3)	SLC3A2	68 kDa	true	SLC3A2	12.746	0	100 %	0	#DIV/0!
768	true	Empty	DNA polymerase delta catalytic subunit OS=Homo sapiens OX=9606 GN=POLD1 PE=1 SV=2	P28340	POLD1	124 kDa	true	POLD1	12.746	0	100 %	0	#DIV/0!
769	true	Empty	Protein disulfide-isomerase A3 OS=Homo sapiens OX=9606 GN=PDIA3 PE=1 SV=4	P30101	PDIA3	57 kDa		PDIA3	12.746	0	100 %	0	#DIV/0!
770	true	Empty	Signal transducer and activator of transcription 5A OS=Homo sapiens OX=9606 GN=STAT5A PE=1 SV=1	P42229 (+2)	STAT5A	91 kDa	true	STAT5A	12.746	0	100 %	0	#DIV/0!
771	true	Empty	WASH complex subunit 5 OS=Homo sapiens OX=9606 GN=WASHC5 PE=1 SV=1	Q12768	WASHC5	134 kDa		WASHC5	12.746	0	100 %	0	#DIV/0!
772	true	Empty	GTPase-activating protein and VPS9 domain-containing protein 1 OS=Homo sapiens OX=9606 GN=GAPVD1 PE=1 SV=2	Q14C86 (+4)	GAPVD1	165 kDa		GAPVD1	12.746	0	100 %	0	#DIV/0!
773	true	Empty	116 kDa U5 small nuclear ribonucleoprotein component OS=Homo sapiens OX=9606 GN=EFTUD2 PE=1 SV=1	Q15029 (+2)	EFTUD2	109 kDa	true	EFTUD2	12.746	0	100 %	0	#DIV/0!
774	true	Empty	NEDD8-activating enzyme E1 catalytic subunit OS=Homo sapiens OX=9606 GN=UBA3 PE=1 SV=2	Q8TBC4 (+1)	UBA3	52 kDa		UBA3	12.746	0	100 %	0	#DIV/0!
775	true	Empty	Pre-mRNA-splicing factor ATP-dependent RNA helicase PRP16 OS=Homo sapiens OX=9606 GN=DHX38 PE=1 SV=2	Q92620	DHX38	141 kDa		DHX38	12.746	0	100 %	0	#DIV/0!
776	true	Empty	Tubulin-specific chaperone D OS=Homo sapiens OX=9606 GN=TBCD PE=1 SV=2	Q9BTW9 (+1)	TBCD	133 kDa	true	TBCD	12.746	0	100 %	0	#DIV/0!
777	true	Empty	REVERSED Non-structural glycoprotein 4 OS=Rotavirus A (strain RVA/Human/Venezuela/M37/1982/G1P2A[6]) OX=10954 PE=2 SV=1	Q82034	NSP4_ROTHM-DECOY	?		2	12.746	0	100 %	0	#DIV/0!
778	true	Empty	REVERSED Thioredoxin domain-containing protein 16 OS=Homo sapiens OX=9606 GN=TXNDC16 PE=1 SV=4	Q9P2K2	TXD16_HUMAN-DECOY	?		TXNDC16	12.746	0	99 %	0	#DIV/0!
781	true	Empty	Band 4.1-like protein 2 OS=Homo sapiens OX=9606 GN=EPB41L2 PE=1 SV=1	O43491	EPB41L2	113 kDa	true	EPB41L2	12.192	0	100 %	0	#DIV/0!
782	true	Empty	[F-actin]-monooxygenase MICAL2 OS=Homo sapiens OX=9606 GN=MICAL2 PE=1 SV=1	O94851 (+1)	MICAL2	127 kDa	true	MICAL2	12.192	0	100 %	0	#DIV/0!
783	true	Empty	Chromosome-associated kinesin KIF4A OS=Homo sapiens OX=9606 GN=KIF4A PE=1 SV=3	O95239	KIF4A	140 kDa		KIF4A	12.192	0	100 %	0	#DIV/0!
784	true	Empty	Alpha-actinin-1 OS=Homo sapiens OX=9606 GN=ACTN1 PE=1 SV=2	P12814 (+3)	ACTN1	103 kDa	true	ACTN1	12.192	0	100 %	0	#DIV/0!
785	true	Empty	1-phosphatidylinositol 4,5-bisphosphate phosphodiesterase gamma-1 OS=Homo sapiens OX=9606 GN=PLCG1 PE=1 SV=1	P19174 (+1)	PLCG1	149 kDa		PLCG1	12.192	0	100 %	0	#DIV/0!
786	true	Empty	Isoform 2 of Nebulin OS=Homo sapiens OX=9606 GN=NEB	P20929-2 (+1)	NEB	987 kDa	true	NEB	12.192	0	100 %	0	#DIV/0!
787	true	Empty	Adenylosuccinate synthetase isozyme 2 OS=Homo sapiens OX=9606 GN=ADSS2 PE=1 SV=3	P30520	ADSS2	50 kDa		ADSS2	12.192	0	100 %	0	#DIV/0!
788	true	Empty	Isoform 4 of E3 ubiquitin-protein ligase NEDD4 OS=Homo sapiens OX=9606 GN=NEDD4	P46934-4	NEDD4	104 kDa	true	NEDD4	12.192	0	100 %	0	#DIV/0!
789	true	Empty	LIM and senescent cell antigen-like-containing domain protein 1 OS=Homo sapiens OX=9606 GN=LIMS1 PE=1 SV=4	P48059 (+4)	LIMS1	37 kDa	true	LIMS1	12.192	0	100 %	0	#DIV/0!
790	true	Empty	Serpin B8 OS=Homo sapiens OX=9606 GN=SERPINB8 PE=1 SV=2	P50452	SERPINB8	43 kDa	true	SERPINB8	12.192	0	100 %	0	#DIV/0!
791	true	Empty	Gem-associated protein 4 OS=Homo sapiens OX=9606 GN=GEMIN4 PE=1 SV=2	P57678	GEMIN4	120 kDa	true	GEMIN4	12.192	0	100 %	0	#DIV/0!
792	true	Empty	Mothers against decapentaplegic homolog 3 OS=Homo sapiens OX=9606 GN=SMAD3 PE=1 SV=1	P84022	SMAD3	48 kDa		SMAD3	12.192	0	100 %	0	#DIV/0!
793	true	Empty	Exosome component 10 OS=Homo sapiens OX=9606 GN=EXOSC10 PE=1 SV=2	Q01780	EXOSC10	101 kDa		EXOSC10	12.192	0	100 %	0	#DIV/0!
794	true	Empty	A-kinase anchor protein 12 OS=Homo sapiens OX=9606 GN=AKAP12 PE=1 SV=4	Q02952 (+2)	AKAP12	191 kDa		AKAP12	12.192	0	100 %	0	#DIV/0!
795	true	Empty	Isoform 1 of Synaptic functional regulator FMR1 OS=Homo sapiens OX=9606 GN=FMR1	Q06787-2 (+3)	FMR1	67 kDa	true	FMR1	12.192	0	100 %	0	#DIV/0!
796	true	Empty	Transcription intermediary factor 1-beta OS=Homo sapiens OX=9606 GN=TRIM28 PE=1 SV=5	Q13263 (+1)	TRIM28	89 kDa	true	TRIM28	12.192	0	100 %	0	#DIV/0!
797	true	Empty	Phosphatidylinositol-binding clathrin assembly protein OS=Homo sapiens OX=9606 GN=PICALM PE=1 SV=2	Q13492 (+4)	PICALM	71 kDa		PICALM	12.192	0	100 %	0	#DIV/0!
798	true	Empty	Structural maintenance of chromosomes protein 1A OS=Homo sapiens OX=9606 GN=SMC1A PE=1 SV=2	Q14683	SMC1A	143 kDa		SMC1A	12.192	0	100 %	0	#DIV/0!
799	true	Empty	Splicing factor 1 OS=Homo sapiens OX=9606 GN=SF1 PE=1 SV=4	Q15637 (+4)	SF1	68 kDa		SF1	12.192	0	100 %	0	#DIV/0!
800	true	Empty	Ataxin-2-like protein OS=Homo sapiens OX=9606 GN=ATXN2L PE=1 SV=2	Q8WWM7 (+7)	ATXN2L	113 kDa		ATXN2L	12.192	0	100 %	0	#DIV/0!
801	true	Empty	Isoform 2 of DNA repair protein RAD50 OS=Homo sapiens OX=9606 GN=RAD50	Q92878-2	RAD50	155 kDa		RAD50	12.192	0	100 %	0	#DIV/0!
802	true	Empty	Rho guanine nucleotide exchange factor 1 OS=Homo sapiens OX=9606 GN=ARHGEF1 PE=1 SV=2	Q92888 (+2)	ARHGEF1	102 kDa	true	ARHGEF1	12.192	0	100 %	0	#DIV/0!
803	true	Empty	RNA-binding protein 14 OS=Homo sapiens OX=9606 GN=RBM14 PE=1 SV=2	Q96PK6	RBM14	69 kDa		RBM14	12.192	0	100 %	0	#DIV/0!
804	true	Empty	Oxysterol-binding protein-related protein 8 OS=Homo sapiens OX=9606 GN=OSBPL8 PE=1 SV=3	Q9BZF1 (+2)	OSBPL8	101 kDa		OSBPL8	12.192	0	100 %	0	#DIV/0!
805	true	Empty	Cell growth-regulating nucleolar protein OS=Homo sapiens OX=9606 GN=LYAR PE=1 SV=2	Q9NX58	LYAR	44 kDa		LYAR	12.192	0	100 %	0	#DIV/0!
806	true	Empty	Thyroid hormone receptor-associated protein 3 OS=Homo sapiens OX=9606 GN=THRAP3 PE=1 SV=2	Q9Y2W1	THRAP3	109 kDa	true	THRAP3	12.192	0	100 %	0	#DIV/0!
807	true	Empty	Vesicle transport protein GOT1B OS=Homo sapiens OX=9606 GN=GOLT1B PE=1 SV=1	Q9Y3E0	GOLT1B	15 kDa	true	GOLT1B	12.192	0	100 %	0	#DIV/0!
808	true	Empty	Unconventional myosin-Va OS=Homo sapiens OX=9606 GN=MYO5A PE=1 SV=2	Q9Y4I1 (+2)	MYO5A	215 kDa		MYO5A	12.192	0	100 %	0	#DIV/0!
809	true	Empty	REVERSED Isoform 4 of Nesprin-1 OS=Homo sapiens OX=9606 GN=SYNE1	Q8NF91-4	SYNE1_HUMAN-DECOY (+1)	?	true	SYNE1	12.192	0	100 %	0	#DIV/0!
810	true	Empty	ATP-binding cassette sub-family A member 13 OS=Homo sapiens OX=9606 GN=ABCA13 PE=2 SV=3	Q86UQ4 (+1)	ABCA13	576 kDa	true	ABCA13	12.192	0	100 %	0	#DIV/0!
811	true	Empty	Fragile X mental retardation syndrome-related protein 2 OS=Homo sapiens OX=9606 GN=FXR2 PE=1 SV=2	P51116	FXR2	74 kDa	true	FXR2	12.192	0	100 %	0	#DIV/0!
812	true	Empty	Synaptotagmin-like protein 4 OS=Homo sapiens OX=9606 GN=SYTL4 PE=1 SV=2	Q96C24 (+1)	SYTL4	76 kDa		SYTL4	12.192	0	99 %	0	#DIV/0!
813	true	Empty	Isoform 8 of Septin-9 OS=Homo sapiens OX=9606 GN=SEPTIN9	Q9UHD8-8	SEPTIN9	53 kDa	true	SEPTIN9	12.192	0	99 %	0	#DIV/0!
819	true	Empty	CCN family member 1 OS=Homo sapiens OX=9606 GN=CCN1 PE=1 SV=1	O00622	CCN1	42 kDa		CCN1	11.638	0	100 %	0	#DIV/0!
820	true	Empty	Mitochondrial import inner membrane translocase subunit TIM44 OS=Homo sapiens OX=9606 GN=TIMM44 PE=1 SV=2	O43615	TIMM44	51 kDa		TIMM44	11.638	0	100 %	0	#DIV/0!
821	true	Empty	Metastasis-associated protein MTA2 OS=Homo sapiens OX=9606 GN=MTA2 PE=1 SV=1	O94776	MTA2	75 kDa	true	MTA2	11.638	0	100 %	0	#DIV/0!
822	true	Empty	cAMP-dependent protein kinase type I-alpha regulatory subunit OS=Homo sapiens OX=9606 GN=PRKAR1A PE=1 SV=1	P10644	PRKAR1A	43 kDa	true	PRKAR1A	11.638	0	100 %	0	#DIV/0!
823	true	Empty	Elongation factor 1-beta OS=Homo sapiens OX=9606 GN=EEF1B2 PE=1 SV=3	P24534	EEF1B2	25 kDa	true	EEF1B2	11.638	0	100 %	0	#DIV/0!
824	true	Empty	Signal transducer and activator of transcription 3 OS=Homo sapiens OX=9606 GN=STAT3 PE=1 SV=2	P40763 (+2)	STAT3	88 kDa		STAT3	11.638	0	100 %	0	#DIV/0!
825	true	Empty	Protein ERGIC-53 OS=Homo sapiens OX=9606 GN=LMAN1 PE=1 SV=2	P49257	LMAN1	58 kDa	true	LMAN1	11.638	0	100 %	0	#DIV/0!
826	true	Empty	Mannosyl-oligosaccharide glucosidase OS=Homo sapiens OX=9606 GN=MOGS PE=1 SV=5	Q13724	MOGS	92 kDa		MOGS	11.638	0	100 %	0	#DIV/0!
827	true	Empty	Isoform 3 of Dynactin subunit 1 OS=Homo sapiens OX=9606 GN=DCTN1	Q14203-3 (+1)	DCTN1	137 kDa	true	DCTN1	11.638	0	100 %	0	#DIV/0!
828	true	Empty	RNA-binding protein 39 OS=Homo sapiens OX=9606 GN=RBM39 PE=1 SV=2	Q14498 (+2)	RBM39	59 kDa		RBM39	11.638	0	100 %	0	#DIV/0!
829	true	Empty	Monofunctional C1-tetrahydrofolate synthase, mitochondrial OS=Homo sapiens OX=9606 GN=MTHFD1L PE=1 SV=1	Q6UB35	MTHFD1L	106 kDa		MTHFD1L	11.638	0	100 %	0	#DIV/0!
830	true	Empty	Nuclear fragile X mental retardation-interacting protein 2 OS=Homo sapiens OX=9606 GN=NUFIP2 PE=1 SV=1	Q7Z417	NUFIP2	76 kDa		NUFIP2	11.638	0	100 %	0	#DIV/0!
831	true	Empty	Calponin-2 OS=Homo sapiens OX=9606 GN=CNN2 PE=1 SV=4	Q99439	CNN2	34 kDa	true	CNN2	11.638	0	100 %	0	#DIV/0!
832	true	Empty	Kinesin-like protein KIFC1 OS=Homo sapiens OX=9606 GN=KIFC1 PE=1 SV=2	Q9BW19	KIFC1	74 kDa	true	KIFC1	11.638	0	100 %	0	#DIV/0!
833	true	Empty	Protein unc-45 homolog A OS=Homo sapiens OX=9606 GN=UNC45A PE=1 SV=1	Q9H3U1 (+1)	UNC45A	103 kDa		UNC45A	11.638	0	100 %	0	#DIV/0!
834	true	Empty	Aminopeptidase B OS=Homo sapiens OX=9606 GN=RNPEP PE=1 SV=2	Q9H4A4	RNPEP	73 kDa		RNPEP	11.638	0	100 %	0	#DIV/0!
835	true	Empty	60S ribosomal protein L36 OS=Homo sapiens OX=9606 GN=RPL36 PE=1 SV=3	Q9Y3U8	RPL36	12 kDa		RPL36	11.638	0	100 %	0	#DIV/0!
836	true	Empty	REVERSED Isoform 2 of Utrophin OS=Homo sapiens OX=9606 GN=UTRN	P46939-2	UTRO_HUMAN-DECOY (+1)	?	true	UTRN	11.638	0	100 %	0	#DIV/0!
837	true	Empty	REVERSED Dystonin OS=Homo sapiens OX=9606 GN=DST PE=1 SV=4	Q03001	DYST_HUMAN-DECOY	?	true	DST	11.638	0	100 %	0	#DIV/0!
838	true	Empty	Alpha-actinin-4 OS=Homo sapiens OX=9606 GN=ACTN4 PE=1 SV=2	O43707	ACTN4	105 kDa	true	ACTN4	11.638	0	100 %	0	#DIV/0!
839	true	Empty	Isoform 4 of [F-actin]-monooxygenase MICAL2 OS=Homo sapiens OX=9606 GN=MICAL2	O94851-4 (+1)	MICAL2	112 kDa	true	MICAL2	11.638	0	99 %	0	#DIV/0!
840	true	Empty	Isoform 4 of Rho guanine nucleotide exchange factor 1 OS=Homo sapiens OX=9606 GN=ARHGEF1	Q92888-4	ARHGEF1	106 kDa	true	ARHGEF1	11.638	0	99 %	0	#DIV/0!
845	true	Empty	Protein phosphatase 1 regulatory subunit 12A OS=Homo sapiens OX=9606 GN=PPP1R12A PE=1 SV=1	O14974 (+2)	PPP1R12A	115 kDa	true	PPP1R12A	11.083	0	100 %	0	#DIV/0!
846	true	Empty	Collagen alpha-1(I) chain OS=Homo sapiens OX=9606 GN=COL1A1 PE=1 SV=5	P02452	COL1A1	139 kDa		COL1A1	11.083	0	100 %	0	#DIV/0!
847	true	Empty	Splicing factor U2AF 35 kDa subunit-like protein OS=Homo sapiens OX=9606 GN=U2AF1L5 PE=1 SV=1	P0DN76 (+1)	U2AF1L5	28 kDa	true	U2AF1L5	11.083	0	100 %	0	#DIV/0!
848	true	Empty	Tyrosine-protein phosphatase non-receptor type 1 OS=Homo sapiens OX=9606 GN=PTPN1 PE=1 SV=1	P18031	PTPN1	50 kDa		PTPN1	11.083	0	100 %	0	#DIV/0!
849	true	Empty	Spermidine synthase OS=Homo sapiens OX=9606 GN=SRM PE=1 SV=1	P19623	SRM	34 kDa		SRM	11.083	0	100 %	0	#DIV/0!
850	true	Empty	Probable global transcription activator SNF2L2 OS=Homo sapiens OX=9606 GN=SMARCA2 PE=1 SV=2	P51531 (+1)	SMARCA2	181 kDa	true	SMARCA2	11.083	0	100 %	0	#DIV/0!
851	true	Empty	Transcription activator BRG1 OS=Homo sapiens OX=9606 GN=SMARCA4 PE=1 SV=2	P51532 (+4)	SMARCA4	185 kDa	true	SMARCA4	11.083	0	100 %	0	#DIV/0!
852	true	Empty	Host cell factor 1 OS=Homo sapiens OX=9606 GN=HCFC1 PE=1 SV=2	P51610 (+2)	HCFC1	209 kDa		HCFC1	11.083	0	100 %	0	#DIV/0!
853	true	Empty	Transitional endoplasmic reticulum ATPase OS=Homo sapiens OX=9606 GN=VCP PE=1 SV=4	P55072	VCP	89 kDa		VCP	11.083	0	100 %	0	#DIV/0!
854	true	Empty	Transmembrane protein 33 OS=Homo sapiens OX=9606 GN=TMEM33 PE=1 SV=2	P57088	TMEM33	28 kDa		TMEM33	11.083	0	100 %	0	#DIV/0!
855	true	Empty	Small nuclear ribonucleoprotein Sm D2 OS=Homo sapiens OX=9606 GN=SNRPD2 PE=1 SV=1	P62316	SNRPD2	14 kDa		SNRPD2	11.083	0	100 %	0	#DIV/0!
856	true	Empty	60S ribosomal protein L36a OS=Homo sapiens OX=9606 GN=RPL36A PE=1 SV=2	P83881	RPL36A	12 kDa		RPL36A	11.083	0	100 %	0	#DIV/0!
857	true	Empty	Spectrin beta chain, non-erythrocytic 1 OS=Homo sapiens OX=9606 GN=SPTBN1 PE=1 SV=2	Q01082 (+2)	SPTBN1	275 kDa	true	SPTBN1	11.083	0	100 %	0	#DIV/0!
858	true	Empty	Protein VAC14 homolog OS=Homo sapiens OX=9606 GN=VAC14 PE=1 SV=1	Q08AM6	VAC14	88 kDa	true	VAC14	11.083	0	100 %	0	#DIV/0!
859	true	Empty	Nucleoporin NUP188 OS=Homo sapiens OX=9606 GN=NUP188 PE=1 SV=1	Q5SRE5	NUP188	196 kDa	true	NUP188	11.083	0	100 %	0	#DIV/0!
860	true	Empty	Microtubule-associated protein 1S OS=Homo sapiens OX=9606 GN=MAP1S PE=1 SV=2	Q66K74 (+1)	MAP1S	112 kDa		MAP1S	11.083	0	100 %	0	#DIV/0!
861	true	Empty	Abl interactor 1 OS=Homo sapiens OX=9606 GN=ABI1 PE=1 SV=4	Q8IZP0 (+9)	ABI1	55 kDa		ABI1	11.083	0	100 %	0	#DIV/0!
862	true	Empty	D-aminoacyl-tRNA deacylase 1 OS=Homo sapiens OX=9606 GN=DTD1 PE=1 SV=2	Q8TEA8	DTD1	23 kDa		DTD1	11.083	0	100 %	0	#DIV/0!
863	true	Empty	La-related protein 4B OS=Homo sapiens OX=9606 GN=LARP4B PE=1 SV=3	Q92615	LARP4B	81 kDa	true	LARP4B	11.083	0	100 %	0	#DIV/0!
864	true	Empty	N-terminal kinase-like protein OS=Homo sapiens OX=9606 GN=SCYL1 PE=1 SV=1	Q96KG9 (+2)	SCYL1	90 kDa		SCYL1	11.083	0	100 %	0	#DIV/0!
865	true	Empty	Arf-GAP with Rho-GAP domain, ANK repeat and PH domain-containing protein 1 OS=Homo sapiens OX=9606 GN=ARAP1 PE=1 SV=3	Q96P48 (+1)	ARAP1	162 kDa		ARAP1	11.083	0	100 %	0	#DIV/0!
866	true	Empty	E3 ubiquitin-protein ligase NEDD4-like OS=Homo sapiens OX=9606 GN=NEDD4L PE=1 SV=2	Q96PU5 (+5)	NEDD4L	112 kDa	true	NEDD4L	11.083	0	100 %	0	#DIV/0!
867	true	Empty	Isoform 5 of A-kinase anchor protein 9 OS=Homo sapiens OX=9606 GN=AKAP9	Q99996-5	AKAP9	448 kDa	true	AKAP9	11.083	0	100 %	0	#DIV/0!
868	true	Empty	Regulator of nonsense transcripts 3B OS=Homo sapiens OX=9606 GN=UPF3B PE=1 SV=1	Q9BZI7 (+1)	UPF3B	58 kDa	true	UPF3B	11.083	0	100 %	0	#DIV/0!
869	true	Empty	Serine/arginine repetitive matrix protein 2 OS=Homo sapiens OX=9606 GN=SRRM2 PE=1 SV=2	Q9UQ35	SRRM2	300 kDa		SRRM2	11.083	0	100 %	0	#DIV/0!
870	true	Empty	REVERSED Mucin-16 OS=Homo sapiens OX=9606 GN=MUC16 PE=1 SV=3	Q8WXI7	MUC16_HUMAN-DECOY	?		MUC16	11.083	0	100 %	0	#DIV/0!
871	true	Empty	Immunoglobulin lambda variable 7-46 OS=Homo sapiens OX=9606 GN=IGLV7-46 PE=3 SV=4	A0A075B6I9	IGLV7-46	12 kDa	true	IGLV7-46	11.083	0	99 %	0	#DIV/0!
878	true	Empty	Transcription elongation regulator 1 OS=Homo sapiens OX=9606 GN=TCERG1 PE=1 SV=2	O14776 (+1)	TCERG1	124 kDa		TCERG1	10.529	0	100 %	0	#DIV/0!
879	true	Empty	Phosphoribosylformylglycinamidine synthase OS=Homo sapiens OX=9606 GN=PFAS PE=1 SV=4	O15067	PFAS	145 kDa		PFAS	10.529	0	100 %	0	#DIV/0!
880	true	Empty	Cytoplasmic dynein 1 light intermediate chain 2 OS=Homo sapiens OX=9606 GN=DYNC1LI2 PE=1 SV=1	O43237	DYNC1LI2	54 kDa	true	DYNC1LI2	10.529	0	100 %	0	#DIV/0!
881	true	Empty	U4/U6.U5 tri-snRNP-associated protein 1 OS=Homo sapiens OX=9606 GN=SART1 PE=1 SV=1	O43290	SART1	90 kDa	true	SART1	10.529	0	100 %	0	#DIV/0!
882	true	Empty	Phosphoribosyl pyrophosphate synthase-associated protein 2 OS=Homo sapiens OX=9606 GN=PRPSAP2 PE=1 SV=1	O60256	PRPSAP2	41 kDa	true	PRPSAP2	10.529	0	100 %	0	#DIV/0!
883	true	Empty	Nuclear export mediator factor NEMF OS=Homo sapiens OX=9606 GN=NEMF PE=1 SV=4	O60524 (+3)	NEMF	123 kDa		NEMF	10.529	0	100 %	0	#DIV/0!
885	true	Empty	Uridine 5'-monophosphate synthase OS=Homo sapiens OX=9606 GN=UMPS PE=1 SV=1	P11172	UMPS	52 kDa		UMPS	10.529	0	100 %	0	#DIV/0!
886	true	Empty	Nicotinamide N-methyltransferase OS=Homo sapiens OX=9606 GN=NNMT PE=1 SV=1	P40261	NNMT	30 kDa		NNMT	10.529	0	100 %	0	#DIV/0!
887	true	Empty	Serine/threonine-protein kinase mTOR OS=Homo sapiens OX=9606 GN=MTOR PE=1 SV=1	P42345	MTOR	289 kDa		MTOR	10.529	0	100 %	0	#DIV/0!
888	true	Empty	Ribosomal protein S6 kinase alpha-3 OS=Homo sapiens OX=9606 GN=RPS6KA3 PE=1 SV=1	P51812	RPS6KA3	84 kDa	true	RPS6KA3	10.529	0	100 %	0	#DIV/0!
889	true	Empty	Kinesin-like protein KIF23 OS=Homo sapiens OX=9606 GN=KIF23 PE=1 SV=3	Q02241	KIF23	110 kDa	true	KIF23	10.529	0	100 %	0	#DIV/0!
890	true	Empty	Liprin-alpha-1 OS=Homo sapiens OX=9606 GN=PPFIA1 PE=1 SV=1	Q13136	PPFIA1	136 kDa	true	PPFIA1	10.529	0	100 %	0	#DIV/0!
891	true	Empty	Eukaryotic translation initiation factor 3 subunit M OS=Homo sapiens OX=9606 GN=EIF3M PE=1 SV=1	Q7L2H7	EIF3M	43 kDa		EIF3M	10.529	0	100 %	0	#DIV/0!
892	true	Empty	Piwi-like protein 3 OS=Homo sapiens OX=9606 GN=PIWIL3 PE=2 SV=2	Q7Z3Z3	PIWIL3	101 kDa	true	PIWIL3	10.529	0	100 %	0	#DIV/0!
893	true	Empty	ATP-dependent RNA helicase DHX29 OS=Homo sapiens OX=9606 GN=DHX29 PE=1 SV=2	Q7Z478	DHX29	155 kDa	true	DHX29	10.529	0	100 %	0	#DIV/0!
894	true	Empty	Importin-4 OS=Homo sapiens OX=9606 GN=IPO4 PE=1 SV=2	Q8TEX9 (+1)	IPO4	119 kDa	true	IPO4	10.529	0	100 %	0	#DIV/0!
895	true	Empty	DnaJ homolog subfamily C member 9 OS=Homo sapiens OX=9606 GN=DNAJC9 PE=1 SV=1	Q8WXX5	DNAJC9	30 kDa		DNAJC9	10.529	0	100 %	0	#DIV/0!
896	true	Empty	Proteasome inhibitor PI31 subunit OS=Homo sapiens OX=9606 GN=PSMF1 PE=1 SV=2	Q92530	PSMF1	30 kDa		PSMF1	10.529	0	100 %	0	#DIV/0!
897	true	Empty	Serine/threonine-protein kinase VRK1 OS=Homo sapiens OX=9606 GN=VRK1 PE=1 SV=1	Q99986	VRK1	45 kDa		VRK1	10.529	0	100 %	0	#DIV/0!
898	true	Empty	Very-long-chain enoyl-CoA reductase OS=Homo sapiens OX=9606 GN=TECR PE=1 SV=1	Q9NZ01	TECR	36 kDa		TECR	10.529	0	100 %	0	#DIV/0!
899	true	Empty	Vacuolar protein sorting-associated protein 29 OS=Homo sapiens OX=9606 GN=VPS29 PE=1 SV=1	Q9UBQ0 (+1)	VPS29	21 kDa		VPS29	10.529	0	100 %	0	#DIV/0!
900	true	Empty	Phospholipase A-2-activating protein OS=Homo sapiens OX=9606 GN=PLAA PE=1 SV=2	Q9Y263	PLAA	87 kDa		PLAA	10.529	0	100 %	0	#DIV/0!
901	true	Empty	REVERSED Cytoplasmic dynein 1 heavy chain 1 OS=Homo sapiens OX=9606 GN=DYNC1H1 PE=1 SV=5	Q14204	DYHC1_HUMAN-DECOY	?	true	DYNC1H1	10.529	0	100 %	0	#DIV/0!
902	true	Empty	Trypsin-2 OS=Homo sapiens OX=9606 GN=PRSS2 PE=1 SV=1	P07478	PRSS2	26 kDa	true	PRSS2	10.529	0	99 %	0	#DIV/0!
905	true	Empty	U4/U6 small nuclear ribonucleoprotein Prp4 OS=Homo sapiens OX=9606 GN=PRPF4 PE=1 SV=2	O43172 (+1)	PRPF4	58 kDa		PRPF4	9.975	0	100 %	0	#DIV/0!
906	true	Empty	Protein diaphanous homolog 2 OS=Homo sapiens OX=9606 GN=DIAPH2 PE=1 SV=1	O60879 (+1)	DIAPH2	126 kDa		DIAPH2	9.975	0	100 %	0	#DIV/0!
907	true	Empty	Clustered mitochondria protein homolog OS=Homo sapiens OX=9606 GN=CLUH PE=1 SV=2	O75153	CLUH	147 kDa		CLUH	9.975	0	100 %	0	#DIV/0!
908	true	Empty	Vitronectin OS=Homo sapiens OX=9606 GN=VTN PE=1 SV=1	P04004	VTN	54 kDa		VTN	9.975	0	100 %	0	#DIV/0!
909	true	Empty	Prolyl 4-hydroxylase subunit alpha-1 OS=Homo sapiens OX=9606 GN=P4HA1 PE=1 SV=2	P13674	P4HA1	61 kDa		P4HA1	9.975	0	100 %	0	#DIV/0!
910	true	Empty	Casein kinase II subunit alpha' OS=Homo sapiens OX=9606 GN=CSNK2A2 PE=1 SV=1	P19784	CSNK2A2	41 kDa	true	CSNK2A2	9.975	0	100 %	0	#DIV/0!
911	true	Empty	Signal transducer and activator of transcription 6 OS=Homo sapiens OX=9606 GN=STAT6 PE=1 SV=1	P42226	STAT6	94 kDa		STAT6	9.975	0	100 %	0	#DIV/0!
912	true	Empty	E3 SUMO-protein ligase RanBP2 OS=Homo sapiens OX=9606 GN=RANBP2 PE=1 SV=2	P49792	RANBP2	358 kDa	true	RANBP2	9.975	0	100 %	0	#DIV/0!
913	true	Empty	General transcription factor II-I OS=Homo sapiens OX=9606 GN=GTF2I PE=1 SV=2	P78347 (+3)	GTF2I	112 kDa	true	GTF2I	9.975	0	100 %	0	#DIV/0!
914	true	Empty	TAR DNA-binding protein 43 OS=Homo sapiens OX=9606 GN=TARDBP PE=1 SV=1	Q13148	TARDBP	45 kDa		TARDBP	9.975	0	100 %	0	#DIV/0!
915	true	Empty	Rho-associated protein kinase 1 OS=Homo sapiens OX=9606 GN=ROCK1 PE=1 SV=1	Q13464	ROCK1	158 kDa	true	ROCK1	9.975	0	100 %	0	#DIV/0!
916	true	Empty	Spectrin alpha chain, non-erythrocytic 1 OS=Homo sapiens OX=9606 GN=SPTAN1 PE=1 SV=3	Q13813 (+2)	SPTAN1	285 kDa	true	SPTAN1	9.975	0	100 %	0	#DIV/0!
917	true	Empty	Pachytene checkpoint protein 2 homolog OS=Homo sapiens OX=9606 GN=TRIP13 PE=1 SV=2	Q15645	TRIP13	49 kDa		TRIP13	9.975	0	100 %	0	#DIV/0!
918	true	Empty	KN motif and ankyrin repeat domain-containing protein 2 OS=Homo sapiens OX=9606 GN=KANK2 PE=1 SV=1	Q63ZY3 (+2)	KANK2	91 kDa	true	KANK2	9.975	0	100 %	0	#DIV/0!
919	true	Empty	Sec1 family domain-containing protein 1 OS=Homo sapiens OX=9606 GN=SCFD1 PE=1 SV=4	Q8WVM8	SCFD1	72 kDa		SCFD1	9.975	0	100 %	0	#DIV/0!
920	true	Empty	Ribosomal RNA small subunit methyltransferase NEP1 OS=Homo sapiens OX=9606 GN=EMG1 PE=1 SV=4	Q92979	EMG1	27 kDa		EMG1	9.975	0	100 %	0	#DIV/0!
921	true	Empty	DnaJ homolog subfamily C member 1 OS=Homo sapiens OX=9606 GN=DNAJC1 PE=1 SV=1	Q96KC8	DNAJC1	64 kDa		DNAJC1	9.975	0	100 %	0	#DIV/0!
922	true	Empty	SRSF protein kinase 1 OS=Homo sapiens OX=9606 GN=SRPK1 PE=1 SV=2	Q96SB4 (+2)	SRPK1	74 kDa		SRPK1	9.975	0	100 %	0	#DIV/0!
923	true	Empty	Lipase maturation factor 2 OS=Homo sapiens OX=9606 GN=LMF2 PE=1 SV=2	Q9BU23 (+1)	LMF2	80 kDa	true	LMF2	9.975	0	100 %	0	#DIV/0!
924	true	Empty	Vesicle-associated membrane protein-associated protein A OS=Homo sapiens OX=9606 GN=VAPA PE=1 SV=3	Q9P0L0 (+1)	VAPA	28 kDa	true	VAPA	9.975	0	100 %	0	#DIV/0!
925	true	Empty	WD repeat-containing protein 3 OS=Homo sapiens OX=9606 GN=WDR3 PE=1 SV=1	Q9UNX4	WDR3	106 kDa	true	WDR3	9.975	0	100 %	0	#DIV/0!
926	true	Empty	Zinc finger CCCH domain-containing protein 4 OS=Homo sapiens OX=9606 GN=ZC3H4 PE=1 SV=3	Q9UPT8	ZC3H4	140 kDa		ZC3H4	9.975	0	100 %	0	#DIV/0!
927	true	Empty	Cytoplasmic dynein 1 light intermediate chain 1 OS=Homo sapiens OX=9606 GN=DYNC1LI1 PE=1 SV=3	Q9Y6G9	DYNC1LI1	57 kDa	true	DYNC1LI1	9.975	0	100 %	0	#DIV/0!
928	true	Empty	REVERSED Centrosomal protein of 290 kDa OS=Homo sapiens OX=9606 GN=CEP290 PE=1 SV=2	O15078	CE290_HUMAN-DECOY	?	true	CEP290	9.975	0	100 %	0	#DIV/0!
929	true	Empty	REVERSED Kinesin heavy chain isoform 5A OS=Homo sapiens OX=9606 GN=KIF5A PE=1 SV=2	Q12840	KIF5A_HUMAN-DECOY	?	true	KIF5A	9.975	0	100 %	0	#DIV/0!
930	true	Empty	REVERSED Plectin OS=Homo sapiens OX=9606 GN=PLEC PE=1 SV=3	Q15149	PLEC_HUMAN-DECOY	?	true	PLEC	9.975	0	100 %	0	#DIV/0!
931	true	Empty	REVERSED Isoform 2 of Vacuolar protein sorting-associated protein 13D OS=Homo sapiens OX=9606 GN=VPS13D	Q5THJ4-2	VP13D_HUMAN-DECOY (+1)	?	true	VPS13D	9.975	0	100 %	0	#DIV/0!
932	true	Empty	REVERSED Isoform 2 of Nesprin-2 OS=Homo sapiens OX=9606 GN=SYNE2	Q8WXH0-2	SYNE2_HUMAN-DECOY (+1)	?	true	SYNE2	9.975	0	100 %	0	#DIV/0!
933	true	Empty	U2 small nuclear ribonucleoprotein B'' OS=Homo sapiens OX=9606 GN=SNRPB2 PE=1 SV=1	P08579	SNRPB2	25 kDa	true	SNRPB2	9.975	0	100 %	0	#DIV/0!
934	true	Empty	Bromodomain adjacent to zinc finger domain protein 1A OS=Homo sapiens OX=9606 GN=BAZ1A PE=1 SV=2	Q9NRL2 (+1)	BAZ1A	179 kDa	true	BAZ1A	9.975	0	100 %	0	#DIV/0!
940	true	Empty	Actin-related protein 2/3 complex subunit 3 OS=Homo sapiens OX=9606 GN=ARPC3 PE=1 SV=3	O15145	ARPC3	21 kDa		ARPC3	9.4209	0	100 %	0	#DIV/0!
941	true	Empty	U3 small nucleolar RNA-interacting protein 2 OS=Homo sapiens OX=9606 GN=RRP9 PE=1 SV=1	O43818	RRP9	52 kDa		RRP9	9.4209	0	100 %	0	#DIV/0!
942	true	Empty	Cold shock domain-containing protein E1 OS=Homo sapiens OX=9606 GN=CSDE1 PE=1 SV=2	O75534 (+3)	CSDE1	89 kDa		CSDE1	9.4209	0	100 %	0	#DIV/0!
943	true	Empty	Bifunctional 3'-phosphoadenosine 5'-phosphosulfate synthase 2 OS=Homo sapiens OX=9606 GN=PAPSS2 PE=1 SV=2	O95340 (+1)	PAPSS2	70 kDa	true	PAPSS2	9.4209	0	100 %	0	#DIV/0!
944	true	Empty	Ubiquitin-like modifier-activating enzyme ATG7 OS=Homo sapiens OX=9606 GN=ATG7 PE=1 SV=1	O95352 (+1)	ATG7	78 kDa		ATG7	9.4209	0	100 %	0	#DIV/0!
945	true	Empty	Non-histone chromosomal protein HMG-17 OS=Homo sapiens OX=9606 GN=HMGN2 PE=1 SV=3	P05204	HMGN2	9 kDa		HMGN2	9.4209	0	100 %	0	#DIV/0!
946	true	Empty	Splicing factor U2AF 65 kDa subunit OS=Homo sapiens OX=9606 GN=U2AF2 PE=1 SV=4	P26368 (+1)	U2AF2	54 kDa		U2AF2	9.4209	0	100 %	0	#DIV/0!
947	true	Empty	Tripeptidyl-peptidase 2 OS=Homo sapiens OX=9606 GN=TPP2 PE=1 SV=4	P29144	TPP2	138 kDa		TPP2	9.4209	0	100 %	0	#DIV/0!
948	true	Empty	Catenin beta-1 OS=Homo sapiens OX=9606 GN=CTNNB1 PE=1 SV=1	P35222	CTNNB1	85 kDa	true	CTNNB1	9.4209	0	100 %	0	#DIV/0!
949	true	Empty	General transcription factor IIF subunit 1 OS=Homo sapiens OX=9606 GN=GTF2F1 PE=1 SV=2	P35269	GTF2F1	58 kDa		GTF2F1	9.4209	0	100 %	0	#DIV/0!
950	true	Empty	Alanine--tRNA ligase, cytoplasmic OS=Homo sapiens OX=9606 GN=AARS1 PE=1 SV=2	P49588	AARS1	107 kDa	true	AARS1	9.4209	0	100 %	0	#DIV/0!
951	true	Empty	Casein kinase I isoform epsilon OS=Homo sapiens OX=9606 GN=CSNK1E PE=1 SV=1	P49674	CSNK1E	47 kDa	true	CSNK1E	9.4209	0	100 %	0	#DIV/0!
952	true	Empty	Syntaxin-binding protein 1 OS=Homo sapiens OX=9606 GN=STXBP1 PE=1 SV=1	P61764 (+1)	STXBP1	68 kDa		STXBP1	9.4209	0	100 %	0	#DIV/0!
953	true	Empty	Cell division cycle protein 20 homolog OS=Homo sapiens OX=9606 GN=CDC20 PE=1 SV=2	Q12834	CDC20	55 kDa		CDC20	9.4209	0	100 %	0	#DIV/0!
954	true	Empty	Serine/arginine-rich splicing factor 5 OS=Homo sapiens OX=9606 GN=SRSF5 PE=1 SV=1	Q13243	SRSF5	31 kDa	true	SRSF5	9.4209	0	100 %	0	#DIV/0!
955	true	Empty	28 kDa heat- and acid-stable phosphoprotein OS=Homo sapiens OX=9606 GN=PDAP1 PE=1 SV=1	Q13442	PDAP1	21 kDa		PDAP1	9.4209	0	100 %	0	#DIV/0!
956	true	Empty	Cullin-2 OS=Homo sapiens OX=9606 GN=CUL2 PE=1 SV=2	Q13617 (+1)	CUL2	87 kDa		CUL2	9.4209	0	100 %	0	#DIV/0!
957	true	Empty	Nuclear mitotic apparatus protein 1 OS=Homo sapiens OX=9606 GN=NUMA1 PE=1 SV=2	Q14980 (+3)	NUMA1	238 kDa	true	NUMA1	9.4209	0	100 %	0	#DIV/0!
958	true	Empty	Condensin complex subunit 2 OS=Homo sapiens OX=9606 GN=NCAPH PE=1 SV=3	Q15003	NCAPH	83 kDa		NCAPH	9.4209	0	100 %	0	#DIV/0!
959	true	Empty	MAX gene-associated protein OS=Homo sapiens OX=9606 GN=MGA PE=1 SV=4	Q8IWI9 (+1)	MGA	336 kDa	true	MGA	9.4209	0	100 %	0	#DIV/0!
960	true	Empty	ER membrane protein complex subunit 1 OS=Homo sapiens OX=9606 GN=EMC1 PE=1 SV=1	Q8N766 (+2)	EMC1	112 kDa		EMC1	9.4209	0	100 %	0	#DIV/0!
961	true	Empty	Ras-related protein Rab-8B OS=Homo sapiens OX=9606 GN=RAB8B PE=1 SV=2	Q92930	RAB8B	24 kDa	true	RAB8B	9.4209	0	100 %	0	#DIV/0!
962	true	Empty	Rho guanine nucleotide exchange factor 2 OS=Homo sapiens OX=9606 GN=ARHGEF2 PE=1 SV=4	Q92974 (+2)	ARHGEF2	112 kDa		ARHGEF2	9.4209	0	100 %	0	#DIV/0!
963	true	Empty	Serine/threonine-protein kinase greatwall OS=Homo sapiens OX=9606 GN=MASTL PE=1 SV=1	Q96GX5 (+2)	MASTL	97 kDa	true	MASTL	9.4209	0	100 %	0	#DIV/0!
964	true	Empty	Nucleolar RNA helicase 2 OS=Homo sapiens OX=9606 GN=DDX21 PE=1 SV=5	Q9NR30 (+1)	DDX21	87 kDa	true	DDX21	9.4209	0	100 %	0	#DIV/0!
965	true	Empty	RNA-binding protein PNO1 OS=Homo sapiens OX=9606 GN=PNO1 PE=1 SV=1	Q9NRX1	PNO1	28 kDa		PNO1	9.4209	0	100 %	0	#DIV/0!
966	true	Empty	Fanconi anemia group I protein OS=Homo sapiens OX=9606 GN=FANCI PE=1 SV=4	Q9NVI1	FANCI	149 kDa		FANCI	9.4209	0	100 %	0	#DIV/0!
967	true	Empty	Protein mono-ADP-ribosyltransferase PARP4 OS=Homo sapiens OX=9606 GN=PARP4 PE=1 SV=3	Q9UKK3	PARP4	193 kDa		PARP4	9.4209	0	100 %	0	#DIV/0!
968	true	Empty	Targeting protein for Xklp2 OS=Homo sapiens OX=9606 GN=TPX2 PE=1 SV=2	Q9ULW0 (+1)	TPX2	86 kDa	true	TPX2	9.4209	0	100 %	0	#DIV/0!
969	true	Empty	Serine/threonine-protein kinase 24 OS=Homo sapiens OX=9606 GN=STK24 PE=1 SV=1	Q9Y6E0 (+1)	STK24	49 kDa	true	STK24	9.4209	0	100 %	0	#DIV/0!
970	true	Empty	Ribosomal protein S6 kinase alpha-4 OS=Homo sapiens OX=9606 GN=RPS6KA4 PE=1 SV=1	O75676 (+1)	RPS6KA4	86 kDa	true	RPS6KA4	9.4209	0	100 %	0	#DIV/0!
971	true	Empty	Pyridoxal phosphate homeostasis protein OS=Homo sapiens OX=9606 GN=PLPBP PE=1 SV=1	O94903	PLPBP	30 kDa		PLPBP	9.4209	0	99 %	0	#DIV/0!
972	true	Empty	Casein kinase I isoform delta OS=Homo sapiens OX=9606 GN=CSNK1D PE=1 SV=2	P48730 (+1)	CSNK1D	47 kDa	true	CSNK1D	9.4209	0	99 %	0	#DIV/0!
973	true	Empty	SEC14-like protein 4 OS=Homo sapiens OX=9606 GN=SEC14L4 PE=1 SV=1	Q9UDX3 (+1)	SEC14L4	47 kDa	true	SEC14L4	9.4209	0	99 %	0	#DIV/0!
974	true	Empty	REVERSED Isoform 2 of EF-hand calcium-binding domain-containing protein 7 OS=Homo sapiens OX=9606 GN=EFCAB7	A8K855-2	EFCB7_HUMAN-DECOY (+1)	?		EFCAB7	9.4209	0	99 %	0	#DIV/0!
975	true	Empty	REVERSED Isoform 3 of Myomegalin OS=Homo sapiens OX=9606 GN=PDE4DIP	Q5VU43-3	MYOME_HUMAN-DECOY (+2)	?		PDE4DIP	9.4209	0	99 %	0	#DIV/0!
978	true	Empty	Alkyldihydroxyacetonephosphate synthase, peroxisomal OS=Homo sapiens OX=9606 GN=AGPS PE=1 SV=1	O00116	AGPS	73 kDa		AGPS	8.8667	0	100 %	0	#DIV/0!
979	true	Empty	AP-1 complex subunit gamma-1 OS=Homo sapiens OX=9606 GN=AP1G1 PE=1 SV=5	O43747 (+1)	AP1G1	91 kDa	true	AP1G1	8.8667	0	100 %	0	#DIV/0!
980	true	Empty	Activator of 90 kDa heat shock protein ATPase homolog 1 OS=Homo sapiens OX=9606 GN=AHSA1 PE=1 SV=1	O95433	AHSA1	38 kDa		AHSA1	8.8667	0	100 %	0	#DIV/0!
981	true	Empty	Genome polyprotein OS=Dengue virus type 2 (strain Jamaica/1409/1983) OX=11064 PE=1 SV=2	P07564		379 kDa	true	1	8.8667	0	100 %	0	#DIV/0!
982	true	Empty	Glycogen [starch] synthase, muscle OS=Homo sapiens OX=9606 GN=GYS1 PE=1 SV=2	P13807 (+1)	GYS1	84 kDa		GYS1	8.8667	0	100 %	0	#DIV/0!
983	true	Empty	Tryptophan--tRNA ligase, cytoplasmic OS=Homo sapiens OX=9606 GN=WARS1 PE=1 SV=2	P23381	WARS1	53 kDa		WARS1	8.8667	0	100 %	0	#DIV/0!
984	true	Empty	Adenylate kinase 4, mitochondrial OS=Homo sapiens OX=9606 GN=AK4 PE=1 SV=1	P27144	AK4	25 kDa		AK4	8.8667	0	100 %	0	#DIV/0!
985	true	Empty	Leukocyte elastase inhibitor OS=Homo sapiens OX=9606 GN=SERPINB1 PE=1 SV=1	P30740	SERPINB1	43 kDa	true	SERPINB1	8.8667	0	100 %	0	#DIV/0!
986	true	Empty	Dolichyl-diphosphooligosaccharide--protein glycosyltransferase subunit STT3A OS=Homo sapiens OX=9606 GN=STT3A PE=1 SV=2	P46977	STT3A	81 kDa	true	STT3A	8.8667	0	100 %	0	#DIV/0!
987	true	Empty	RNA-binding protein 25 OS=Homo sapiens OX=9606 GN=RBM25 PE=1 SV=3	P49756	RBM25	100 kDa		RBM25	8.8667	0	100 %	0	#DIV/0!
988	true	Empty	Isoform 3 of Treacle protein OS=Homo sapiens OX=9606 GN=TCOF1	Q13428-3 (+1)	TCOF1	152 kDa		TCOF1	8.8667	0	100 %	0	#DIV/0!
989	true	Empty	Squamous cell carcinoma antigen recognized by T-cells 3 OS=Homo sapiens OX=9606 GN=SART3 PE=1 SV=1	Q15020 (+1)	SART3	110 kDa	true	SART3	8.8667	0	100 %	0	#DIV/0!
990	true	Empty	Splicing factor 3B subunit 4 OS=Homo sapiens OX=9606 GN=SF3B4 PE=1 SV=1	Q15427	SF3B4	44 kDa		SF3B4	8.8667	0	100 %	0	#DIV/0!
991	true	Empty	Obscurin OS=Homo sapiens OX=9606 GN=OBSCN PE=1 SV=3	Q5VST9 (+2)	OBSCN	868 kDa	true	OBSCN	8.8667	0	100 %	0	#DIV/0!
992	true	Empty	Hepatoma-derived growth factor-related protein 2 OS=Homo sapiens OX=9606 GN=HDGFL2 PE=1 SV=1	Q7Z4V5 (+3)	HDGFL2	74 kDa	true	HDGFL2	8.8667	0	100 %	0	#DIV/0!
993	true	Empty	Patatin-like phospholipase domain-containing protein 6 OS=Homo sapiens OX=9606 GN=PNPLA6 PE=1 SV=3	Q8IY17 (+2)	PNPLA6	151 kDa		PNPLA6	8.8667	0	100 %	0	#DIV/0!
994	true	Empty	Phosphatidylinositol 3,4,5-trisphosphate-dependent Rac exchanger 1 protein OS=Homo sapiens OX=9606 GN=PREX1 PE=1 SV=3	Q8TCU6	PREX1	186 kDa		PREX1	8.8667	0	100 %	0	#DIV/0!
995	true	Empty	Paraspeckle component 1 OS=Homo sapiens OX=9606 GN=PSPC1 PE=1 SV=1	Q8WXF1 (+1)	PSPC1	59 kDa	true	PSPC1	8.8667	0	100 %	0	#DIV/0!
996	true	Empty	Nesprin-2 OS=Homo sapiens OX=9606 GN=SYNE2 PE=1 SV=3	Q8WXH0 (+1)	SYNE2	796 kDa		SYNE2	8.8667	0	100 %	0	#DIV/0!
997	true	Empty	RNA polymerase-associated protein RTF1 homolog OS=Homo sapiens OX=9606 GN=RTF1 PE=1 SV=4	Q92541	RTF1	80 kDa		RTF1	8.8667	0	100 %	0	#DIV/0!
998	true	Empty	Transportin-1 OS=Homo sapiens OX=9606 GN=TNPO1 PE=1 SV=2	Q92973 (+1)	TNPO1	102 kDa		TNPO1	8.8667	0	100 %	0	#DIV/0!
999	true	Empty	Translocation protein SEC62 OS=Homo sapiens OX=9606 GN=SEC62 PE=1 SV=1	Q99442	SEC62	46 kDa		SEC62	8.8667	0	100 %	0	#DIV/0!
1000	true	Empty	Nucleosome assembly protein 1-like 4 OS=Homo sapiens OX=9606 GN=NAP1L4 PE=1 SV=1	Q99733 (+1)	NAP1L4	43 kDa	true	NAP1L4	8.8667	0	100 %	0	#DIV/0!
1001	true	Empty	Regulator of nonsense transcripts 2 OS=Homo sapiens OX=9606 GN=UPF2 PE=1 SV=1	Q9HAU5	UPF2	148 kDa		UPF2	8.8667	0	100 %	0	#DIV/0!
1002	true	Empty	Bcl-2-associated transcription factor 1 OS=Homo sapiens OX=9606 GN=BCLAF1 PE=1 SV=2	Q9NYF8 (+2)	BCLAF1	106 kDa	true	BCLAF1	8.8667	0	100 %	0	#DIV/0!
1003	true	Empty	SUMO-activating enzyme subunit 1 OS=Homo sapiens OX=9606 GN=SAE1 PE=1 SV=1	Q9UBE0	SAE1	38 kDa		SAE1	8.8667	0	100 %	0	#DIV/0!
1004	true	Empty	Tight junction protein ZO-2 OS=Homo sapiens OX=9606 GN=TJP2 PE=1 SV=2	Q9UDY2 (+6)	TJP2	134 kDa		TJP2	8.8667	0	100 %	0	#DIV/0!
1005	true	Empty	Deoxynucleoside triphosphate triphosphohydrolase SAMHD1 OS=Homo sapiens OX=9606 GN=SAMHD1 PE=1 SV=2	Q9Y3Z3	SAMHD1	72 kDa		SAMHD1	8.8667	0	100 %	0	#DIV/0!
1006	true	Empty	Brefeldin A-inhibited guanine nucleotide-exchange protein 1 OS=Homo sapiens OX=9606 GN=ARFGEF1 PE=1 SV=2	Q9Y6D6	ARFGEF1	209 kDa	true	ARFGEF1	8.8667	0	100 %	0	#DIV/0!
1007	true	Empty	REVERSED Isoform 2 of Golgin subfamily B member 1 OS=Homo sapiens OX=9606 GN=GOLGB1	Q14789-2	GOGB1_HUMAN-DECOY (+3)	?	true	GOLGB1	8.8667	0	100 %	0	#DIV/0!
1008	true	Empty	Small nuclear ribonucleoprotein Sm D1 OS=Homo sapiens OX=9606 GN=SNRPD1 PE=1 SV=1	P62314	SNRPD1	13 kDa		SNRPD1	8.8667	0	100 %	0	#DIV/0!
1009	true	Empty	Dr1-associated corepressor OS=Homo sapiens OX=9606 GN=DRAP1 PE=1 SV=3	Q14919 (+1)	DRAP1	22 kDa	true	DRAP1	8.8667	0	100 %	0	#DIV/0!
1011	true	Empty	REVERSED Isoform 2 of F-actin-uncapping protein LRRC16A OS=Homo sapiens OX=9606 GN=CARMIL1	Q5VZK9-2	CARL1_HUMAN-DECOY (+1)	?		CARMIL1	8.8667	0	100 %	0	#DIV/0!
1012	true	Empty	Ribosomal protein S6 kinase alpha-1 OS=Homo sapiens OX=9606 GN=RPS6KA1 PE=1 SV=2	Q15418 (+3)	RPS6KA1	83 kDa	true	RPS6KA1	8.8667	0	100 %	0	#DIV/0!
1013	true	Empty	Inhibitor of nuclear factor kappa-B kinase-interacting protein OS=Homo sapiens OX=9606 GN=IKBIP PE=1 SV=1	Q70UQ0	IKBIP	39 kDa	true	IKBIP	8.8667	0	100 %	0	#DIV/0!
1014	true	Empty	REVERSED Isoform 3 of Zinc finger protein 714 OS=Homo sapiens OX=9606 GN=ZNF714	Q96N38-3	ZN714_HUMAN-DECOY (+1)	?		ZNF714	8.8667	0	100 %	0	#DIV/0!
1015	true	Empty	Protein unc-13 homolog B OS=Homo sapiens OX=9606 GN=UNC13B PE=1 SV=2	O14795 (+1)	UNC13B	181 kDa	true	UNC13B	8.8667	0	99 %	0	#DIV/0!
1016	true	Empty	Dynein regulatory complex subunit 2 OS=Homo sapiens OX=9606 GN=CCDC65 PE=1 SV=2	Q8IXS2 (+1)	CCDC65	57 kDa	true	CCDC65	8.8667	0	99 %	0	#DIV/0!
1017	true	Empty	Serine/arginine-rich splicing factor 8 OS=Homo sapiens OX=9606 GN=SRSF8 PE=1 SV=1	Q9BRL6 (+1)	SRSF8	32 kDa	true	SRSF8	8.8667	0	99 %	0	#DIV/0!
1018	true	Empty	REVERSED Isoform PLD2B of Phospholipase D2 OS=Homo sapiens OX=9606 GN=PLD2	O14939-4	PLD2_HUMAN-DECOY (+1)	?		PLD2	8.8667	0	99 %	0	#DIV/0!
1022	true	Empty	ATP-dependent RNA helicase DDX39A OS=Homo sapiens OX=9606 GN=DDX39A PE=1 SV=2	O00148	DDX39A	49 kDa		DDX39A	8.3125	0	100 %	0	#DIV/0!
1023	true	Empty	Importin subunit alpha-4 OS=Homo sapiens OX=9606 GN=KPNA3 PE=1 SV=2	O00505	KPNA3	58 kDa	true	KPNA3	8.3125	0	100 %	0	#DIV/0!
1024	true	Empty	Protein RER1 OS=Homo sapiens OX=9606 GN=RER1 PE=1 SV=1	O15258	RER1	23 kDa		RER1	8.3125	0	100 %	0	#DIV/0!
1025	true	Empty	Centromere/kinetochore protein zw10 homolog OS=Homo sapiens OX=9606 GN=ZW10 PE=1 SV=3	O43264 (+1)	ZW10	89 kDa		ZW10	8.3125	0	100 %	0	#DIV/0!
1026	true	Empty	TBC1 domain family member 4 OS=Homo sapiens OX=9606 GN=TBC1D4 PE=1 SV=2	O60343	TBC1D4	147 kDa		TBC1D4	8.3125	0	100 %	0	#DIV/0!
1027	true	Empty	GDP-mannose 4,6 dehydratase OS=Homo sapiens OX=9606 GN=GMDS PE=1 SV=1	O60547	GMDS	42 kDa		GMDS	8.3125	0	100 %	0	#DIV/0!
1028	true	Empty	H/ACA ribonucleoprotein complex subunit DKC1 OS=Homo sapiens OX=9606 GN=DKC1 PE=1 SV=3	O60832	DKC1	58 kDa		DKC1	8.3125	0	100 %	0	#DIV/0!
1029	true	Empty	Endothelial differentiation-related factor 1 OS=Homo sapiens OX=9606 GN=EDF1 PE=1 SV=1	O60869 (+2)	EDF1	16 kDa		EDF1	8.3125	0	100 %	0	#DIV/0!
1030	true	Empty	Nuclear pore complex protein Nup155 OS=Homo sapiens OX=9606 GN=NUP155 PE=1 SV=1	O75694 (+1)	NUP155	155 kDa		NUP155	8.3125	0	100 %	0	#DIV/0!
1031	true	Empty	Triple functional domain protein OS=Homo sapiens OX=9606 GN=TRIO PE=1 SV=2	O75962 (+1)	TRIO	347 kDa	true	TRIO	8.3125	0	100 %	0	#DIV/0!
1032	true	Empty	Serine/threonine-protein kinase 10 OS=Homo sapiens OX=9606 GN=STK10 PE=1 SV=1	O94804	STK10	112 kDa	true	STK10	8.3125	0	100 %	0	#DIV/0!
1033	true	Empty	Zinc finger Ran-binding domain-containing protein 2 OS=Homo sapiens OX=9606 GN=ZRANB2 PE=1 SV=2	O95218 (+1)	ZRANB2	37 kDa		ZRANB2	8.3125	0	100 %	0	#DIV/0!
1034	true	Empty	Thymidine kinase, cytosolic OS=Homo sapiens OX=9606 GN=TK1 PE=1 SV=2	P04183	TK1	25 kDa		TK1	8.3125	0	100 %	0	#DIV/0!
1035	true	Empty	Alcohol dehydrogenase class-3 OS=Homo sapiens OX=9606 GN=ADH5 PE=1 SV=4	P11766	ADH5	40 kDa		ADH5	8.3125	0	100 %	0	#DIV/0!
1036	true	Empty	1-phosphatidylinositol 4,5-bisphosphate phosphodiesterase gamma-2 OS=Homo sapiens OX=9606 GN=PLCG2 PE=1 SV=4	P16885	PLCG2	148 kDa	true	PLCG2	8.3125	0	100 %	0	#DIV/0!
1037	true	Empty	Isoform 2 of cAMP-dependent protein kinase catalytic subunit beta OS=Homo sapiens OX=9606 GN=PRKACB	P22694-2	PRKACB	46 kDa	true	PRKACB	8.3125	0	100 %	0	#DIV/0!
1038	true	Empty	Protein PML OS=Homo sapiens OX=9606 GN=PML PE=1 SV=3	P29590 (+1)	PML	98 kDa		PML	8.3125	0	100 %	0	#DIV/0!
1039	true	Empty	Replication factor C subunit 5 OS=Homo sapiens OX=9606 GN=RFC5 PE=1 SV=1	P40937 (+1)	RFC5	38 kDa		RFC5	8.3125	0	100 %	0	#DIV/0!
1040	true	Empty	Cysteine--tRNA ligase, cytoplasmic OS=Homo sapiens OX=9606 GN=CARS1 PE=1 SV=3	P49589 (+1)	CARS1	85 kDa		CARS1	8.3125	0	100 %	0	#DIV/0!
1041	true	Empty	ATP-binding cassette sub-family E member 1 OS=Homo sapiens OX=9606 GN=ABCE1 PE=1 SV=1	P61221	ABCE1	67 kDa		ABCE1	8.3125	0	100 %	0	#DIV/0!
1042	true	Empty	Transcriptional activator protein Pur-alpha OS=Homo sapiens OX=9606 GN=PURA PE=1 SV=2	Q00577	PURA	35 kDa	true	PURA	8.3125	0	100 %	0	#DIV/0!
1043	true	Empty	Bystin OS=Homo sapiens OX=9606 GN=BYSL PE=1 SV=3	Q13895	BYSL	50 kDa		BYSL	8.3125	0	100 %	0	#DIV/0!
1044	true	Empty	Serine/threonine-protein phosphatase 6 regulatory subunit 3 OS=Homo sapiens OX=9606 GN=PPP6R3 PE=1 SV=2	Q5H9R7 (+5)	PPP6R3	98 kDa		PPP6R3	8.3125	0	100 %	0	#DIV/0!
1045	true	Empty	tRNA methyltransferase 10 homolog C OS=Homo sapiens OX=9606 GN=TRMT10C PE=1 SV=2	Q7L0Y3	TRMT10C	47 kDa		TRMT10C	8.3125	0	100 %	0	#DIV/0!
1046	true	Empty	DnaJ homolog subfamily C member 10 OS=Homo sapiens OX=9606 GN=DNAJC10 PE=1 SV=2	Q8IXB1	DNAJC10	91 kDa	true	DNAJC10	8.3125	0	100 %	0	#DIV/0!
1047	true	Empty	PAT complex subunit CCDC47 OS=Homo sapiens OX=9606 GN=CCDC47 PE=1 SV=1	Q96A33	CCDC47	56 kDa		CCDC47	8.3125	0	100 %	0	#DIV/0!
1048	true	Empty	Ribonucleases P/MRP protein subunit POP1 OS=Homo sapiens OX=9606 GN=POP1 PE=1 SV=2	Q99575	POP1	115 kDa		POP1	8.3125	0	100 %	0	#DIV/0!
1049	true	Empty	Ras-related protein Rab-34 OS=Homo sapiens OX=9606 GN=RAB34 PE=1 SV=1	Q9BZG1	RAB34	29 kDa	true	RAB34	8.3125	0	100 %	0	#DIV/0!
1050	true	Empty	5'-3' exoribonuclease 2 OS=Homo sapiens OX=9606 GN=XRN2 PE=1 SV=1	Q9H0D6 (+1)	XRN2	109 kDa		XRN2	8.3125	0	100 %	0	#DIV/0!
1051	true	Empty	Ankycorbin OS=Homo sapiens OX=9606 GN=RAI14 PE=1 SV=2	Q9P0K7 (+2)	RAI14	110 kDa	true	RAI14	8.3125	0	100 %	0	#DIV/0!
1052	true	Empty	REVERSED Apolipoprotein B-100 OS=Homo sapiens OX=9606 GN=APOB PE=1 SV=2	P04114	APOB_HUMAN-DECOY	?		APOB	8.3125	0	100 %	0	#DIV/0!
1053	true	Empty	REVERSED Talin-1 OS=Homo sapiens OX=9606 GN=TLN1 PE=1 SV=3	Q9Y490	TLN1_HUMAN-DECOY	?	true	TLN1	8.3125	0	100 %	0	#DIV/0!
1054	true	Empty	Nuclear factor NF-kappa-B p105 subunit OS=Homo sapiens OX=9606 GN=NFKB1 PE=1 SV=2	P19838 (+2)	NFKB1	105 kDa		NFKB1	8.3125	0	100 %	0	#DIV/0!
1055	true	Empty	REVERSED Isoform 2 of Structural maintenance of chromosomes protein 1B OS=Homo sapiens OX=9606 GN=SMC1B	Q8NDV3-2	SMC1B_HUMAN-DECOY (+2)	?		SMC1B	8.3125	0	100 %	0	#DIV/0!
1056	true	Empty	Single-pass membrane and coiled-coil domain-containing protein 2 OS=Homo sapiens OX=9606 GN=SMCO2 PE=2 SV=2	A6NFE2	SMCO2	39 kDa		SMCO2	8.3125	0	100 %	0	#DIV/0!
1057	true	Empty	NEDD4-like E3 ubiquitin-protein ligase WWP1 OS=Homo sapiens OX=9606 GN=WWP1 PE=1 SV=1	Q9H0M0 (+2)	WWP1	105 kDa	true	WWP1	8.3125	0	100 %	0	#DIV/0!
1058	true	Empty	Sodium channel protein type 8 subunit alpha OS=Homo sapiens OX=9606 GN=SCN8A PE=1 SV=1	Q9UQD0 (+4)	SCN8A	225 kDa	true	SCN8A	8.3125	0	100 %	0	#DIV/0!
1059	true	Empty	REVERSED Isoform 2 of Protein mab-21-like 4 OS=Homo sapiens OX=9606 GN=MAB21L4	Q08AI8-2	MB214_HUMAN-DECOY	?		MAB21L4	8.3125	0	100 %	0	#DIV/0!
1061	true	Empty	Transcription factor Sp7 OS=Homo sapiens OX=9606 GN=SP7 PE=1 SV=1	Q8TDD2 (+1)	SP7	45 kDa		SP7	8.3125	0	99 %	0	#DIV/0!
1062	true	Empty	REVERSED Isoform 2 of Echinoderm microtubule-associated protein-like 2 OS=Homo sapiens OX=9606 GN=EML2	O95834-2	EMAL2_HUMAN-DECOY (+1)	?		EML2	8.3125	0	99 %	0	#DIV/0!
1068	true	Empty	SH3 and PX domain-containing protein 2B OS=Homo sapiens OX=9606 GN=SH3PXD2B PE=1 SV=3	A1X283	SH3PXD2B	102 kDa	true	SH3PXD2B	7.7584	0	100 %	0	#DIV/0!
1069	true	Empty	GTP-binding protein 1 OS=Homo sapiens OX=9606 GN=GTPBP1 PE=1 SV=3	O00178	GTPBP1	72 kDa		GTPBP1	7.7584	0	100 %	0	#DIV/0!
1070	true	Empty	Importin subunit alpha-3 OS=Homo sapiens OX=9606 GN=KPNA4 PE=1 SV=1	O00629	KPNA4	58 kDa	true	KPNA4	7.7584	0	100 %	0	#DIV/0!
1071	true	Empty	Protein arginine N-methyltransferase 5 OS=Homo sapiens OX=9606 GN=PRMT5 PE=1 SV=4	O14744 (+1)	PRMT5	73 kDa		PRMT5	7.7584	0	100 %	0	#DIV/0!
1072	true	Empty	Eukaryotic translation elongation factor 1 epsilon-1 OS=Homo sapiens OX=9606 GN=EEF1E1 PE=1 SV=1	O43324	EEF1E1	20 kDa	true	EEF1E1	7.7584	0	100 %	0	#DIV/0!
1073	true	Empty	U4/U6 small nuclear ribonucleoprotein Prp3 OS=Homo sapiens OX=9606 GN=PRPF3 PE=1 SV=2	O43395	PRPF3	78 kDa		PRPF3	7.7584	0	100 %	0	#DIV/0!
1074	true	Empty	Coiled-coil domain-containing protein 22 OS=Homo sapiens OX=9606 GN=CCDC22 PE=1 SV=1	O60826	CCDC22	71 kDa		CCDC22	7.7584	0	100 %	0	#DIV/0!
1075	true	Empty	Erlin-1 OS=Homo sapiens OX=9606 GN=ERLIN1 PE=1 SV=2	O75477	ERLIN1	39 kDa	true	ERLIN1	7.7584	0	100 %	0	#DIV/0!
1076	true	Empty	ADP-ribosylation factor-like protein 1 OS=Homo sapiens OX=9606 GN=ARL1 PE=1 SV=1	P40616 (+1)	ARL1	20 kDa	true	ARL1	7.7584	0	100 %	0	#DIV/0!
1077	true	Empty	26S proteasome non-ATPase regulatory subunit 8 OS=Homo sapiens OX=9606 GN=PSMD8 PE=1 SV=2	P48556	PSMD8	40 kDa		PSMD8	7.7584	0	100 %	0	#DIV/0!
1078	true	Empty	Emerin OS=Homo sapiens OX=9606 GN=EMD PE=1 SV=1	P50402	EMD	29 kDa		EMD	7.7584	0	100 %	0	#DIV/0!
1079	true	Empty	T-complex protein 1 subunit theta OS=Homo sapiens OX=9606 GN=CCT8 PE=1 SV=4	P50990	CCT8	60 kDa		CCT8	7.7584	0	100 %	0	#DIV/0!
1080	true	Empty	Ras-related protein Rab-5C OS=Homo sapiens OX=9606 GN=RAB5C PE=1 SV=2	P51148 (+1)	RAB5C	23 kDa	true	RAB5C	7.7584	0	100 %	0	#DIV/0!
1081	true	Empty	Protein transport protein Sec24C OS=Homo sapiens OX=9606 GN=SEC24C PE=1 SV=3	P53992	SEC24C	118 kDa		SEC24C	7.7584	0	100 %	0	#DIV/0!
1082	true	Empty	Isoform 3 of Coronin-7 OS=Homo sapiens OX=9606 GN=CORO7	P57737-3	CORO7	114 kDa	true	CORO7	7.7584	0	100 %	0	#DIV/0!
1083	true	Empty	Protein S100-A10 OS=Homo sapiens OX=9606 GN=S100A10 PE=1 SV=2	P60903	S100A10	11 kDa		S100A10	7.7584	0	100 %	0	#DIV/0!
1084	true	Empty	Coatomer subunit zeta-1 OS=Homo sapiens OX=9606 GN=COPZ1 PE=1 SV=1	P61923	COPZ1	20 kDa		COPZ1	7.7584	0	100 %	0	#DIV/0!
1085	true	Empty	26S proteasome non-ATPase regulatory subunit 6 OS=Homo sapiens OX=9606 GN=PSMD6 PE=1 SV=1	Q15008 (+1)	PSMD6	46 kDa		PSMD6	7.7584	0	100 %	0	#DIV/0!
1086	true	Empty	Septin-7 OS=Homo sapiens OX=9606 GN=SEPTIN7 PE=1 SV=2	Q16181 (+1)	SEPTIN7	51 kDa		SEPTIN7	7.7584	0	100 %	0	#DIV/0!
1087	true	Empty	Serine/arginine-rich splicing factor 7 OS=Homo sapiens OX=9606 GN=SRSF7 PE=1 SV=1	Q16629 (+1)	SRSF7	27 kDa	true	SRSF7	7.7584	0	100 %	0	#DIV/0!
1088	true	Empty	Rab-like protein 6 OS=Homo sapiens OX=9606 GN=RABL6 PE=1 SV=2	Q3YEC7 (+1)	RABL6	80 kDa	true	RABL6	7.7584	0	100 %	0	#DIV/0!
1089	true	Empty	RNA polymerase-associated protein CTR9 homolog OS=Homo sapiens OX=9606 GN=CTR9 PE=1 SV=1	Q6PD62	CTR9	134 kDa		CTR9	7.7584	0	100 %	0	#DIV/0!
1090	true	Empty	Tetratricopeptide repeat protein 37 OS=Homo sapiens OX=9606 GN=TTC37 PE=1 SV=1	Q6PGP7	TTC37	175 kDa	true	TTC37	7.7584	0	100 %	0	#DIV/0!
1091	true	Empty	Dynamin-binding protein OS=Homo sapiens OX=9606 GN=DNMBP PE=1 SV=1	Q6XZF7	DNMBP	177 kDa	true	DNMBP	7.7584	0	100 %	0	#DIV/0!
1092	true	Empty	Protein MON2 homolog OS=Homo sapiens OX=9606 GN=MON2 PE=1 SV=3	Q7Z3U7 (+3)	MON2	190 kDa	true	MON2	7.7584	0	100 %	0	#DIV/0!
1093	true	Empty	CLIP-associating protein 1 OS=Homo sapiens OX=9606 GN=CLASP1 PE=1 SV=1	Q7Z460 (+4)	CLASP1	169 kDa	true	CLASP1	7.7584	0	100 %	0	#DIV/0!
1094	true	Empty	Liprin-beta-1 OS=Homo sapiens OX=9606 GN=PPFIBP1 PE=1 SV=2	Q86W92 (+1)	PPFIBP1	114 kDa		PPFIBP1	7.7584	0	100 %	0	#DIV/0!
1095	true	Empty	Aldehyde dehydrogenase family 16 member A1 OS=Homo sapiens OX=9606 GN=ALDH16A1 PE=1 SV=2	Q8IZ83 (+1)	ALDH16A1	85 kDa	true	ALDH16A1	7.7584	0	100 %	0	#DIV/0!
1096	true	Empty	Tudor domain-containing protein 7 OS=Homo sapiens OX=9606 GN=TDRD7 PE=1 SV=2	Q8NHU6	TDRD7	124 kDa	true	TDRD7	7.7584	0	100 %	0	#DIV/0!
1097	true	Empty	Gem-associated protein 5 OS=Homo sapiens OX=9606 GN=GEMIN5 PE=1 SV=3	Q8TEQ6	GEMIN5	169 kDa		GEMIN5	7.7584	0	100 %	0	#DIV/0!
1098	true	Empty	Peptidyl-prolyl cis-trans isomerase-like 4 OS=Homo sapiens OX=9606 GN=PPIL4 PE=1 SV=1	Q8WUA2	PPIL4	57 kDa	true	PPIL4	7.7584	0	100 %	0	#DIV/0!
1099	true	Empty	GPI transamidase component PIG-T OS=Homo sapiens OX=9606 GN=PIGT PE=1 SV=1	Q969N2 (+1)	PIGT	66 kDa	true	PIGT	7.7584	0	100 %	0	#DIV/0!
1100	true	Empty	Importin-9 OS=Homo sapiens OX=9606 GN=IPO9 PE=1 SV=3	Q96P70	IPO9	116 kDa		IPO9	7.7584	0	100 %	0	#DIV/0!
1101	true	Empty	Rac GTPase-activating protein 1 OS=Homo sapiens OX=9606 GN=RACGAP1 PE=1 SV=1	Q9H0H5	RACGAP1	71 kDa		RACGAP1	7.7584	0	100 %	0	#DIV/0!
1102	true	Empty	ATP-dependent DNA/RNA helicase DHX36 OS=Homo sapiens OX=9606 GN=DHX36 PE=1 SV=2	Q9H2U1 (+2)	DHX36	115 kDa	true	DHX36	7.7584	0	100 %	0	#DIV/0!
1103	true	Empty	Tyrosine-protein phosphatase non-receptor type 23 OS=Homo sapiens OX=9606 GN=PTPN23 PE=1 SV=1	Q9H3S7	PTPN23	179 kDa		PTPN23	7.7584	0	100 %	0	#DIV/0!
1104	true	Empty	REVERSED Polymerase basic protein 2 (Fragment) OS=Influenza A virus (strain A/Chicken/Hong Kong/37.4/2002 H5N1 genotype X2) OX=284172 GN=PB2 PE=3 SV=2	Q6DNM0	PB2_I02A3-DECOY (+1)	?		PB2	7.7584	0	100 %	0	#DIV/0!
1105	true	Empty	REVERSED Dynein heavy chain 17, axonemal OS=Homo sapiens OX=9606 GN=DNAH17 PE=1 SV=3	Q9UFH2	DYH17_HUMAN-DECOY	?	true	DNAH17	7.7584	0	100 %	0	#DIV/0!
1106	true	Empty	Small nuclear ribonucleoprotein-associated proteins B and B' OS=Homo sapiens OX=9606 GN=SNRPB PE=1 SV=2	P14678 (+4)	SNRPB	25 kDa	true	SNRPB	7.7584	0	100 %	0	#DIV/0!
1107	true	Empty	Ubiquitin-conjugating enzyme E2 D3 OS=Homo sapiens OX=9606 GN=UBE2D3 PE=1 SV=1	P61077 (+2)	UBE2D3	17 kDa		UBE2D3	7.7584	0	100 %	0	#DIV/0!
1108	true	Empty	40S ribosomal protein S29 OS=Homo sapiens OX=9606 GN=RPS29 PE=1 SV=2	P62273	RPS29	7 kDa		RPS29	7.7584	0	100 %	0	#DIV/0!
1109	true	Empty	Protein FAM98B OS=Homo sapiens OX=9606 GN=FAM98B PE=1 SV=2	Q52LJ0 (+1)	FAM98B	46 kDa	true	FAM98B	7.7584	0	100 %	0	#DIV/0!
1110	true	Empty	Isoform 2 of Extended synaptotagmin-2 OS=Homo sapiens OX=9606 GN=ESYT2	A0FGR8-2	ESYT2	99 kDa	true	ESYT2	7.7584	0	99 %	0	#DIV/0!
1111	true	Empty	REVERSED Ceramide-1-phosphate transfer protein OS=Homo sapiens OX=9606 GN=CPTP PE=1 SV=1	Q5TA50	CPTP_HUMAN-DECOY	?		CPTP	7.7584	0	99 %	0	#DIV/0!
1112	true	Empty	REVERSED Poly(A) polymerase gamma OS=Homo sapiens OX=9606 GN=PAPOLG PE=1 SV=2	Q9BWT3	PAPOG_HUMAN-DECOY	?	true	PAPOLG	7.7584	0	99 %	0	#DIV/0!
1116	true	Empty	Isoform 6 of Extended synaptotagmin-2 OS=Homo sapiens OX=9606 GN=ESYT2	A0FGR8-6	ESYT2	105 kDa	true	ESYT2	7.2042	0	100 %	0	#DIV/0!
1117	true	Empty	Cytosolic acyl coenzyme A thioester hydrolase OS=Homo sapiens OX=9606 GN=ACOT7 PE=1 SV=3	O00154 (+4)	ACOT7	42 kDa		ACOT7	7.2042	0	100 %	0	#DIV/0!
1118	true	Empty	Hepatocyte growth factor-regulated tyrosine kinase substrate OS=Homo sapiens OX=9606 GN=HGS PE=1 SV=1	O14964 (+1)	HGS	86 kDa		HGS	7.2042	0	100 %	0	#DIV/0!
1119	true	Empty	Isoform 3 of CLIP-associating protein 2 OS=Homo sapiens OX=9606 GN=CLASP2	O75122-3	CLASP2	166 kDa	true	CLASP2	7.2042	0	100 %	0	#DIV/0!
1120	true	Empty	Huntingtin-interacting protein 1-related protein OS=Homo sapiens OX=9606 GN=HIP1R PE=1 SV=2	O75146	HIP1R	119 kDa	true	HIP1R	7.2042	0	100 %	0	#DIV/0!
1121	true	Empty	Endonuclease domain-containing 1 protein OS=Homo sapiens OX=9606 GN=ENDOD1 PE=1 SV=2	O94919	ENDOD1	55 kDa		ENDOD1	7.2042	0	100 %	0	#DIV/0!
1122	true	Empty	Leukotriene A-4 hydrolase OS=Homo sapiens OX=9606 GN=LTA4H PE=1 SV=2	P09960 (+1)	LTA4H	69 kDa		LTA4H	7.2042	0	100 %	0	#DIV/0!
1123	true	Empty	60 kDa SS-A/Ro ribonucleoprotein OS=Homo sapiens OX=9606 GN=RO60 PE=1 SV=2	P10155 (+3)	RO60	61 kDa		RO60	7.2042	0	100 %	0	#DIV/0!
1124	true	Empty	UMP-CMP kinase OS=Homo sapiens OX=9606 GN=CMPK1 PE=1 SV=3	P30085 (+1)	CMPK1	22 kDa		CMPK1	7.2042	0	100 %	0	#DIV/0!
1125	true	Empty	Replication factor C subunit 4 OS=Homo sapiens OX=9606 GN=RFC4 PE=1 SV=2	P35249	RFC4	40 kDa		RFC4	7.2042	0	100 %	0	#DIV/0!
1126	true	Empty	Huntingtin OS=Homo sapiens OX=9606 GN=HTT PE=1 SV=2	P42858	HTT	348 kDa		HTT	7.2042	0	100 %	0	#DIV/0!
1127	true	Empty	Ubiquitin carboxyl-terminal hydrolase 5 OS=Homo sapiens OX=9606 GN=USP5 PE=1 SV=2	P45974 (+1)	USP5	96 kDa		USP5	7.2042	0	100 %	0	#DIV/0!
1128	true	Empty	Prolyl endopeptidase OS=Homo sapiens OX=9606 GN=PREP PE=1 SV=2	P48147	PREP	81 kDa		PREP	7.2042	0	100 %	0	#DIV/0!
1129	true	Empty	Destrin OS=Homo sapiens OX=9606 GN=DSTN PE=1 SV=3	P60981	DSTN	19 kDa	true	DSTN	7.2042	0	100 %	0	#DIV/0!
1130	true	Empty	Transformer-2 protein homolog beta OS=Homo sapiens OX=9606 GN=TRA2B PE=1 SV=1	P62995 (+1)	TRA2B	34 kDa	true	TRA2B	7.2042	0	100 %	0	#DIV/0!
1131	true	Empty	Elongin-A OS=Homo sapiens OX=9606 GN=ELOA PE=1 SV=2	Q14241	ELOA	90 kDa	true	ELOA	7.2042	0	100 %	0	#DIV/0!
1132	true	Empty	Pericentriolar material 1 protein OS=Homo sapiens OX=9606 GN=PCM1 PE=1 SV=5	Q15154 (+3)	PCM1	229 kDa	true	PCM1	7.2042	0	100 %	0	#DIV/0!
1133	true	Empty	Phosphoenolpyruvate carboxykinase [GTP], mitochondrial OS=Homo sapiens OX=9606 GN=PCK2 PE=1 SV=4	Q16822	PCK2	71 kDa	true	PCK2	7.2042	0	100 %	0	#DIV/0!
1134	true	Empty	GRB10-interacting GYF protein 2 OS=Homo sapiens OX=9606 GN=GIGYF2 PE=1 SV=1	Q6Y7W6 (+2)	GIGYF2	150 kDa	true	GIGYF2	7.2042	0	100 %	0	#DIV/0!
1135	true	Empty	Elongation factor-like GTPase 1 OS=Homo sapiens OX=9606 GN=EFL1 PE=1 SV=2	Q7Z2Z2 (+1)	EFL1	125 kDa		EFL1	7.2042	0	100 %	0	#DIV/0!
1136	true	Empty	InaD-like protein OS=Homo sapiens OX=9606 GN=PATJ PE=1 SV=3	Q8NI35	PATJ	196 kDa		PATJ	7.2042	0	100 %	0	#DIV/0!
1137	true	Empty	Nicalin OS=Homo sapiens OX=9606 GN=NCLN PE=1 SV=2	Q969V3 (+1)	NCLN	63 kDa		NCLN	7.2042	0	100 %	0	#DIV/0!
1138	true	Empty	Zinc finger C2HC domain-containing protein 1A OS=Homo sapiens OX=9606 GN=ZC2HC1A PE=1 SV=2	Q96GY0	ZC2HC1A	35 kDa		ZC2HC1A	7.2042	0	100 %	0	#DIV/0!
1139	true	Empty	Transcriptional activator protein Pur-beta OS=Homo sapiens OX=9606 GN=PURB PE=1 SV=3	Q96QR8	PURB	33 kDa	true	PURB	7.2042	0	100 %	0	#DIV/0!
1140	true	Empty	NudC domain-containing protein 1 OS=Homo sapiens OX=9606 GN=NUDCD1 PE=1 SV=2	Q96RS6	NUDCD1	67 kDa		NUDCD1	7.2042	0	100 %	0	#DIV/0!
1141	true	Empty	Copine-1 OS=Homo sapiens OX=9606 GN=CPNE1 PE=1 SV=1	Q99829	CPNE1	59 kDa		CPNE1	7.2042	0	100 %	0	#DIV/0!
1142	true	Empty	Probable ATP-dependent RNA helicase DDX23 OS=Homo sapiens OX=9606 GN=DDX23 PE=1 SV=3	Q9BUQ8	DDX23	96 kDa		DDX23	7.2042	0	100 %	0	#DIV/0!
1143	true	Empty	Nuclear pore complex protein Nup85 OS=Homo sapiens OX=9606 GN=NUP85 PE=1 SV=1	Q9BW27 (+2)	NUP85	75 kDa	true	NUP85	7.2042	0	100 %	0	#DIV/0!
1144	true	Empty	Polymerase delta-interacting protein 3 OS=Homo sapiens OX=9606 GN=POLDIP3 PE=1 SV=2	Q9BY77	POLDIP3	46 kDa		POLDIP3	7.2042	0	100 %	0	#DIV/0!
1145	true	Empty	p21-activated protein kinase-interacting protein 1 OS=Homo sapiens OX=9606 GN=PAK1IP1 PE=1 SV=2	Q9NWT1	PAK1IP1	44 kDa		PAK1IP1	7.2042	0	100 %	0	#DIV/0!
1146	true	Empty	RNA-binding protein Raly OS=Homo sapiens OX=9606 GN=RALY PE=1 SV=1	Q9UKM9 (+1)	RALY	32 kDa		RALY	7.2042	0	100 %	0	#DIV/0!
1147	true	Empty	Calcium load-activated calcium channel OS=Homo sapiens OX=9606 GN=TMCO1 PE=1 SV=2	Q9UM00 (+2)	TMCO1	27 kDa		TMCO1	7.2042	0	100 %	0	#DIV/0!
1148	true	Empty	Isoform 3 of LIM and calponin homology domains-containing protein 1 OS=Homo sapiens OX=9606 GN=LIMCH1	Q9UPQ0-3	LIMCH1	164 kDa	true	LIMCH1	7.2042	0	100 %	0	#DIV/0!
1149	true	Empty	Tyrosine--tRNA ligase, mitochondrial OS=Homo sapiens OX=9606 GN=YARS2 PE=1 SV=2	Q9Y2Z4	YARS2	53 kDa		YARS2	7.2042	0	100 %	0	#DIV/0!
1150	true	Empty	Transformation/transcription domain-associated protein OS=Homo sapiens OX=9606 GN=TRRAP PE=1 SV=3	Q9Y4A5 (+1)	TRRAP	438 kDa	true	TRRAP	7.2042	0	100 %	0	#DIV/0!
1151	true	Empty	REVERSED Isoform 2 of Pericentrin OS=Homo sapiens OX=9606 GN=PCNT	O95613-2	PCNT_HUMAN-DECOY	?	true	PCNT	7.2042	0	100 %	0	#DIV/0!
1152	true	Empty	REVERSED Nucleoprotein TPR OS=Homo sapiens OX=9606 GN=TPR PE=1 SV=3	P12270	TPR_HUMAN-DECOY	?	true	TPR	7.2042	0	100 %	0	#DIV/0!
1153	true	Empty	REVERSED Rootletin OS=Homo sapiens OX=9606 GN=CROCC PE=1 SV=1	Q5TZA2	CROCC_HUMAN-DECOY	?	true	CROCC	7.2042	0	100 %	0	#DIV/0!
1154	true	Empty	REVERSED Dynein heavy chain 6, axonemal OS=Homo sapiens OX=9606 GN=DNAH6 PE=2 SV=3	Q9C0G6	DYH6_HUMAN-DECOY	?		DNAH6	7.2042	0	100 %	0	#DIV/0!
1155	true	Empty	Ninein OS=Homo sapiens OX=9606 GN=NIN PE=1 SV=4	Q8N4C6 (+6)	NIN	243 kDa	true	NIN	7.2042	0	100 %	0	#DIV/0!
1157	true	Empty	REVERSED Isoform 4 of Transmembrane protein KIAA1109 OS=Homo sapiens OX=9606 GN=KIAA1109	Q2LD37-4	K1109_HUMAN-DECOY (+1)	?	true	KIAA1109	7.2042	0	100 %	0	#DIV/0!
1158	true	Empty	Mitogen-activated protein kinase kinase kinase 15 OS=Homo sapiens OX=9606 GN=MAP3K15 PE=1 SV=2	Q6ZN16	MAP3K15	147 kDa	true	MAP3K15	7.2042	0	99 %	0	#DIV/0!
1159	true	Empty	REVERSED Transmembrane protein 247 OS=Homo sapiens OX=9606 GN=TMEM247 PE=4 SV=2	A6NEH6	TM247_HUMAN-DECOY	?		TMEM247	7.2042	0	99 %	0	#DIV/0!
1160	true	Empty	REVERSED Isoform 2 of ATP-binding cassette sub-family C member 10 OS=Homo sapiens OX=9606 GN=ABCC10	Q5T3U5-2	MRP7_HUMAN-DECOY (+1)	?		ABCC10	7.2042	0	99 %	0	#DIV/0!
1161	true	Empty	REVERSED Isoform 2 of Ubiquitin carboxyl-terminal hydrolase 47 OS=Homo sapiens OX=9606 GN=USP47	Q96K76-2	UBP47_HUMAN-DECOY (+2)	?	true	USP47	7.2042	0	99 %	0	#DIV/0!
1168	true	Empty	Genome polyprotein OS=Kyasanur forest disease virus OX=33743 PE=3 SV=1	D7RF80		377 kDa	true	3	6.65	0	100 %	0	#DIV/0!
1169	true	Empty	Pescadillo homolog OS=Homo sapiens OX=9606 GN=PES1 PE=1 SV=1	O00541 (+1)	PES1	68 kDa	true	PES1	6.65	0	100 %	0	#DIV/0!
1170	true	Empty	AP-3 complex subunit delta-1 OS=Homo sapiens OX=9606 GN=AP3D1 PE=1 SV=1	O14617 (+2)	AP3D1	130 kDa		AP3D1	6.65	0	100 %	0	#DIV/0!
1171	true	Empty	Isoform 4 of Serine/threonine-protein phosphatase 6 regulatory ankyrin repeat subunit A OS=Homo sapiens OX=9606 GN=ANKRD28	O15084-4	ANKRD28	116 kDa	true	ANKRD28	6.65	0	100 %	0	#DIV/0!
1172	true	Empty	Density-regulated protein OS=Homo sapiens OX=9606 GN=DENR PE=1 SV=2	O43583	DENR	22 kDa		DENR	6.65	0	100 %	0	#DIV/0!
1173	true	Empty	Tudor domain-containing protein 6 OS=Homo sapiens OX=9606 GN=TDRD6 PE=2 SV=2	O60522 (+1)	TDRD6	237 kDa	true	TDRD6	6.65	0	100 %	0	#DIV/0!
1174	true	Empty	Vacuolar protein sorting-associated protein 26A OS=Homo sapiens OX=9606 GN=VPS26A PE=1 SV=2	O75436	VPS26A	38 kDa	true	VPS26A	6.65	0	100 %	0	#DIV/0!
1175	true	Empty	E3 UFM1-protein ligase 1 OS=Homo sapiens OX=9606 GN=UFL1 PE=1 SV=2	O94874 (+1)	UFL1	90 kDa		UFL1	6.65	0	100 %	0	#DIV/0!
1176	true	Empty	Protein transport protein Sec24A OS=Homo sapiens OX=9606 GN=SEC24A PE=1 SV=2	O95486	SEC24A	120 kDa	true	SEC24A	6.65	0	100 %	0	#DIV/0!
1177	true	Empty	Cellular tumor antigen p53 OS=Homo sapiens OX=9606 GN=TP53 PE=1 SV=4	P04637 (+1)	TP53	44 kDa	true	TP53	6.65	0	100 %	0	#DIV/0!
1178	true	Empty	Clathrin light chain A OS=Homo sapiens OX=9606 GN=CLTA PE=1 SV=1	P09496 (+3)	CLTA	27 kDa		CLTA	6.65	0	100 %	0	#DIV/0!
1179	true	Empty	Replicase polyprotein 1ab OS=Severe acute respiratory syndrome coronavirus 2 OX=2697049 GN=rep PE=1 SV=1	P0DTD1	rep	794 kDa	true	rep	6.65	0	100 %	0	#DIV/0!
1180	true	Empty	Eukaryotic translation initiation factor 4B OS=Homo sapiens OX=9606 GN=EIF4B PE=1 SV=2	P23588	EIF4B	69 kDa		EIF4B	6.65	0	100 %	0	#DIV/0!
1181	true	Empty	S-adenosylmethionine synthase isoform type-2 OS=Homo sapiens OX=9606 GN=MAT2A PE=1 SV=1	P31153	MAT2A	44 kDa		MAT2A	6.65	0	100 %	0	#DIV/0!
1182	true	Empty	Catenin alpha-1 OS=Homo sapiens OX=9606 GN=CTNNA1 PE=1 SV=1	P35221 (+1)	CTNNA1	100 kDa		CTNNA1	6.65	0	100 %	0	#DIV/0!
1183	true	Empty	Dual specificity mitogen-activated protein kinase kinase 2 OS=Homo sapiens OX=9606 GN=MAP2K2 PE=1 SV=1	P36507	MAP2K2	44 kDa	true	MAP2K2	6.65	0	100 %	0	#DIV/0!
1184	true	Empty	Replication factor C subunit 3 OS=Homo sapiens OX=9606 GN=RFC3 PE=1 SV=2	P40938	RFC3	41 kDa		RFC3	6.65	0	100 %	0	#DIV/0!
1185	true	Empty	Matrix metalloproteinase-14 OS=Homo sapiens OX=9606 GN=MMP14 PE=1 SV=3	P50281	MMP14	66 kDa		MMP14	6.65	0	100 %	0	#DIV/0!
1186	true	Empty	Translocon-associated protein subunit delta OS=Homo sapiens OX=9606 GN=SSR4 PE=1 SV=1	P51571	SSR4	19 kDa		SSR4	6.65	0	100 %	0	#DIV/0!
1187	true	Empty	NEDD8-conjugating enzyme Ubc12 OS=Homo sapiens OX=9606 GN=UBE2M PE=1 SV=1	P61081	UBE2M	21 kDa		UBE2M	6.65	0	100 %	0	#DIV/0!
1188	true	Empty	Isoform 2 of Cyclin-dependent kinase 18 OS=Homo sapiens OX=9606 GN=CDK18	Q07002-3	CDK18	58 kDa	true	CDK18	6.65	0	100 %	0	#DIV/0!
1189	true	Empty	Acetyl-CoA carboxylase 1 OS=Homo sapiens OX=9606 GN=ACACA PE=1 SV=2	Q13085 (+1)	ACACA	266 kDa	true	ACACA	6.65	0	100 %	0	#DIV/0!
1190	true	Empty	C-terminal-binding protein 1 OS=Homo sapiens OX=9606 GN=CTBP1 PE=1 SV=2	Q13363 (+1)	CTBP1	48 kDa	true	CTBP1	6.65	0	100 %	0	#DIV/0!
1191	true	Empty	Myotubularin OS=Homo sapiens OX=9606 GN=MTM1 PE=1 SV=2	Q13496 (+1)	MTM1	70 kDa		MTM1	6.65	0	100 %	0	#DIV/0!
1192	true	Empty	Protein FRG1 OS=Homo sapiens OX=9606 GN=FRG1 PE=1 SV=1	Q14331	FRG1	29 kDa		FRG1	6.65	0	100 %	0	#DIV/0!
1193	true	Empty	Helicase SKI2W OS=Homo sapiens OX=9606 GN=SKIV2L PE=1 SV=3	Q15477	SKIV2L	138 kDa		SKIV2L	6.65	0	100 %	0	#DIV/0!
1194	true	Empty	Heterogeneous nuclear ribonucleoprotein U-like protein 2 OS=Homo sapiens OX=9606 GN=HNRNPUL2 PE=1 SV=1	Q1KMD3	HNRNPUL2	85 kDa		HNRNPUL2	6.65	0	100 %	0	#DIV/0!
1195	true	Empty	Rootletin OS=Homo sapiens OX=9606 GN=CROCC PE=1 SV=1	Q5TZA2	CROCC	229 kDa		CROCC	6.65	0	100 %	0	#DIV/0!
1196	true	Empty	MOB kinase activator 1B OS=Homo sapiens OX=9606 GN=MOB1B PE=1 SV=3	Q7L9L4 (+2)	MOB1B	25 kDa		MOB1B	6.65	0	100 %	0	#DIV/0!
1197	true	Empty	[F-actin]-monooxygenase MICAL3 OS=Homo sapiens OX=9606 GN=MICAL3 PE=1 SV=2	Q7RTP6	MICAL3	224 kDa	true	MICAL3	6.65	0	100 %	0	#DIV/0!
1198	true	Empty	ATP-dependent RNA helicase DDX42 OS=Homo sapiens OX=9606 GN=DDX42 PE=1 SV=1	Q86XP3 (+1)	DDX42	103 kDa		DDX42	6.65	0	100 %	0	#DIV/0!
1199	true	Empty	Serine/arginine repetitive matrix protein 1 OS=Homo sapiens OX=9606 GN=SRRM1 PE=1 SV=2	Q8IYB3 (+1)	SRRM1	102 kDa		SRRM1	6.65	0	100 %	0	#DIV/0!
1200	true	Empty	WD repeat and FYVE domain-containing protein 3 OS=Homo sapiens OX=9606 GN=WDFY3 PE=1 SV=2	Q8IZQ1 (+1)	WDFY3	395 kDa		WDFY3	6.65	0	100 %	0	#DIV/0!
1201	true	Empty	U4/U6 small nuclear ribonucleoprotein Prp31 OS=Homo sapiens OX=9606 GN=PRPF31 PE=1 SV=2	Q8WWY3 (+1)	PRPF31	55 kDa	true	PRPF31	6.65	0	100 %	0	#DIV/0!
1202	true	Empty	Histone deacetylase 2 OS=Homo sapiens OX=9606 GN=HDAC2 PE=1 SV=2	Q92769 (+1)	HDAC2	55 kDa	true	HDAC2	6.65	0	100 %	0	#DIV/0!
1203	true	Empty	Nucleolar and spindle-associated protein 1 OS=Homo sapiens OX=9606 GN=NUSAP1 PE=1 SV=1	Q9BXS6 (+5)	NUSAP1	49 kDa		NUSAP1	6.65	0	100 %	0	#DIV/0!
1204	true	Empty	TBC1 domain family member 2A OS=Homo sapiens OX=9606 GN=TBC1D2 PE=1 SV=3	Q9BYX2 (+2)	TBC1D2	105 kDa	true	TBC1D2	6.65	0	100 %	0	#DIV/0!
1205	true	Empty	Damage-control phosphatase ARMT1 OS=Homo sapiens OX=9606 GN=ARMT1 PE=1 SV=1	Q9H993	ARMT1	51 kDa		ARMT1	6.65	0	100 %	0	#DIV/0!
1206	true	Empty	Xaa-Pro aminopeptidase 1 OS=Homo sapiens OX=9606 GN=XPNPEP1 PE=1 SV=3	Q9NQW7 (+3)	XPNPEP1	70 kDa	true	XPNPEP1	6.65	0	100 %	0	#DIV/0!
1207	true	Empty	Sister chromatid cohesion protein PDS5 homolog B OS=Homo sapiens OX=9606 GN=PDS5B PE=1 SV=1	Q9NTI5 (+1)	PDS5B	165 kDa	true	PDS5B	6.65	0	100 %	0	#DIV/0!
1208	true	Empty	eIF-2-alpha kinase GCN2 OS=Homo sapiens OX=9606 GN=EIF2AK4 PE=1 SV=3	Q9P2K8 (+1)	EIF2AK4	187 kDa		EIF2AK4	6.65	0	100 %	0	#DIV/0!
1209	true	Empty	Origin recognition complex subunit 3 OS=Homo sapiens OX=9606 GN=ORC3 PE=1 SV=1	Q9UBD5 (+1)	ORC3	82 kDa	true	ORC3	6.65	0	100 %	0	#DIV/0!
1210	true	Empty	STE20/SPS1-related proline-alanine-rich protein kinase OS=Homo sapiens OX=9606 GN=STK39 PE=1 SV=3	Q9UEW8 (+1)	STK39	59 kDa	true	STK39	6.65	0	100 %	0	#DIV/0!
1211	true	Empty	Importin-11 OS=Homo sapiens OX=9606 GN=IPO11 PE=1 SV=1	Q9UI26 (+1)	IPO11	113 kDa	true	IPO11	6.65	0	100 %	0	#DIV/0!
1212	true	Empty	Structural maintenance of chromosomes protein 3 OS=Homo sapiens OX=9606 GN=SMC3 PE=1 SV=2	Q9UQE7	SMC3	142 kDa		SMC3	6.65	0	100 %	0	#DIV/0!
1213	true	Empty	Protein strawberry notch homolog 2 OS=Homo sapiens OX=9606 GN=SBNO2 PE=2 SV=3	Q9Y2G9 (+1)	SBNO2	150 kDa	true	SBNO2	6.65	0	100 %	0	#DIV/0!
1214	true	Empty	Protein SGT1 homolog OS=Homo sapiens OX=9606 GN=SUGT1 PE=1 SV=3	Q9Y2Z0 (+1)	SUGT1	41 kDa		SUGT1	6.65	0	100 %	0	#DIV/0!
1215	true	Empty	REVERSED Large tegument protein deneddylase OS=Human herpesvirus 1 (strain 17) OX=10299 GN=UL36 PE=1 SV=1	P10220	LTP_HHV11-DECOY	?	true	UL36	6.65	0	100 %	0	#DIV/0!
1216	true	Empty	REVERSED Dynein heavy chain 10, axonemal OS=Homo sapiens OX=9606 GN=DNAH10 PE=1 SV=4	Q8IVF4	DYH10_HUMAN-DECOY	?		DNAH10	6.65	0	100 %	0	#DIV/0!
1217	true	Empty	REVERSED Isoform 2 of Protein bicaudal D homolog 2 OS=Homo sapiens OX=9606 GN=BICD2	Q8TD16-2	BICD2_HUMAN-DECOY (+1)	?	true	BICD2	6.65	0	100 %	0	#DIV/0!
1218	true	Empty	REVERSED Dynein heavy chain 3, axonemal OS=Homo sapiens OX=9606 GN=DNAH3 PE=2 SV=1	Q8TD57	DYH3_HUMAN-DECOY	?	true	DNAH3	6.65	0	100 %	0	#DIV/0!
1219	true	Empty	REVERSED Isoform 2 of Transformation/transcription domain-associated protein OS=Homo sapiens OX=9606 GN=TRRAP	Q9Y4A5-2	TRRAP_HUMAN-DECOY (+1)	?	true	TRRAP	6.65	0	100 %	0	#DIV/0!
1220	true	Empty	Zinc finger CCCH domain-containing protein 6 OS=Homo sapiens OX=9606 GN=ZC3H6 PE=1 SV=2	P61129	ZC3H6	132 kDa		ZC3H6	6.65	0	100 %	0	#DIV/0!
1221	true	Empty	Magnesium transporter protein 1 OS=Homo sapiens OX=9606 GN=MAGT1 PE=1 SV=1	Q9H0U3	MAGT1	38 kDa		MAGT1	6.65	0	100 %	0	#DIV/0!
1222	true	Empty	Protein dopey-2 OS=Homo sapiens OX=9606 GN=DOP1B PE=1 SV=5	Q9Y3R5 (+1)	DOP1B	258 kDa	true	DOP1B	6.65	0	100 %	0	#DIV/0!
1223	true	Empty	Brefeldin A-inhibited guanine nucleotide-exchange protein 2 OS=Homo sapiens OX=9606 GN=ARFGEF2 PE=1 SV=3	Q9Y6D5	ARFGEF2	202 kDa	true	ARFGEF2	6.65	0	100 %	0	#DIV/0!
1224	true	Empty	REVERSED Armadillo-like helical domain-containing protein 3 OS=Homo sapiens OX=9606 GN=ARMH3 PE=1 SV=1	Q5T2E6	ARMD3_HUMAN-DECOY	?		ARMH3	6.65	0	100 %	0	#DIV/0!
1225	true	Empty	REVERSED Ras GTPase-activating-like protein IQGAP3 OS=Homo sapiens OX=9606 GN=IQGAP3 PE=1 SV=2	Q86VI3	IQGA3_HUMAN-DECOY	?	true	IQGAP3	6.65	0	100 %	0	#DIV/0!
1226	true	Empty	REVERSED Pleckstrin homology domain-containing family G member 2 OS=Homo sapiens OX=9606 GN=PLEKHG2 PE=1 SV=3	Q9H7P9	PKHG2_HUMAN-DECOY	?	true	PLEKHG2	6.65	0	100 %	0	#DIV/0!
1227	true	Empty	Ras-related protein Rab-27A OS=Homo sapiens OX=9606 GN=RAB27A PE=1 SV=3	P51159 (+1)	RAB27A	25 kDa	true	RAB27A	6.65	0	100 %	0	#DIV/0!
1228	true	Empty	Intracellular hyaluronan-binding protein 4 OS=Homo sapiens OX=9606 GN=HABP4 PE=1 SV=1	Q5JVS0	HABP4	46 kDa	true	HABP4	6.65	0	100 %	0	#DIV/0!
1229	true	Empty	Guanine nucleotide-binding protein subunit beta-4 OS=Homo sapiens OX=9606 GN=GNB4 PE=1 SV=3	Q9HAV0	GNB4	38 kDa	true	GNB4	6.65	0	100 %	0	#DIV/0!
1230	true	Empty	LIM and calponin homology domains-containing protein 1 OS=Homo sapiens OX=9606 GN=LIMCH1 PE=1 SV=4	Q9UPQ0 (+3)	LIMCH1	122 kDa	true	LIMCH1	6.65	0	100 %	0	#DIV/0!
1231	true	Empty	PAX3- and PAX7-binding protein 1 OS=Homo sapiens OX=9606 GN=PAXBP1 PE=1 SV=2	Q9Y5B6 (+1)	PAXBP1	105 kDa		PAXBP1	6.65	0	100 %	0	#DIV/0!
1233	true	Empty	Serine/threonine-protein phosphatase 6 regulatory ankyrin repeat subunit A OS=Homo sapiens OX=9606 GN=ANKRD28 PE=1 SV=5	O15084	ANKRD28	113 kDa	true	ANKRD28	6.65	0	99 %	0	#DIV/0!
1234	true	Empty	Erlin-2 OS=Homo sapiens OX=9606 GN=ERLIN2 PE=1 SV=1	O94905	ERLIN2	38 kDa	true	ERLIN2	6.65	0	99 %	0	#DIV/0!
1235	true	Empty	Accessory factor US11 OS=Human herpesvirus 1 (strain 17) OX=10299 GN=US11 PE=1 SV=1	P04487	US11	18 kDa	true	US11	6.65	0	99 %	0	#DIV/0!
1236	true	Empty	Neuron navigator 3 OS=Homo sapiens OX=9606 GN=NAV3 PE=1 SV=3	Q8IVL0 (+2)	NAV3	256 kDa	true	NAV3	6.65	0	99 %	0	#DIV/0!
1237	true	Empty	ATP-dependent RNA helicase DDX19A OS=Homo sapiens OX=9606 GN=DDX19A PE=1 SV=1	Q9NUU7	DDX19A	54 kDa	true	DDX19A	6.65	0	99 %	0	#DIV/0!
1238	true	Empty	REVERSED Excitatory amino acid transporter 5 OS=Homo sapiens OX=9606 GN=SLC1A7 PE=2 SV=2	O00341	EAA5_HUMAN-DECOY	?		SLC1A7	6.65	0	99 %	0	#DIV/0!
1239	true	Empty	REVERSED Olfactory receptor 56A3 OS=Homo sapiens OX=9606 GN=OR56A3 PE=3 SV=2	Q8NH54	O56A3_HUMAN-DECOY	?		OR56A3	6.65	0	99 %	0	#DIV/0!
1240	true	Empty	REVERSED Isoform 2 of Disrupted in schizophrenia 1 protein OS=Homo sapiens OX=9606 GN=DISC1	Q9NRI5-2	DISC1_HUMAN-DECOY (+7)	?		DISC1	6.65	0	99 %	0	#DIV/0!
1245	true	Empty	Isoform NS1-70 of Initiator protein NS1 OS=Human bocavirus 3 OX=638313 GN=NS1	C5IY48-2	NS1	75 kDa		NS1	6.0959	0	100 %	0	#DIV/0!
1246	true	Empty	Syntaxin-binding protein 3 OS=Homo sapiens OX=9606 GN=STXBP3 PE=1 SV=2	O00186	STXBP3	68 kDa	true	STXBP3	6.0959	0	100 %	0	#DIV/0!
1247	true	Empty	Importin-5 OS=Homo sapiens OX=9606 GN=IPO5 PE=1 SV=4	O00410 (+1)	IPO5	124 kDa	true	IPO5	6.0959	0	100 %	0	#DIV/0!
1248	true	Empty	Isoform 2 of Procollagen-lysine,2-oxoglutarate 5-dioxygenase 2 OS=Homo sapiens OX=9606 GN=PLOD2	O00469-2	PLOD2	87 kDa		PLOD2	6.0959	0	100 %	0	#DIV/0!
1249	true	Empty	Protein regulator of cytokinesis 1 OS=Homo sapiens OX=9606 GN=PRC1 PE=1 SV=2	O43663 (+3)	PRC1	72 kDa	true	PRC1	6.0959	0	100 %	0	#DIV/0!
1250	true	Empty	Kinesin-like protein KIF1C OS=Homo sapiens OX=9606 GN=KIF1C PE=1 SV=3	O43896	KIF1C	123 kDa	true	KIF1C	6.0959	0	100 %	0	#DIV/0!
1251	true	Empty	Zinc finger CCCH domain-containing protein 11A OS=Homo sapiens OX=9606 GN=ZC3H11A PE=1 SV=3	O75152	ZC3H11A	89 kDa	true	ZC3H11A	6.0959	0	100 %	0	#DIV/0!
1252	true	Empty	WD repeat and HMG-box DNA-binding protein 1 OS=Homo sapiens OX=9606 GN=WDHD1 PE=1 SV=1	O75717	WDHD1	126 kDa		WDHD1	6.0959	0	100 %	0	#DIV/0!
1253	true	Empty	Isocitrate dehydrogenase [NADP] cytoplasmic OS=Homo sapiens OX=9606 GN=IDH1 PE=1 SV=2	O75874	IDH1	47 kDa	true	IDH1	6.0959	0	100 %	0	#DIV/0!
1254	true	Empty	ABC-type organic anion transporter ABCA8 OS=Homo sapiens OX=9606 GN=ABCA8 PE=1 SV=4	O94911	ABCA8	184 kDa		ABCA8	6.0959	0	100 %	0	#DIV/0!
1255	true	Empty	Isoform 2 of HLA class I histocompatibility antigen, A alpha chain OS=Homo sapiens OX=9606 GN=HLA-A	P04439-2	HLA-A	41 kDa	true	HLA-A	6.0959	0	100 %	0	#DIV/0!
1256	true	Empty	Ubiquitin-like protein ISG15 OS=Homo sapiens OX=9606 GN=ISG15 PE=1 SV=5	P05161	ISG15	18 kDa		ISG15	6.0959	0	100 %	0	#DIV/0!
1257	true	Empty	Galectin-1 OS=Homo sapiens OX=9606 GN=LGALS1 PE=1 SV=2	P09382	LGALS1	15 kDa		LGALS1	6.0959	0	100 %	0	#DIV/0!
1258	true	Empty	Pyruvate dehydrogenase E1 component subunit beta, mitochondrial OS=Homo sapiens OX=9606 GN=PDHB PE=1 SV=3	P11177 (+2)	PDHB	39 kDa		PDHB	6.0959	0	100 %	0	#DIV/0!
1259	true	Empty	Lamin-B1 OS=Homo sapiens OX=9606 GN=LMNB1 PE=1 SV=2	P20700	LMNB1	66 kDa	true	LMNB1	6.0959	0	100 %	0	#DIV/0!
1260	true	Empty	Ras GTPase-activating protein 1 OS=Homo sapiens OX=9606 GN=RASA1 PE=1 SV=1	P20936 (+2)	RASA1	116 kDa		RASA1	6.0959	0	100 %	0	#DIV/0!
1261	true	Empty	Catechol O-methyltransferase OS=Homo sapiens OX=9606 GN=COMT PE=1 SV=2	P21964 (+1)	COMT	30 kDa		COMT	6.0959	0	100 %	0	#DIV/0!
1262	true	Empty	Protein-L-isoaspartate(D-aspartate) O-methyltransferase OS=Homo sapiens OX=9606 GN=PCMT1 PE=1 SV=4	P22061 (+1)	PCMT1	25 kDa		PCMT1	6.0959	0	100 %	0	#DIV/0!
1263	true	Empty	E3 ubiquitin-protein ligase CBL OS=Homo sapiens OX=9606 GN=CBL PE=1 SV=2	P22681	CBL	100 kDa		CBL	6.0959	0	100 %	0	#DIV/0!
1264	true	Empty	Progranulin OS=Homo sapiens OX=9606 GN=GRN PE=1 SV=2	P28799	GRN	64 kDa		GRN	6.0959	0	100 %	0	#DIV/0!
1265	true	Empty	DNA-3-methyladenine glycosylase OS=Homo sapiens OX=9606 GN=MPG PE=1 SV=3	P29372 (+3)	MPG	33 kDa		MPG	6.0959	0	100 %	0	#DIV/0!
1266	true	Empty	Guanine nucleotide-binding protein subunit alpha-11 OS=Homo sapiens OX=9606 GN=GNA11 PE=1 SV=2	P29992	GNA11	42 kDa	true	GNA11	6.0959	0	100 %	0	#DIV/0!
1267	true	Empty	Isoform 2 of Ribonucleoside-diphosphate reductase subunit M2 OS=Homo sapiens OX=9606 GN=RRM2	P31350-2	RRM2	51 kDa	true	RRM2	6.0959	0	100 %	0	#DIV/0!
1268	true	Empty	Alpha-taxilin OS=Homo sapiens OX=9606 GN=TXLNA PE=1 SV=3	P40222	TXLNA	62 kDa		TXLNA	6.0959	0	100 %	0	#DIV/0!
1269	true	Empty	Utrophin OS=Homo sapiens OX=9606 GN=UTRN PE=1 SV=2	P46939 (+1)	UTRN	394 kDa		UTRN	6.0959	0	100 %	0	#DIV/0!
1270	true	Empty	DNA primase large subunit OS=Homo sapiens OX=9606 GN=PRIM2 PE=1 SV=2	P49643	PRIM2	59 kDa		PRIM2	6.0959	0	100 %	0	#DIV/0!
1271	true	Empty	Glycogen synthase kinase-3 beta OS=Homo sapiens OX=9606 GN=GSK3B PE=1 SV=2	P49841 (+1)	GSK3B	47 kDa		GSK3B	6.0959	0	100 %	0	#DIV/0!
1272	true	Empty	Guanine nucleotide exchange factor VAV2 OS=Homo sapiens OX=9606 GN=VAV2 PE=1 SV=2	P52735 (+2)	VAV2	101 kDa		VAV2	6.0959	0	100 %	0	#DIV/0!
1273	true	Empty	Cysteine-rich protein 2 OS=Homo sapiens OX=9606 GN=CRIP2 PE=1 SV=1	P52943	CRIP2	22 kDa		CRIP2	6.0959	0	100 %	0	#DIV/0!
1274	true	Empty	Smoothelin OS=Homo sapiens OX=9606 GN=SMTN PE=1 SV=7	P53814 (+2)	SMTN	99 kDa		SMTN	6.0959	0	100 %	0	#DIV/0!
1275	true	Empty	WD repeat-containing protein 5 OS=Homo sapiens OX=9606 GN=WDR5 PE=1 SV=1	P61964	WDR5	37 kDa		WDR5	6.0959	0	100 %	0	#DIV/0!
1276	true	Empty	Peptidyl-prolyl cis-trans isomerase FKBP3 OS=Homo sapiens OX=9606 GN=FKBP3 PE=1 SV=1	Q00688	FKBP3	25 kDa		FKBP3	6.0959	0	100 %	0	#DIV/0!
1277	true	Empty	Transcription factor p65 OS=Homo sapiens OX=9606 GN=RELA PE=1 SV=2	Q04206 (+2)	RELA	60 kDa		RELA	6.0959	0	100 %	0	#DIV/0!
1278	true	Empty	Schlafen family member 5 OS=Homo sapiens OX=9606 GN=SLFN5 PE=1 SV=1	Q08AF3	SLFN5	101 kDa		SLFN5	6.0959	0	100 %	0	#DIV/0!
1279	true	Empty	Active breakpoint cluster region-related protein OS=Homo sapiens OX=9606 GN=ABR PE=1 SV=2	Q12979 (+2)	ABR	98 kDa	true	ABR	6.0959	0	100 %	0	#DIV/0!
1280	true	Empty	Serine/arginine-rich splicing factor 9 OS=Homo sapiens OX=9606 GN=SRSF9 PE=1 SV=1	Q13242	SRSF9	26 kDa		SRSF9	6.0959	0	100 %	0	#DIV/0!
1281	true	Empty	Sequestosome-1 OS=Homo sapiens OX=9606 GN=SQSTM1 PE=1 SV=1	Q13501	SQSTM1	48 kDa		SQSTM1	6.0959	0	100 %	0	#DIV/0!
1282	true	Empty	Isoform 1 of Four and a half LIM domains protein 1 OS=Homo sapiens OX=9606 GN=FHL1	Q13642-1 (+2)	FHL1	32 kDa		FHL1	6.0959	0	100 %	0	#DIV/0!
1283	true	Empty	Guanine nucleotide-binding protein subunit alpha-13 OS=Homo sapiens OX=9606 GN=GNA13 PE=1 SV=2	Q14344	GNA13	44 kDa	true	GNA13	6.0959	0	100 %	0	#DIV/0!
1284	true	Empty	Inositol 1,4,5-trisphosphate receptor type 1 OS=Homo sapiens OX=9606 GN=ITPR1 PE=1 SV=3	Q14643 (+7)	ITPR1	314 kDa	true	ITPR1	6.0959	0	100 %	0	#DIV/0!
1285	true	Empty	Prostaglandin E synthase 3 OS=Homo sapiens OX=9606 GN=PTGES3 PE=1 SV=1	Q15185 (+1)	PTGES3	19 kDa		PTGES3	6.0959	0	100 %	0	#DIV/0!
1286	true	Empty	Mitochondrial import receptor subunit TOM34 OS=Homo sapiens OX=9606 GN=TOMM34 PE=1 SV=2	Q15785	TOMM34	35 kDa		TOMM34	6.0959	0	100 %	0	#DIV/0!
1287	true	Empty	Sterile alpha motif domain-containing protein 9 OS=Homo sapiens OX=9606 GN=SAMD9 PE=1 SV=1	Q5K651	SAMD9	184 kDa	true	SAMD9	6.0959	0	100 %	0	#DIV/0!
1288	true	Empty	Probable arginine--tRNA ligase, mitochondrial OS=Homo sapiens OX=9606 GN=RARS2 PE=1 SV=1	Q5T160	RARS2	66 kDa		RARS2	6.0959	0	100 %	0	#DIV/0!
1289	true	Empty	E3 ubiquitin-protein ligase RNF123 OS=Homo sapiens OX=9606 GN=RNF123 PE=1 SV=1	Q5XPI4 (+1)	RNF123	149 kDa		RNF123	6.0959	0	100 %	0	#DIV/0!
1290	true	Empty	Autophagy-related protein 16-1 OS=Homo sapiens OX=9606 GN=ATG16L1 PE=1 SV=2	Q676U5 (+2)	ATG16L1	68 kDa		ATG16L1	6.0959	0	100 %	0	#DIV/0!
1291	true	Empty	Histone-arginine methyltransferase CARM1 OS=Homo sapiens OX=9606 GN=CARM1 PE=1 SV=3	Q86X55 (+1)	CARM1	66 kDa		CARM1	6.0959	0	100 %	0	#DIV/0!
1292	true	Empty	Transcriptional repressor p66-alpha OS=Homo sapiens OX=9606 GN=GATAD2A PE=1 SV=1	Q86YP4 (+1)	GATAD2A	68 kDa	true	GATAD2A	6.0959	0	100 %	0	#DIV/0!
1293	true	Empty	ELKS/Rab6-interacting/CAST family member 1 OS=Homo sapiens OX=9606 GN=ERC1 PE=1 SV=1	Q8IUD2 (+1)	ERC1	128 kDa	true	ERC1	6.0959	0	100 %	0	#DIV/0!
1294	true	Empty	Formin-like protein 3 OS=Homo sapiens OX=9606 GN=FMNL3 PE=1 SV=3	Q8IVF7 (+2)	FMNL3	117 kDa	true	FMNL3	6.0959	0	100 %	0	#DIV/0!
1295	true	Empty	Dedicator of cytokinesis protein 4 OS=Homo sapiens OX=9606 GN=DOCK4 PE=1 SV=3	Q8N1I0 (+2)	DOCK4	225 kDa		DOCK4	6.0959	0	100 %	0	#DIV/0!
1296	true	Empty	Minor histocompatibility antigen H13 OS=Homo sapiens OX=9606 GN=HM13 PE=1 SV=1	Q8TCT9 (+3)	HM13	41 kDa		HM13	6.0959	0	100 %	0	#DIV/0!
1297	true	Empty	Histone H1.10 OS=Homo sapiens OX=9606 GN=H1-10 PE=1 SV=1	Q92522	H1-10	22 kDa		H1-10	6.0959	0	100 %	0	#DIV/0!
1298	true	Empty	Probable ubiquitin carboxyl-terminal hydrolase FAF-X OS=Homo sapiens OX=9606 GN=USP9X PE=1 SV=4	Q93008 (+1)	USP9X	290 kDa	true	USP9X	6.0959	0	100 %	0	#DIV/0!
1299	true	Empty	Ubiquitin carboxyl-terminal hydrolase 7 OS=Homo sapiens OX=9606 GN=USP7 PE=1 SV=2	Q93009 (+1)	USP7	128 kDa		USP7	6.0959	0	100 %	0	#DIV/0!
1300	true	Empty	RNA-binding protein 15 OS=Homo sapiens OX=9606 GN=RBM15 PE=1 SV=2	Q96T37 (+3)	RBM15	107 kDa		RBM15	6.0959	0	100 %	0	#DIV/0!
1301	true	Empty	Dynein heavy chain 6, axonemal OS=Homo sapiens OX=9606 GN=DNAH6 PE=2 SV=3	Q9C0G6	DNAH6	476 kDa		DNAH6	6.0959	0	100 %	0	#DIV/0!
1302	true	Empty	TRIO and F-actin-binding protein OS=Homo sapiens OX=9606 GN=TRIOBP PE=1 SV=3	Q9H2D6 (+1)	TRIOBP	261 kDa	true	TRIOBP	6.0959	0	100 %	0	#DIV/0!
1303	true	Empty	mRNA turnover protein 4 homolog OS=Homo sapiens OX=9606 GN=MRTO4 PE=1 SV=2	Q9UKD2	MRTO4	28 kDa		MRTO4	6.0959	0	100 %	0	#DIV/0!
1304	true	Empty	Isoform 4 of ATP-dependent RNA helicase DDX19B OS=Homo sapiens OX=9606 GN=DDX19B	Q9UMR2-4	DDX19B	51 kDa	true	DDX19B	6.0959	0	100 %	0	#DIV/0!
1305	true	Empty	Exosome complex exonuclease RRP44 OS=Homo sapiens OX=9606 GN=DIS3 PE=1 SV=2	Q9Y2L1	DIS3	109 kDa		DIS3	6.0959	0	100 %	0	#DIV/0!
1306	true	Empty	AFG3-like protein 2 OS=Homo sapiens OX=9606 GN=AFG3L2 PE=1 SV=2	Q9Y4W6	AFG3L2	89 kDa		AFG3L2	6.0959	0	100 %	0	#DIV/0!
1307	true	Empty	Protein piccolo OS=Homo sapiens OX=9606 GN=PCLO PE=1 SV=5	Q9Y6V0 (+1)	PCLO	561 kDa		PCLO	6.0959	0	100 %	0	#DIV/0!
1308	true	Empty	REVERSED Protein Shroom2 OS=Homo sapiens OX=9606 GN=SHROOM2 PE=1 SV=1	Q13796	SHRM2_HUMAN-DECOY	?	true	SHROOM2	6.0959	0	100 %	0	#DIV/0!
1309	true	Empty	REVERSED Isoform 2 of Ryanodine receptor 3 OS=Homo sapiens OX=9606 GN=RYR3	Q15413-2	RYR3_HUMAN-DECOY (+1)	?	true	RYR3	6.0959	0	100 %	0	#DIV/0!
1310	true	Empty	REVERSED Abnormal spindle-like microcephaly-associated protein OS=Homo sapiens OX=9606 GN=ASPM PE=1 SV=2	Q8IZT6	ASPM_HUMAN-DECOY	?	true	ASPM	6.0959	0	100 %	0	#DIV/0!
1311	true	Empty	REVERSED Isoform 4 of Ras/Rap GTPase-activating protein SynGAP OS=Homo sapiens OX=9606 GN=SYNGAP1	Q96PV0-4	SYGP1_HUMAN-DECOY	?	true	SYNGAP1	6.0959	0	100 %	0	#DIV/0!
1312	true	Empty	REVERSED Conserved oligomeric Golgi complex subunit 4 OS=Homo sapiens OX=9606 GN=COG4 PE=1 SV=3	Q9H9E3	COG4_HUMAN-DECOY	?	true	COG4	6.0959	0	100 %	0	#DIV/0!
1313	true	Empty	Syntenin-1 OS=Homo sapiens OX=9606 GN=SDCBP PE=1 SV=1	O00560	SDCBP	32 kDa		SDCBP	6.0959	0	100 %	0	#DIV/0!
1314	true	Empty	Pre-mRNA-splicing factor 38B OS=Homo sapiens OX=9606 GN=PRPF38B PE=1 SV=1	Q5VTL8	PRPF38B	64 kDa	true	PRPF38B	6.0959	0	100 %	0	#DIV/0!
1315	true	Empty	Lysosomal-trafficking regulator OS=Homo sapiens OX=9606 GN=LYST PE=1 SV=3	Q99698	LYST	429 kDa	true	LYST	6.0959	0	100 %	0	#DIV/0!
1316	true	Empty	Genome polyprotein OS=Human hepatitis A virus genotype IIIA (isolate NOR-21) OX=470593 PE=3 SV=4	Q9DWR1		252 kDa	true	3	6.0959	0	100 %	0	#DIV/0!
1317	true	Empty	REVERSED Isoform 2 of Mitogen-activated protein kinase kinase kinase 9 OS=Homo sapiens OX=9606 GN=MAP3K9	P80192-4	M3K9_HUMAN-DECOY (+1)	?	true	MAP3K9	6.0959	0	100 %	0	#DIV/0!
1318	true	Empty	REVERSED RNA exonuclease 1 homolog OS=Homo sapiens OX=9606 GN=REXO1 PE=1 SV=3	Q8N1G1	REXO1_HUMAN-DECOY	?	true	REXO1	6.0959	0	100 %	0	#DIV/0!
1319	true	Empty	REVERSED Large tegument protein deneddylase OS=Human herpesvirus 6B (strain Z29) OX=36351 GN=U31 PE=3 SV=1	Q9QJ37	LTP_HHV6Z-DECOY	?	true	U31	6.0959	0	100 %	0	#DIV/0!
1320	true	Empty	Ras-related protein Rab-10 OS=Homo sapiens OX=9606 GN=RAB10 PE=1 SV=1	P61026	RAB10	23 kDa	true	RAB10	6.0959	0	100 %	0	#DIV/0!
1321	true	Empty	Lamin-B2 OS=Homo sapiens OX=9606 GN=LMNB2 PE=1 SV=4	Q03252	LMNB2	70 kDa	true	LMNB2	6.0959	0	100 %	0	#DIV/0!
1322	true	Empty	Histone deacetylase 1 OS=Homo sapiens OX=9606 GN=HDAC1 PE=1 SV=1	Q13547	HDAC1	55 kDa	true	HDAC1	6.0959	0	100 %	0	#DIV/0!
1323	true	Empty	LINE-1 type transposase domain-containing protein 1 OS=Homo sapiens OX=9606 GN=L1TD1 PE=1 SV=1	Q5T7N2	L1TD1	99 kDa	true	L1TD1	6.0959	0	100 %	0	#DIV/0!
1324	true	Empty	Isoform 2 of Gamma-crystallin N OS=Homo sapiens OX=9606 GN=CRYGN	Q8WXF5-2	CRYGN	14 kDa		CRYGN	6.0959	0	100 %	0	#DIV/0!
1325	true	Empty	ER degradation-enhancing alpha-mannosidase-like protein 1 OS=Homo sapiens OX=9606 GN=EDEM1 PE=1 SV=1	Q92611	EDEM1	74 kDa	true	EDEM1	6.0959	0	100 %	0	#DIV/0!
1326	true	Empty	Dimethyladenosine transferase 2, mitochondrial OS=Homo sapiens OX=9606 GN=TFB2M PE=1 SV=1	Q9H5Q4	TFB2M	45 kDa		TFB2M	6.0959	0	100 %	0	#DIV/0!
1327	true	Empty	REVERSED Isoform 1 of Centrosome and spindle pole-associated protein 1 OS=Homo sapiens OX=9606 GN=CSPP1	Q1MSJ5-1	CSPP1_HUMAN-DECOY (+1)	?	true	CSPP1	6.0959	0	100 %	0	#DIV/0!
1328	true	Empty	Uncharacterized protein UL21 OS=Human cytomegalovirus (strain AD169) OX=10360 GN=UL21 PE=4 SV=1	P16759	UL21	20 kDa		UL21	6.0959	0	99 %	0	#DIV/0!
1329	true	Empty	40S ribosomal protein S27 OS=Homo sapiens OX=9606 GN=RPS27 PE=1 SV=3	P42677	RPS27	9 kDa	true	RPS27	6.0959	0	99 %	0	#DIV/0!
1330	true	Empty	Isoform 3 of Rab-like protein 6 OS=Homo sapiens OX=9606 GN=RABL6	Q3YEC7-3	RABL6	57 kDa	true	RABL6	6.0959	0	99 %	0	#DIV/0!
1331	true	Empty	Copine-4 OS=Homo sapiens OX=9606 GN=CPNE4 PE=1 SV=1	Q96A23 (+1)	CPNE4	62 kDa	true	CPNE4	6.0959	0	99 %	0	#DIV/0!
1332	true	Empty	Putative immediate early glycoprotein OS=Human herpesvirus 6B (strain Z29) OX=36351 GN=U18 PE=3 SV=1	Q9WT46	U18	33 kDa		U18	6.0959	0	99 %	0	#DIV/0!
1333	true	Empty	REVERSED Ankyrin repeat protein B18 OS=Vaccinia virus (strain Ankara) OX=126794 GN=MVA186R PE=4 SV=1	O57263	VB18_VACCA-DECOY (+1)	?	true	MVA186R	6.0959	0	99 %	0	#DIV/0!
1334	true	Empty	REVERSED Isoform 2 of Peroxisomal bifunctional enzyme OS=Homo sapiens OX=9606 GN=EHHADH	Q08426-2	ECHP_HUMAN-DECOY (+1)	?		EHHADH	6.0959	0	99 %	0	#DIV/0!
1342	true	Empty	Genome polyprotein OS=Wesselsbron virus OX=164416 PE=3 SV=1	C5H431		379 kDa	true	3	5.5417	0	100 %	0	#DIV/0!
1343	true	Empty	Replicase polyprotein 1ab OS=Middle East respiratory syndrome-related coronavirus (isolate United Kingdom/H123990006/2012) OX=1263720 GN=rep PE=1 SV=1	K9N7C7	rep	790 kDa	true	rep	5.5417	0	100 %	0	#DIV/0!
1344	true	Empty	Huntingtin-interacting protein 1 OS=Homo sapiens OX=9606 GN=HIP1 PE=1 SV=5	O00291 (+2)	HIP1	116 kDa	true	HIP1	5.5417	0	100 %	0	#DIV/0!
1345	true	Empty	Chromodomain-helicase-DNA-binding protein 2 OS=Homo sapiens OX=9606 GN=CHD2 PE=1 SV=2	O14647 (+1)	CHD2	211 kDa	true	CHD2	5.5417	0	100 %	0	#DIV/0!
1346	true	Empty	Kinetochore protein NDC80 homolog OS=Homo sapiens OX=9606 GN=NDC80 PE=1 SV=1	O14777	NDC80	74 kDa		NDC80	5.5417	0	100 %	0	#DIV/0!
1347	true	Empty	Centrosomal protein of 290 kDa OS=Homo sapiens OX=9606 GN=CEP290 PE=1 SV=2	O15078	CEP290	290 kDa		CEP290	5.5417	0	100 %	0	#DIV/0!
1348	true	Empty	Serine palmitoyltransferase 1 OS=Homo sapiens OX=9606 GN=SPTLC1 PE=1 SV=1	O15269	SPTLC1	53 kDa		SPTLC1	5.5417	0	100 %	0	#DIV/0!
1349	true	Empty	DNA-directed RNA polymerase I subunit RPA34 OS=Homo sapiens OX=9606 GN=POLR1G PE=1 SV=1	O15446	POLR1G	55 kDa		POLR1G	5.5417	0	100 %	0	#DIV/0!
1350	true	Empty	Prolyl 4-hydroxylase subunit alpha-2 OS=Homo sapiens OX=9606 GN=P4HA2 PE=1 SV=1	O15460 (+1)	P4HA2	61 kDa	true	P4HA2	5.5417	0	100 %	0	#DIV/0!
1352	true	Empty	S-adenosylhomocysteine hydrolase-like protein 1 OS=Homo sapiens OX=9606 GN=AHCYL1 PE=1 SV=2	O43865 (+1)	AHCYL1	59 kDa		AHCYL1	5.5417	0	100 %	0	#DIV/0!
1353	true	Empty	Periplakin OS=Homo sapiens OX=9606 GN=PPL PE=1 SV=4	O60437	PPL	205 kDa	true	PPL	5.5417	0	100 %	0	#DIV/0!
1354	true	Empty	Bromodomain-containing protein 4 OS=Homo sapiens OX=9606 GN=BRD4 PE=1 SV=2	O60885 (+2)	BRD4	152 kDa	true	BRD4	5.5417	0	100 %	0	#DIV/0!
1355	true	Empty	Interferon-inducible double-stranded RNA-dependent protein kinase activator A OS=Homo sapiens OX=9606 GN=PRKRA PE=1 SV=1	O75569 (+2)	PRKRA	34 kDa		PRKRA	5.5417	0	100 %	0	#DIV/0!
1356	true	Empty	Cell division cycle protein 123 homolog OS=Homo sapiens OX=9606 GN=CDC123 PE=1 SV=1	O75794	CDC123	39 kDa		CDC123	5.5417	0	100 %	0	#DIV/0!
1358	true	Empty	Protein disulfide-isomerase OS=Homo sapiens OX=9606 GN=P4HB PE=1 SV=3	P07237	P4HB	57 kDa		P4HB	5.5417	0	100 %	0	#DIV/0!
1359	true	Empty	DNA polymerase alpha catalytic subunit OS=Homo sapiens OX=9606 GN=POLA1 PE=1 SV=2	P09884	POLA1	166 kDa		POLA1	5.5417	0	100 %	0	#DIV/0!
1360	true	Empty	Replicase polyprotein 1ab OS=Human coronavirus 229E OX=11137 GN=rep PE=1 SV=1	P0C6X1	rep	754 kDa	true	rep	5.5417	0	100 %	0	#DIV/0!
1361	true	Empty	Cyclin-dependent kinase 11B OS=Homo sapiens OX=9606 GN=CDK11B PE=1 SV=4	P21127 (+15)	CDK11B	93 kDa		CDK11B	5.5417	0	100 %	0	#DIV/0!
1363	true	Empty	Dual specificity protein kinase TTK OS=Homo sapiens OX=9606 GN=TTK PE=1 SV=2	P33981 (+1)	TTK	97 kDa		TTK	5.5417	0	100 %	0	#DIV/0!
1364	true	Empty	Replication factor C subunit 1 OS=Homo sapiens OX=9606 GN=RFC1 PE=1 SV=4	P35251 (+1)	RFC1	128 kDa	true	RFC1	5.5417	0	100 %	0	#DIV/0!
1365	true	Empty	Transcriptional regulator ATRX OS=Homo sapiens OX=9606 GN=ATRX PE=1 SV=5	P46100 (+4)	ATRX	283 kDa	true	ATRX	5.5417	0	100 %	0	#DIV/0!
1366	true	Empty	Signal recognition particle 54 kDa protein OS=Homo sapiens OX=9606 GN=SRP54 PE=1 SV=1	P61011 (+1)	SRP54	56 kDa		SRP54	5.5417	0	100 %	0	#DIV/0!
1367	true	Empty	Casein kinase II subunit beta OS=Homo sapiens OX=9606 GN=CSNK2B PE=1 SV=1	P67870	CSNK2B	25 kDa		CSNK2B	5.5417	0	100 %	0	#DIV/0!
1368	true	Empty	Sorbitol dehydrogenase OS=Homo sapiens OX=9606 GN=SORD PE=1 SV=4	Q00796	SORD	38 kDa		SORD	5.5417	0	100 %	0	#DIV/0!
1369	true	Empty	Prolow-density lipoprotein receptor-related protein 1 OS=Homo sapiens OX=9606 GN=LRP1 PE=1 SV=2	Q07954	LRP1	505 kDa	true	LRP1	5.5417	0	100 %	0	#DIV/0!
1370	true	Empty	A-kinase anchor protein 13 OS=Homo sapiens OX=9606 GN=AKAP13 PE=1 SV=2	Q12802 (+2)	AKAP13	308 kDa	true	AKAP13	5.5417	0	100 %	0	#DIV/0!
1371	true	Empty	Ras and Rab interactor 1 OS=Homo sapiens OX=9606 GN=RIN1 PE=1 SV=4	Q13671	RIN1	84 kDa	true	RIN1	5.5417	0	100 %	0	#DIV/0!
1372	true	Empty	Protein scribble homolog OS=Homo sapiens OX=9606 GN=SCRIB PE=1 SV=4	Q14160 (+1)	SCRIB	175 kDa		SCRIB	5.5417	0	100 %	0	#DIV/0!
1374	true	Empty	Inositol 1,4,5-trisphosphate receptor type 3 OS=Homo sapiens OX=9606 GN=ITPR3 PE=1 SV=2	Q14573	ITPR3	304 kDa	true	ITPR3	5.5417	0	100 %	0	#DIV/0!
1375	true	Empty	Clathrin interactor 1 OS=Homo sapiens OX=9606 GN=CLINT1 PE=1 SV=1	Q14677 (+2)	CLINT1	68 kDa		CLINT1	5.5417	0	100 %	0	#DIV/0!
1376	true	Empty	Nucleolar and coiled-body phosphoprotein 1 OS=Homo sapiens OX=9606 GN=NOLC1 PE=1 SV=2	Q14978 (+2)	NOLC1	74 kDa		NOLC1	5.5417	0	100 %	0	#DIV/0!
1377	true	Empty	Isoform 6 of Thioredoxin reductase 1, cytoplasmic OS=Homo sapiens OX=9606 GN=TXNRD1	Q16881-6	TXNRD1	67 kDa	true	TXNRD1	5.5417	0	100 %	0	#DIV/0!
1378	true	Empty	MAP7 domain-containing protein 1 OS=Homo sapiens OX=9606 GN=MAP7D1 PE=1 SV=1	Q3KQU3 (+1)	MAP7D1	93 kDa		MAP7D1	5.5417	0	100 %	0	#DIV/0!
1379	true	Empty	Fibrous sheath-interacting protein 2 OS=Homo sapiens OX=9606 GN=FSIP2 PE=2 SV=4	Q5CZC0	FSIP2	781 kDa		FSIP2	5.5417	0	100 %	0	#DIV/0!
1380	true	Empty	Centrosome-associated protein 350 OS=Homo sapiens OX=9606 GN=CEP350 PE=1 SV=1	Q5VT06	CEP350	351 kDa	true	CEP350	5.5417	0	100 %	0	#DIV/0!
1381	true	Empty	Coiled-coil and C2 domain-containing protein 1A OS=Homo sapiens OX=9606 GN=CC2D1A PE=1 SV=1	Q6P1N0 (+1)	CC2D1A	104 kDa	true	CC2D1A	5.5417	0	100 %	0	#DIV/0!
1382	true	Empty	Pyridoxal-dependent decarboxylase domain-containing protein 1 OS=Homo sapiens OX=9606 GN=PDXDC1 PE=1 SV=2	Q6P996 (+2)	PDXDC1	87 kDa		PDXDC1	5.5417	0	100 %	0	#DIV/0!
1383	true	Empty	Glucose 1,6-bisphosphate synthase OS=Homo sapiens OX=9606 GN=PGM2L1 PE=1 SV=3	Q6PCE3	PGM2L1	70 kDa		PGM2L1	5.5417	0	100 %	0	#DIV/0!
1384	true	Empty	Kinase non-catalytic C-lobe domain-containing protein 1 OS=Homo sapiens OX=9606 GN=KNDC1 PE=2 SV=2	Q76NI1	KNDC1	191 kDa	true	KNDC1	5.5417	0	100 %	0	#DIV/0!
1385	true	Empty	Staphylococcal nuclease domain-containing protein 1 OS=Homo sapiens OX=9606 GN=SND1 PE=1 SV=1	Q7KZF4	SND1	102 kDa		SND1	5.5417	0	100 %	0	#DIV/0!
1386	true	Empty	ATP-dependent RNA helicase DHX30 OS=Homo sapiens OX=9606 GN=DHX30 PE=1 SV=1	Q7L2E3 (+2)	DHX30	134 kDa		DHX30	5.5417	0	100 %	0	#DIV/0!
1387	true	Empty	Serine/threonine-protein kinase TAO1 OS=Homo sapiens OX=9606 GN=TAOK1 PE=1 SV=1	Q7L7X3 (+1)	TAOK1	116 kDa	true	TAOK1	5.5417	0	100 %	0	#DIV/0!
1388	true	Empty	SLIT-ROBO Rho GTPase-activating protein 1 OS=Homo sapiens OX=9606 GN=SRGAP1 PE=1 SV=1	Q7Z6B7 (+1)	SRGAP1	124 kDa		SRGAP1	5.5417	0	100 %	0	#DIV/0!
1389	true	Empty	Dynein heavy chain 10, axonemal OS=Homo sapiens OX=9606 GN=DNAH10 PE=1 SV=4	Q8IVF4	DNAH10	515 kDa		DNAH10	5.5417	0	100 %	0	#DIV/0!
1390	true	Empty	Coiled-coil domain-containing protein 168 OS=Homo sapiens OX=9606 GN=CCDC168 PE=2 SV=2	Q8NDH2	CCDC168	278 kDa		CCDC168	5.5417	0	100 %	0	#DIV/0!
1391	true	Empty	Protein CIP2A OS=Homo sapiens OX=9606 GN=CIP2A PE=1 SV=2	Q8TCG1	CIP2A	102 kDa		CIP2A	5.5417	0	100 %	0	#DIV/0!
1392	true	Empty	Fas-binding factor 1 OS=Homo sapiens OX=9606 GN=FBF1 PE=1 SV=2	Q8TES7 (+2)	FBF1	125 kDa		FBF1	5.5417	0	100 %	0	#DIV/0!
1393	true	Empty	Partitioning defective 3 homolog OS=Homo sapiens OX=9606 GN=PARD3 PE=1 SV=2	Q8TEW0 (+10)	PARD3	151 kDa	true	PARD3	5.5417	0	100 %	0	#DIV/0!
1394	true	Empty	Isoform 2 of Negative elongation factor B OS=Homo sapiens OX=9606 GN=NELFB	Q8WX92-2	NELFB	70 kDa		NELFB	5.5417	0	100 %	0	#DIV/0!
1395	true	Empty	Endoplasmic reticulum-Golgi intermediate compartment protein 1 OS=Homo sapiens OX=9606 GN=ERGIC1 PE=1 SV=1	Q969X5 (+1)	ERGIC1	33 kDa		ERGIC1	5.5417	0	100 %	0	#DIV/0!
1396	true	Empty	Exocyst complex component 4 OS=Homo sapiens OX=9606 GN=EXOC4 PE=1 SV=1	Q96A65	EXOC4	111 kDa		EXOC4	5.5417	0	100 %	0	#DIV/0!
1397	true	Empty	RalBP1-associated Eps domain-containing protein 1 OS=Homo sapiens OX=9606 GN=REPS1 PE=1 SV=3	Q96D71 (+3)	REPS1	87 kDa		REPS1	5.5417	0	100 %	0	#DIV/0!
1398	true	Empty	Far upstream element-binding protein 3 OS=Homo sapiens OX=9606 GN=FUBP3 PE=1 SV=2	Q96I24	FUBP3	62 kDa		FUBP3	5.5417	0	100 %	0	#DIV/0!
1399	true	Empty	Kinesin-like protein KIF16B OS=Homo sapiens OX=9606 GN=KIF16B PE=1 SV=2	Q96L93 (+3)	KIF16B	152 kDa	true	KIF16B	5.5417	0	100 %	0	#DIV/0!
1400	true	Empty	26S proteasome non-ATPase regulatory subunit 1 OS=Homo sapiens OX=9606 GN=PSMD1 PE=1 SV=2	Q99460 (+1)	PSMD1	106 kDa		PSMD1	5.5417	0	100 %	0	#DIV/0!
1401	true	Empty	DnaJ homolog subfamily C member 7 OS=Homo sapiens OX=9606 GN=DNAJC7 PE=1 SV=2	Q99615 (+1)	DNAJC7	56 kDa		DNAJC7	5.5417	0	100 %	0	#DIV/0!
1402	true	Empty	Collagen alpha-1(XII) chain OS=Homo sapiens OX=9606 GN=COL12A1 PE=1 SV=2	Q99715 (+1)	COL12A1	333 kDa		COL12A1	5.5417	0	100 %	0	#DIV/0!
1403	true	Empty	Chitobiosyldiphosphodolichol beta-mannosyltransferase OS=Homo sapiens OX=9606 GN=ALG1 PE=1 SV=2	Q9BT22	ALG1	53 kDa	true	ALG1	5.5417	0	100 %	0	#DIV/0!
1404	true	Empty	Isoform 2 of COP9 signalosome complex subunit 4 OS=Homo sapiens OX=9606 GN=COPS4	Q9BT78-2	COPS4	40 kDa	true	COPS4	5.5417	0	100 %	0	#DIV/0!
1405	true	Empty	Protein MAK16 homolog OS=Homo sapiens OX=9606 GN=MAK16 PE=1 SV=2	Q9BXY0	MAK16	35 kDa		MAK16	5.5417	0	100 %	0	#DIV/0!
1406	true	Empty	Nucleolar GTP-binding protein 1 OS=Homo sapiens OX=9606 GN=GTPBP4 PE=1 SV=3	Q9BZE4	GTPBP4	74 kDa		GTPBP4	5.5417	0	100 %	0	#DIV/0!
1407	true	Empty	ATP-dependent RNA helicase DDX24 OS=Homo sapiens OX=9606 GN=DDX24 PE=1 SV=1	Q9GZR7	DDX24	96 kDa		DDX24	5.5417	0	100 %	0	#DIV/0!
1408	true	Empty	Isoform 2 of 5'-nucleotidase domain-containing protein 2 OS=Homo sapiens OX=9606 GN=NT5DC2	Q9H857-2 (+1)	NT5DC2	64 kDa		NT5DC2	5.5417	0	100 %	0	#DIV/0!
1409	true	Empty	Exportin-5 OS=Homo sapiens OX=9606 GN=XPO5 PE=1 SV=1	Q9HAV4	XPO5	136 kDa		XPO5	5.5417	0	100 %	0	#DIV/0!
1410	true	Empty	Helicase MOV-10 OS=Homo sapiens OX=9606 GN=MOV10 PE=1 SV=2	Q9HCE1	MOV10	114 kDa		MOV10	5.5417	0	100 %	0	#DIV/0!
1411	true	Empty	Pre-mRNA-splicing factor CWC22 homolog OS=Homo sapiens OX=9606 GN=CWC22 PE=1 SV=3	Q9HCG8	CWC22	105 kDa		CWC22	5.5417	0	100 %	0	#DIV/0!
1412	true	Empty	Testis-expressed protein 10 OS=Homo sapiens OX=9606 GN=TEX10 PE=1 SV=2	Q9NXF1 (+1)	TEX10	106 kDa		TEX10	5.5417	0	100 %	0	#DIV/0!
1413	true	Empty	Isoform 2 of Mitogen-activated protein kinase kinase kinase 20 OS=Homo sapiens OX=9606 GN=MAP3K20	Q9NYL2-2	MAP3K20	52 kDa		MAP3K20	5.5417	0	100 %	0	#DIV/0!
1414	true	Empty	UDP-glucose:glycoprotein glucosyltransferase 1 OS=Homo sapiens OX=9606 GN=UGGT1 PE=1 SV=3	Q9NYU2 (+1)	UGGT1	177 kDa		UGGT1	5.5417	0	100 %	0	#DIV/0!
1415	true	Empty	SUN domain-containing protein 2 OS=Homo sapiens OX=9606 GN=SUN2 PE=1 SV=3	Q9UH99 (+2)	SUN2	80 kDa		SUN2	5.5417	0	100 %	0	#DIV/0!
1416	true	Empty	Exportin-7 OS=Homo sapiens OX=9606 GN=XPO7 PE=1 SV=3	Q9UIA9	XPO7	124 kDa		XPO7	5.5417	0	100 %	0	#DIV/0!
1417	true	Empty	Sorting nexin-6 OS=Homo sapiens OX=9606 GN=SNX6 PE=1 SV=1	Q9UNH7 (+1)	SNX6	47 kDa		SNX6	5.5417	0	100 %	0	#DIV/0!
1418	true	Empty	Ubiquitin carboxyl-terminal hydrolase 24 OS=Homo sapiens OX=9606 GN=USP24 PE=1 SV=3	Q9UPU5	USP24	294 kDa		USP24	5.5417	0	100 %	0	#DIV/0!
1419	true	Empty	Little elongation complex subunit 1 OS=Homo sapiens OX=9606 GN=ICE1 PE=1 SV=5	Q9Y2F5	ICE1	248 kDa	true	ICE1	5.5417	0	100 %	0	#DIV/0!
1420	true	Empty	ARF GTPase-activating protein GIT1 OS=Homo sapiens OX=9606 GN=GIT1 PE=1 SV=2	Q9Y2X7 (+1)	GIT1	84 kDa		GIT1	5.5417	0	100 %	0	#DIV/0!
1421	true	Empty	Nitric oxide synthase-interacting protein OS=Homo sapiens OX=9606 GN=NOSIP PE=1 SV=1	Q9Y314	NOSIP	33 kDa		NOSIP	5.5417	0	100 %	0	#DIV/0!
1422	true	Empty	REVERSED Isoform 2 of Xin actin-binding repeat-containing protein 2 OS=Homo sapiens OX=9606 GN=XIRP2	A4UGR9-2	XIRP2_HUMAN-DECOY (+3)	?	true	XIRP2	5.5417	0	100 %	0	#DIV/0!
1423	true	Empty	REVERSED Genome polyprotein OS=Japanese encephalitis virus (strain M28) OX=2555554 PE=3 SV=1	G3FEX6	POLG_JAEVM-DECOY	?	true	3	5.5417	0	100 %	0	#DIV/0!
1424	true	Empty	REVERSED Forkhead box protein O3 OS=Homo sapiens OX=9606 GN=FOXO3 PE=1 SV=1	O43524	FOXO3_HUMAN-DECOY	?		FOXO3	5.5417	0	100 %	0	#DIV/0!
1425	true	Empty	REVERSED DNA polymerase theta OS=Homo sapiens OX=9606 GN=POLQ PE=1 SV=2	O75417	DPOLQ_HUMAN-DECOY	?		POLQ	5.5417	0	100 %	0	#DIV/0!
1426	true	Empty	REVERSED Replicase polyprotein 1ab OS=Human coronavirus HKU1 (isolate N2) OX=443240 GN=rep PE=3 SV=1	P0C6X3	R1AB_CVHN2-DECOY	?	true	rep	5.5417	0	100 %	0	#DIV/0!
1427	true	Empty	REVERSED Isoform 2 of Filamin-A OS=Homo sapiens OX=9606 GN=FLNA	P21333-2	FLNA_HUMAN-DECOY (+1)	?	true	FLNA	5.5417	0	100 %	0	#DIV/0!
1428	true	Empty	REVERSED Isoform 2 of Ryanodine receptor 2 OS=Homo sapiens OX=9606 GN=RYR2	Q92736-2	RYR2_HUMAN-DECOY	?	true	RYR2	5.5417	0	100 %	0	#DIV/0!
1429	true	Empty	Rho-associated protein kinase 2 OS=Homo sapiens OX=9606 GN=ROCK2 PE=1 SV=4	O75116	ROCK2	161 kDa	true	ROCK2	5.5417	0	100 %	0	#DIV/0!
1430	true	Empty	Proteasomal ubiquitin receptor ADRM1 OS=Homo sapiens OX=9606 GN=ADRM1 PE=1 SV=2	Q16186	ADRM1	42 kDa		ADRM1	5.5417	0	100 %	0	#DIV/0!
1431	true	Empty	WD repeat-containing protein 72 OS=Homo sapiens OX=9606 GN=WDR72 PE=2 SV=2	Q3MJ13	WDR72	123 kDa		WDR72	5.5417	0	100 %	0	#DIV/0!
1432	true	Empty	Ras-related protein Rab-44 OS=Homo sapiens OX=9606 GN=RAB44 PE=1 SV=4	Q7Z6P3	RAB44	111 kDa	true	RAB44	5.5417	0	100 %	0	#DIV/0!
1433	true	Empty	Serine/threonine-protein kinase Nek7 OS=Homo sapiens OX=9606 GN=NEK7 PE=1 SV=1	Q8TDX7	NEK7	35 kDa		NEK7	5.5417	0	100 %	0	#DIV/0!
1434	true	Empty	Isoform 2 of SR-related and CTD-associated factor 8 OS=Homo sapiens OX=9606 GN=SCAF8	Q9UPN6-2	SCAF8	147 kDa	true	SCAF8	5.5417	0	100 %	0	#DIV/0!
1435	true	Empty	REVERSED Polyprotein P1234 OS=Chikungunya virus (strain 37997) OX=371095 PE=3 SV=1	Q5XXP4	POLN_CHIK3-DECOY	?		3	5.5417	0	100 %	0	#DIV/0!
1436	true	Empty	Mitochondrial dynamics protein MID49 OS=Homo sapiens OX=9606 GN=MIEF2 PE=1 SV=1	Q96C03 (+1)	MIEF2	49 kDa	true	MIEF2	5.5417	0	100 %	0	#DIV/0!
1437	true	Empty	Ubiquitin carboxyl-terminal hydrolase 28 OS=Homo sapiens OX=9606 GN=USP28 PE=1 SV=1	Q96RU2 (+1)	USP28	122 kDa	true	USP28	5.5417	0	100 %	0	#DIV/0!
1438	true	Empty	Fermitin family homolog 1 OS=Homo sapiens OX=9606 GN=FERMT1 PE=1 SV=1	Q9BQL6	FERMT1	77 kDa	true	FERMT1	5.5417	0	100 %	0	#DIV/0!
1439	true	Empty	REVERSED Myosin-7B OS=Homo sapiens OX=9606 GN=MYH7B PE=1 SV=4	A7E2Y1	MYH7B_HUMAN-DECOY	?		MYH7B	5.5417	0	100 %	0	#DIV/0!
1440	true	Empty	REVERSED Viral interleukin-10 homolog OS=Human cytomegalovirus (strain Merlin) OX=295027 GN=UL111A PE=3 SV=1	F5HC71	IL10H_HCMVM-DECOY	?		UL111A	5.5417	0	100 %	0	#DIV/0!
1441	true	Empty	REVERSED Isoform b of Ataxin-7 OS=Homo sapiens OX=9606 GN=ATXN7	O15265-2	ATX7_HUMAN-DECOY (+2)	?		ATXN7	5.5417	0	100 %	0	#DIV/0!
1442	true	Empty	REVERSED Isoform 2 of Multidrug resistance-associated protein 4 OS=Homo sapiens OX=9606 GN=ABCC4	O15439-2	MRP4_HUMAN-DECOY (+2)	?		ABCC4	5.5417	0	100 %	0	#DIV/0!
1443	true	Empty	REVERSED Isoform 2 of Trafficking kinesin-binding protein 1 OS=Homo sapiens OX=9606 GN=TRAK1	Q9UPV9-2	TRAK1_HUMAN-DECOY (+2)	?	true	TRAK1	5.5417	0	100 %	0	#DIV/0!
1446	true	Empty	Methyl-CpG-binding domain protein 3-like 2B OS=Homo sapiens OX=9606 GN=MBD3L2B PE=3 SV=1	A0A1B0GVZ6 (+4)	MBD3L2B	23 kDa		MBD3L2B	5.5417	0	99 %	0	#DIV/0!
1447	true	Empty	Isoform 2 of Cellular tumor antigen p53 OS=Homo sapiens OX=9606 GN=TP53	P04637-2 (+1)	TP53	38 kDa	true	TP53	5.5417	0	99 %	0	#DIV/0!
1448	true	Empty	Thioredoxin reductase 1, cytoplasmic OS=Homo sapiens OX=9606 GN=TXNRD1 PE=1 SV=3	Q16881 (+2)	TXNRD1	71 kDa	true	TXNRD1	5.5417	0	99 %	0	#DIV/0!
1449	true	Empty	REVERSED Isoform 2 of mRNA cap guanine-N7 methyltransferase OS=Homo sapiens OX=9606 GN=RNMT	O43148-2	MCES_HUMAN-DECOY (+1)	?		RNMT	5.5417	0	99 %	0	#DIV/0!
1450	true	Empty	REVERSED Arachidonate 12-lipoxygenase, 12R-type OS=Homo sapiens OX=9606 GN=ALOX12B PE=1 SV=1	O75342	LX12B_HUMAN-DECOY	?		ALOX12B	5.5417	0	99 %	0	#DIV/0!
1451	true	Empty	REVERSED Proline-rich protein 14 OS=Homo sapiens OX=9606 GN=PRR14 PE=1 SV=1	Q9BWN1	PRR14_HUMAN-DECOY	?		PRR14	5.5417	0	99 %	0	#DIV/0!
1461	true	Empty	RNA 3'-terminal phosphate cyclase OS=Homo sapiens OX=9606 GN=RTCA PE=1 SV=1	O00442 (+1)	RTCA	39 kDa		RTCA	4.9875	0	100 %	0	#DIV/0!
1462	true	Empty	U2 snRNP-associated SURP motif-containing protein OS=Homo sapiens OX=9606 GN=U2SURP PE=1 SV=2	O15042 (+1)	U2SURP	118 kDa	true	U2SURP	4.9875	0	100 %	0	#DIV/0!
1463	true	Empty	BUB3-interacting and GLEBS motif-containing protein ZNF207 OS=Homo sapiens OX=9606 GN=ZNF207 PE=1 SV=1	O43670 (+2)	ZNF207	51 kDa		ZNF207	4.9875	0	100 %	0	#DIV/0!
1464	true	Empty	Probable 18S rRNA (guanine-N(7))-methyltransferase OS=Homo sapiens OX=9606 GN=BUD23 PE=1 SV=2	O43709	BUD23	32 kDa		BUD23	4.9875	0	100 %	0	#DIV/0!
1465	true	Empty	SWI/SNF-related matrix-associated actin-dependent regulator of chromatin subfamily A member 5 OS=Homo sapiens OX=9606 GN=SMARCA5 PE=1 SV=1	O60264	SMARCA5	122 kDa	true	SMARCA5	4.9875	0	100 %	0	#DIV/0!
1466	true	Empty	Dynamin-like 120 kDa protein, mitochondrial OS=Homo sapiens OX=9606 GN=OPA1 PE=1 SV=3	O60313 (+3)	OPA1	112 kDa	true	OPA1	4.9875	0	100 %	0	#DIV/0!
1467	true	Empty	Liprin-alpha-3 OS=Homo sapiens OX=9606 GN=PPFIA3 PE=1 SV=3	O75145 (+1)	PPFIA3	134 kDa	true	PPFIA3	4.9875	0	100 %	0	#DIV/0!
1468	true	Empty	Vacuolar protein sorting-associated protein 4B OS=Homo sapiens OX=9606 GN=VPS4B PE=1 SV=2	O75351	VPS4B	49 kDa	true	VPS4B	4.9875	0	100 %	0	#DIV/0!
1469	true	Empty	Pre-mRNA-processing factor 40 homolog A OS=Homo sapiens OX=9606 GN=PRPF40A PE=1 SV=2	O75400 (+2)	PRPF40A	109 kDa		PRPF40A	4.9875	0	100 %	0	#DIV/0!
1470	true	Empty	Cartilage-associated protein OS=Homo sapiens OX=9606 GN=CRTAP PE=1 SV=1	O75718	CRTAP	47 kDa		CRTAP	4.9875	0	100 %	0	#DIV/0!
1472	true	Empty	Glucose-6-phosphate isomerase OS=Homo sapiens OX=9606 GN=GPI PE=1 SV=4	P06744	GPI	63 kDa		GPI	4.9875	0	100 %	0	#DIV/0!
1473	true	Empty	Genome polyprotein OS=West Nile virus OX=11082 PE=1 SV=2	P06935		380 kDa	true	1	4.9875	0	100 %	0	#DIV/0!
1474	true	Empty	Thrombospondin-1 OS=Homo sapiens OX=9606 GN=THBS1 PE=1 SV=2	P07996	THBS1	129 kDa		THBS1	4.9875	0	100 %	0	#DIV/0!
1475	true	Empty	Serine/threonine-protein kinase A-Raf OS=Homo sapiens OX=9606 GN=ARAF PE=1 SV=2	P10398	ARAF	68 kDa	true	ARAF	4.9875	0	100 %	0	#DIV/0!
1476	true	Empty	cAMP-dependent protein kinase type II-alpha regulatory subunit OS=Homo sapiens OX=9606 GN=PRKAR2A PE=1 SV=2	P13861 (+1)	PRKAR2A	46 kDa		PRKAR2A	4.9875	0	100 %	0	#DIV/0!
1477	true	Empty	Isoform 2 of Eukaryotic peptide chain release factor GTP-binding subunit ERF3A OS=Homo sapiens OX=9606 GN=GSPT1	P15170-2 (+1)	GSPT1	69 kDa		GSPT1	4.9875	0	100 %	0	#DIV/0!
1478	true	Empty	Protein kinase C alpha type OS=Homo sapiens OX=9606 GN=PRKCA PE=1 SV=4	P17252	PRKCA	77 kDa		PRKCA	4.9875	0	100 %	0	#DIV/0!
1479	true	Empty	Neurofibromin OS=Homo sapiens OX=9606 GN=NF1 PE=1 SV=2	P21359 (+2)	NF1	319 kDa		NF1	4.9875	0	100 %	0	#DIV/0!
1480	true	Empty	Multifunctional protein ADE2 OS=Homo sapiens OX=9606 GN=PAICS PE=1 SV=3	P22234	PAICS	47 kDa		PAICS	4.9875	0	100 %	0	#DIV/0!
1481	true	Empty	Genome polyprotein OS=Dengue virus type 3 (strain Philippines/H87/1956) OX=408870 PE=1 SV=1	P27915 (+3)		378 kDa	true	1	4.9875	0	100 %	0	#DIV/0!
1482	true	Empty	Phosphatidylinositol 4-kinase alpha OS=Homo sapiens OX=9606 GN=PI4KA PE=1 SV=4	P42356	PI4KA	237 kDa		PI4KA	4.9875	0	100 %	0	#DIV/0!
1483	true	Empty	Proliferation marker protein Ki-67 OS=Homo sapiens OX=9606 GN=MKI67 PE=1 SV=2	P46013	MKI67	359 kDa		MKI67	4.9875	0	100 %	0	#DIV/0!
1484	true	Empty	Tissue factor pathway inhibitor 2 OS=Homo sapiens OX=9606 GN=TFPI2 PE=1 SV=1	P48307	TFPI2	27 kDa		TFPI2	4.9875	0	100 %	0	#DIV/0!
1485	true	Empty	Centromere protein F OS=Homo sapiens OX=9606 GN=CENPF PE=1 SV=3	P49454	CENPF	358 kDa	true	CENPF	4.9875	0	100 %	0	#DIV/0!
1486	true	Empty	Lipopolysaccharide-responsive and beige-like anchor protein OS=Homo sapiens OX=9606 GN=LRBA PE=1 SV=4	P50851 (+1)	LRBA	319 kDa	true	LRBA	4.9875	0	100 %	0	#DIV/0!
1487	true	Empty	Galactokinase OS=Homo sapiens OX=9606 GN=GALK1 PE=1 SV=1	P51570	GALK1	42 kDa		GALK1	4.9875	0	100 %	0	#DIV/0!
1488	true	Empty	26S proteasome non-ATPase regulatory subunit 4 OS=Homo sapiens OX=9606 GN=PSMD4 PE=1 SV=1	P55036	PSMD4	41 kDa		PSMD4	4.9875	0	100 %	0	#DIV/0!
1489	true	Empty	Ribosomal RNA processing protein 1 homolog A OS=Homo sapiens OX=9606 GN=RRP1 PE=1 SV=1	P56182	RRP1	53 kDa		RRP1	4.9875	0	100 %	0	#DIV/0!
1490	true	Empty	GTP-binding nuclear protein Ran OS=Homo sapiens OX=9606 GN=RAN PE=1 SV=3	P62826	RAN	24 kDa		RAN	4.9875	0	100 %	0	#DIV/0!
1491	true	Empty	Guanine nucleotide-binding protein G(s) subunit alpha isoforms short OS=Homo sapiens OX=9606 GN=GNAS PE=1 SV=1	P63092 (+5)	GNAS	46 kDa	true	GNAS	4.9875	0	100 %	0	#DIV/0!
1492	true	Empty	Contactin-associated protein 1 OS=Homo sapiens OX=9606 GN=CNTNAP1 PE=1 SV=1	P78357	CNTNAP1	156 kDa		CNTNAP1	4.9875	0	100 %	0	#DIV/0!
1493	true	Empty	Reelin OS=Homo sapiens OX=9606 GN=RELN PE=1 SV=3	P78509 (+2)	RELN	388 kDa	true	RELN	4.9875	0	100 %	0	#DIV/0!
1494	true	Empty	Ubiquitin-protein ligase E3A OS=Homo sapiens OX=9606 GN=UBE3A PE=1 SV=4	Q05086 (+2)	UBE3A	101 kDa		UBE3A	4.9875	0	100 %	0	#DIV/0!
1495	true	Empty	Focal adhesion kinase 1 OS=Homo sapiens OX=9606 GN=PTK2 PE=1 SV=2	Q05397 (+3)	PTK2	119 kDa		PTK2	4.9875	0	100 %	0	#DIV/0!
1496	true	Empty	Heat shock 70 kDa protein 14 OS=Homo sapiens OX=9606 GN=HSPA14 PE=1 SV=1	Q0VDF9	HSPA14	55 kDa		HSPA14	4.9875	0	100 %	0	#DIV/0!
1497	true	Empty	ELAV-like protein 2 OS=Homo sapiens OX=9606 GN=ELAVL2 PE=1 SV=2	Q12926 (+1)	ELAVL2	40 kDa	true	ELAVL2	4.9875	0	100 %	0	#DIV/0!
1498	true	Empty	Unconventional myosin-IXb OS=Homo sapiens OX=9606 GN=MYO9B PE=1 SV=3	Q13459 (+1)	MYO9B	243 kDa	true	MYO9B	4.9875	0	100 %	0	#DIV/0!
1499	true	Empty	E3 ubiquitin-protein ligase TRIP12 OS=Homo sapiens OX=9606 GN=TRIP12 PE=1 SV=1	Q14669 (+3)	TRIP12	220 kDa		TRIP12	4.9875	0	100 %	0	#DIV/0!
1500	true	Empty	1-phosphatidylinositol 4,5-bisphosphate phosphodiesterase beta-4 OS=Homo sapiens OX=9606 GN=PLCB4 PE=1 SV=3	Q15147 (+3)	PLCB4	134 kDa		PLCB4	4.9875	0	100 %	0	#DIV/0!
1501	true	Empty	Thyroid receptor-interacting protein 11 OS=Homo sapiens OX=9606 GN=TRIP11 PE=1 SV=3	Q15643 (+1)	TRIP11	228 kDa	true	TRIP11	4.9875	0	100 %	0	#DIV/0!
1502	true	Empty	DNA excision repair protein ERCC-6-like OS=Homo sapiens OX=9606 GN=ERCC6L PE=1 SV=1	Q2NKX8	ERCC6L	141 kDa		ERCC6L	4.9875	0	100 %	0	#DIV/0!
1503	true	Empty	Isoform 2 of Mitochondrial import inner membrane translocase subunit TIM50 OS=Homo sapiens OX=9606 GN=TIMM50	Q3ZCQ8-2	TIMM50	50 kDa		TIMM50	4.9875	0	100 %	0	#DIV/0!
1504	true	Empty	Alanine--tRNA ligase, mitochondrial OS=Homo sapiens OX=9606 GN=AARS2 PE=1 SV=1	Q5JTZ9	AARS2	107 kDa		AARS2	4.9875	0	100 %	0	#DIV/0!
1505	true	Empty	Ubiquitin-associated protein 2 OS=Homo sapiens OX=9606 GN=UBAP2 PE=1 SV=1	Q5T6F2	UBAP2	117 kDa		UBAP2	4.9875	0	100 %	0	#DIV/0!
1506	true	Empty	Focadhesin OS=Homo sapiens OX=9606 GN=FOCAD PE=1 SV=1	Q5VW36	FOCAD	200 kDa		FOCAD	4.9875	0	100 %	0	#DIV/0!
1507	true	Empty	TBC1 domain family member 9B OS=Homo sapiens OX=9606 GN=TBC1D9B PE=1 SV=3	Q66K14 (+1)	TBC1D9B	141 kDa		TBC1D9B	4.9875	0	100 %	0	#DIV/0!
1508	true	Empty	Rho GTPase-activating protein 17 OS=Homo sapiens OX=9606 GN=ARHGAP17 PE=1 SV=1	Q68EM7 (+3)	ARHGAP17	95 kDa		ARHGAP17	4.9875	0	100 %	0	#DIV/0!
1509	true	Empty	Twinfilin-2 OS=Homo sapiens OX=9606 GN=TWF2 PE=1 SV=2	Q6IBS0	TWF2	40 kDa	true	TWF2	4.9875	0	100 %	0	#DIV/0!
1510	true	Empty	Rho family-interacting cell polarization regulator 1 OS=Homo sapiens OX=9606 GN=RIPOR1 PE=1 SV=1	Q6ZS17 (+3)	RIPOR1	132 kDa		RIPOR1	4.9875	0	100 %	0	#DIV/0!
1511	true	Empty	Ras-associated and pleckstrin homology domains-containing protein 1 OS=Homo sapiens OX=9606 GN=RAPH1 PE=1 SV=3	Q70E73	RAPH1	135 kDa	true	RAPH1	4.9875	0	100 %	0	#DIV/0!
1512	true	Empty	40S ribosomal protein S27-like OS=Homo sapiens OX=9606 GN=RPS27L PE=1 SV=3	Q71UM5	RPS27L	9 kDa	true	RPS27L	4.9875	0	100 %	0	#DIV/0!
1513	true	Empty	Zinc finger CCCH-type antiviral protein 1 OS=Homo sapiens OX=9606 GN=ZC3HAV1 PE=1 SV=3	Q7Z2W4	ZC3HAV1	101 kDa	true	ZC3HAV1	4.9875	0	100 %	0	#DIV/0!
1514	true	Empty	YTH domain-containing family protein 3 OS=Homo sapiens OX=9606 GN=YTHDF3 PE=1 SV=1	Q7Z739	YTHDF3	64 kDa		YTHDF3	4.9875	0	100 %	0	#DIV/0!
1515	true	Empty	Cytoplasmic dynein 2 heavy chain 1 OS=Homo sapiens OX=9606 GN=DYNC2H1 PE=1 SV=4	Q8NCM8 (+1)	DYNC2H1	493 kDa		DYNC2H1	4.9875	0	100 %	0	#DIV/0!
1516	true	Empty	Serine/threonine-protein phosphatase 4 regulatory subunit 1 OS=Homo sapiens OX=9606 GN=PPP4R1 PE=1 SV=1	Q8TF05 (+1)	PPP4R1	107 kDa	true	PPP4R1	4.9875	0	100 %	0	#DIV/0!
1517	true	Empty	RelA-associated inhibitor OS=Homo sapiens OX=9606 GN=PPP1R13L PE=1 SV=4	Q8WUF5	PPP1R13L	89 kDa		PPP1R13L	4.9875	0	100 %	0	#DIV/0!
1518	true	Empty	CCR4-NOT transcription complex subunit 9 OS=Homo sapiens OX=9606 GN=CNOT9 PE=1 SV=1	Q92600 (+1)	CNOT9	34 kDa		CNOT9	4.9875	0	100 %	0	#DIV/0!
1519	true	Empty	Envoplakin OS=Homo sapiens OX=9606 GN=EVPL PE=1 SV=3	Q92817	EVPL	232 kDa	true	EVPL	4.9875	0	100 %	0	#DIV/0!
1520	true	Empty	Cullin-5 OS=Homo sapiens OX=9606 GN=CUL5 PE=1 SV=4	Q93034	CUL5	91 kDa	true	CUL5	4.9875	0	100 %	0	#DIV/0!
1521	true	Empty	Mannose-1-phosphate guanyltransferase alpha OS=Homo sapiens OX=9606 GN=GMPPA PE=1 SV=1	Q96IJ6 (+1)	GMPPA	46 kDa		GMPPA	4.9875	0	100 %	0	#DIV/0!
1522	true	Empty	Zinc finger protein 469 OS=Homo sapiens OX=9606 GN=ZNF469 PE=2 SV=3	Q96JG9	ZNF469	410 kDa		ZNF469	4.9875	0	100 %	0	#DIV/0!
1523	true	Empty	Serine/threonine-protein kinase SMG1 OS=Homo sapiens OX=9606 GN=SMG1 PE=1 SV=3	Q96Q15	SMG1	410 kDa	true	SMG1	4.9875	0	100 %	0	#DIV/0!
1524	true	Empty	Myeloid-associated differentiation marker OS=Homo sapiens OX=9606 GN=MYADM PE=1 SV=2	Q96S97	MYADM	35 kDa		MYADM	4.9875	0	100 %	0	#DIV/0!
1525	true	Empty	Phosphoinositide 3-kinase regulatory subunit 4 OS=Homo sapiens OX=9606 GN=PIK3R4 PE=1 SV=3	Q99570	PIK3R4	153 kDa		PIK3R4	4.9875	0	100 %	0	#DIV/0!
1526	true	Empty	Zinc phosphodiesterase ELAC protein 2 OS=Homo sapiens OX=9606 GN=ELAC2 PE=1 SV=2	Q9BQ52	ELAC2	92 kDa	true	ELAC2	4.9875	0	100 %	0	#DIV/0!
1527	true	Empty	Rab11 family-interacting protein 5 OS=Homo sapiens OX=9606 GN=RAB11FIP5 PE=1 SV=1	Q9BXF6	RAB11FIP5	70 kDa		RAB11FIP5	4.9875	0	100 %	0	#DIV/0!
1528	true	Empty	Epidermal growth factor receptor kinase substrate 8-like protein 2 OS=Homo sapiens OX=9606 GN=EPS8L2 PE=1 SV=2	Q9H6S3 (+1)	EPS8L2	81 kDa		EPS8L2	4.9875	0	100 %	0	#DIV/0!
1529	true	Empty	E3 ubiquitin-protein ligase SMURF2 OS=Homo sapiens OX=9606 GN=SMURF2 PE=1 SV=1	Q9HAU4	SMURF2	86 kDa	true	SMURF2	4.9875	0	100 %	0	#DIV/0!
1530	true	Empty	Calcyclin-binding protein OS=Homo sapiens OX=9606 GN=CACYBP PE=1 SV=2	Q9HB71	CACYBP	26 kDa	true	CACYBP	4.9875	0	100 %	0	#DIV/0!
1531	true	Empty	Isoform B of Reticulon-4 OS=Homo sapiens OX=9606 GN=RTN4	Q9NQC3-2	RTN4	40 kDa		RTN4	4.9875	0	100 %	0	#DIV/0!
1532	true	Empty	Protein diaphanous homolog 3 OS=Homo sapiens OX=9606 GN=DIAPH3 PE=1 SV=4	Q9NSV4 (+3)	DIAPH3	137 kDa	true	DIAPH3	4.9875	0	100 %	0	#DIV/0!
1533	true	Empty	CYFIP-related Rac1 interactor B OS=Homo sapiens OX=9606 GN=CYRIB PE=1 SV=1	Q9NUQ9	CYRIB	37 kDa		CYRIB	4.9875	0	100 %	0	#DIV/0!
1534	true	Empty	ATPase family AAA domain-containing protein 3A OS=Homo sapiens OX=9606 GN=ATAD3A PE=1 SV=2	Q9NVI7 (+2)	ATAD3A	71 kDa		ATAD3A	4.9875	0	100 %	0	#DIV/0!
1535	true	Empty	H/ACA ribonucleoprotein complex subunit 1 OS=Homo sapiens OX=9606 GN=GAR1 PE=1 SV=1	Q9NY12 (+1)	GAR1	22 kDa	true	GAR1	4.9875	0	100 %	0	#DIV/0!
1536	true	Empty	Insulin-like growth factor 2 mRNA-binding protein 1 OS=Homo sapiens OX=9606 GN=IGF2BP1 PE=1 SV=2	Q9NZI8	IGF2BP1	63 kDa	true	IGF2BP1	4.9875	0	100 %	0	#DIV/0!
1537	true	Empty	Ubiquitin carboxyl-terminal hydrolase 36 OS=Homo sapiens OX=9606 GN=USP36 PE=1 SV=4	Q9P275	USP36	123 kDa	true	USP36	4.9875	0	100 %	0	#DIV/0!
1538	true	Empty	Succinate--CoA ligase [ADP-forming] subunit beta, mitochondrial OS=Homo sapiens OX=9606 GN=SUCLA2 PE=1 SV=3	Q9P2R7 (+1)	SUCLA2	50 kDa	true	SUCLA2	4.9875	0	100 %	0	#DIV/0!
1539	true	Empty	Alpha-aminoadipic semialdehyde synthase, mitochondrial OS=Homo sapiens OX=9606 GN=AASS PE=1 SV=1	Q9UDR5	AASS	102 kDa		AASS	4.9875	0	100 %	0	#DIV/0!
1540	true	Empty	DnaJ homolog subfamily B member 4 OS=Homo sapiens OX=9606 GN=DNAJB4 PE=1 SV=1	Q9UDY4	DNAJB4	38 kDa	true	DNAJB4	4.9875	0	100 %	0	#DIV/0!
1541	true	Empty	V-type proton ATPase subunit H OS=Homo sapiens OX=9606 GN=ATP6V1H PE=1 SV=1	Q9UI12 (+1)	ATP6V1H	56 kDa		ATP6V1H	4.9875	0	100 %	0	#DIV/0!
1542	true	Empty	Protein argonaute-2 OS=Homo sapiens OX=9606 GN=AGO2 PE=1 SV=3	Q9UKV8 (+1)	2002-08-01	97 kDa		2002-08-01	4.9875	0	100 %	0	#DIV/0!
1543	true	Empty	Vacuolar protein sorting-associated protein 4A OS=Homo sapiens OX=9606 GN=VPS4A PE=1 SV=1	Q9UN37	VPS4A	49 kDa	true	VPS4A	4.9875	0	100 %	0	#DIV/0!
1544	true	Empty	Telomere length regulation protein TEL2 homolog OS=Homo sapiens OX=9606 GN=TELO2 PE=1 SV=2	Q9Y4R8	TELO2	92 kDa	true	TELO2	4.9875	0	100 %	0	#DIV/0!
1545	true	Empty	Protein PRRC2C OS=Homo sapiens OX=9606 GN=PRRC2C PE=1 SV=4	Q9Y520 (+2)	PRRC2C	317 kDa	true	PRRC2C	4.9875	0	100 %	0	#DIV/0!
1546	true	Empty	Protein phosphatase methylesterase 1 OS=Homo sapiens OX=9606 GN=PPME1 PE=1 SV=3	Q9Y570 (+1)	PPME1	42 kDa		PPME1	4.9875	0	100 %	0	#DIV/0!
1547	true	Empty	Sorting nexin-8 OS=Homo sapiens OX=9606 GN=SNX8 PE=1 SV=1	Q9Y5X2	SNX8	53 kDa		SNX8	4.9875	0	100 %	0	#DIV/0!
1548	true	Empty	REVERSED RNA-directed RNA polymerase L OS=Hendra virus (isolate Horse/Autralia/Hendra/1994) OX=928303 GN=L PE=3 SV=3	O89344	L_HENDH-DECOY	?	true	L	4.9875	0	100 %	0	#DIV/0!
1549	true	Empty	REVERSED Replicase polyprotein 1ab OS=Human coronavirus 229E OX=11137 GN=rep PE=1 SV=1	P0C6X1	R1AB_CVH22-DECOY	?		rep	4.9875	0	100 %	0	#DIV/0!
1550	true	Empty	REVERSED Replicase polyprotein 1ab OS=Human coronavirus NL63 OX=277944 GN=rep PE=1 SV=1	P0C6X5	R1AB_CVHNL-DECOY	?	true	rep	4.9875	0	100 %	0	#DIV/0!
1551	true	Empty	REVERSED RNA-directed RNA polymerase L OS=Human parainfluenza 3 virus (strain Wash/47885/57) OX=11217 GN=L PE=2 SV=1	P12577	L_PI3H4-DECOY	?	true	L	4.9875	0	100 %	0	#DIV/0!
1552	true	Empty	REVERSED Desmoplakin OS=Homo sapiens OX=9606 GN=DSP PE=1 SV=3	P15924	DESP_HUMAN-DECOY	?		DSP	4.9875	0	100 %	0	#DIV/0!
1553	true	Empty	REVERSED DNA polymerase delta catalytic subunit OS=Homo sapiens OX=9606 GN=POLD1 PE=1 SV=2	P28340	DPOD1_HUMAN-DECOY	?		POLD1	4.9875	0	100 %	0	#DIV/0!
1554	true	Empty	REVERSED Envelopment polyprotein OS=Dugbe virus (isolate ArD44313) OX=766194 GN=GP PE=1 SV=1	Q02004	GP_DUGBA-DECOY	?		GP	4.9875	0	100 %	0	#DIV/0!
1555	true	Empty	REVERSED Ankyrin-3 OS=Homo sapiens OX=9606 GN=ANK3 PE=1 SV=3	Q12955	ANK3_HUMAN-DECOY	?		ANK3	4.9875	0	100 %	0	#DIV/0!
1556	true	Empty	REVERSED Isoform 3 of Protein scribble homolog OS=Homo sapiens OX=9606 GN=SCRIB	Q14160-3	SCRIB_HUMAN-DECOY (+1)	?	true	SCRIB	4.9875	0	100 %	0	#DIV/0!
1557	true	Empty	REVERSED Large structural protein OS=Rabies virus (strain silver-haired bat-associated) OX=445793 GN=L PE=3 SV=1	Q66T60	L_RABVB-DECOY	?	true	L	4.9875	0	100 %	0	#DIV/0!
1558	true	Empty	REVERSED Large tegument protein deneddylase OS=Human cytomegalovirus (strain Merlin) OX=295027 GN=UL48 PE=3 SV=1	Q6SW84	LTP_HCMVM-DECOY	?	true	UL48	4.9875	0	100 %	0	#DIV/0!
1559	true	Empty	REVERSED Dual oxidase 2 OS=Homo sapiens OX=9606 GN=DUOX2 PE=1 SV=2	Q9NRD8	DUOX2_HUMAN-DECOY	?	true	DUOX2	4.9875	0	100 %	0	#DIV/0!
1560	true	Empty	REVERSED Protein piccolo OS=Homo sapiens OX=9606 GN=PCLO PE=1 SV=5	Q9Y6V0	PCLO_HUMAN-DECOY	?		PCLO	4.9875	0	100 %	0	#DIV/0!
1561	true	Empty	TELO2-interacting protein 1 homolog OS=Homo sapiens OX=9606 GN=TTI1 PE=1 SV=3	O43156	TTI1	122 kDa	true	TTI1	4.9875	0	100 %	0	#DIV/0!
1562	true	Empty	Shutoff protein OS=Human adenovirus F serotype 40 OX=28284 GN=L4 PE=3 SV=2	P11823	L4	86 kDa	true	L4	4.9875	0	100 %	0	#DIV/0!
1563	true	Empty	Proteasome subunit beta type-2 OS=Homo sapiens OX=9606 GN=PSMB2 PE=1 SV=1	P49721	PSMB2	23 kDa	true	PSMB2	4.9875	0	100 %	0	#DIV/0!
1564	true	Empty	Ras-related protein R-Ras2 OS=Homo sapiens OX=9606 GN=RRAS2 PE=1 SV=1	P62070 (+1)	RRAS2	23 kDa		RRAS2	4.9875	0	100 %	0	#DIV/0!
1565	true	Empty	Cyclin-dependent kinase 6 OS=Homo sapiens OX=9606 GN=CDK6 PE=1 SV=1	Q00534	CDK6	37 kDa	true	CDK6	4.9875	0	100 %	0	#DIV/0!
1566	true	Empty	Plastin-1 OS=Homo sapiens OX=9606 GN=PLS1 PE=1 SV=2	Q14651	PLS1	70 kDa	true	PLS1	4.9875	0	100 %	0	#DIV/0!
1567	true	Empty	ADP-ribosylation factor-like protein 6-interacting protein 1 OS=Homo sapiens OX=9606 GN=ARL6IP1 PE=1 SV=2	Q15041 (+1)	ARL6IP1	23 kDa		ARL6IP1	4.9875	0	100 %	0	#DIV/0!
1568	true	Empty	Kinesin-like protein KIF13A OS=Homo sapiens OX=9606 GN=KIF13A PE=1 SV=2	Q9H1H9 (+3)	KIF13A	202 kDa	true	KIF13A	4.9875	0	100 %	0	#DIV/0!
1569	true	Empty	Coiled-coil domain-containing protein 177 OS=Homo sapiens OX=9606 GN=CCDC177 PE=2 SV=3	Q9NQR7	CCDC177	80 kDa		CCDC177	4.9875	0	100 %	0	#DIV/0!
1570	true	Empty	Kinesin-like protein KIF15 OS=Homo sapiens OX=9606 GN=KIF15 PE=1 SV=1	Q9NS87 (+2)	KIF15	160 kDa	true	KIF15	4.9875	0	100 %	0	#DIV/0!
1571	true	Empty	39S ribosomal protein L16, mitochondrial OS=Homo sapiens OX=9606 GN=MRPL16 PE=1 SV=1	Q9NX20	MRPL16	28 kDa		MRPL16	4.9875	0	100 %	0	#DIV/0!
1572	true	Empty	REVERSED Alkyldihydroxyacetonephosphate synthase, peroxisomal OS=Homo sapiens OX=9606 GN=AGPS PE=1 SV=1	O00116	ADAS_HUMAN-DECOY	?	true	AGPS	4.9875	0	100 %	0	#DIV/0!
1573	true	Empty	REVERSED Isoform 2 of WD repeat-containing protein 35 OS=Homo sapiens OX=9606 GN=WDR35	Q9P2L0-2	WDR35_HUMAN-DECOY (+1)	?		WDR35	4.9875	0	100 %	0	#DIV/0!
1574	true	Empty	REVERSED SET-binding protein OS=Homo sapiens OX=9606 GN=SETBP1 PE=1 SV=3	Q9Y6X0	SETBP_HUMAN-DECOY	?		SETBP1	4.9875	0	100 %	0	#DIV/0!
1575	true	Empty	Small nuclear ribonucleoprotein Sm D3 OS=Homo sapiens OX=9606 GN=SNRPD3 PE=1 SV=1	P62318 (+1)	SNRPD3	14 kDa		SNRPD3	4.9875	0	100 %	0	#DIV/0!
1576	true	Empty	THO complex subunit 6 homolog OS=Homo sapiens OX=9606 GN=THOC6 PE=1 SV=1	Q86W42 (+1)	THOC6	38 kDa		THOC6	4.9875	0	100 %	0	#DIV/0!
1577	true	Empty	MKI67 FHA domain-interacting nucleolar phosphoprotein OS=Homo sapiens OX=9606 GN=NIFK PE=1 SV=1	Q9BYG3	NIFK	34 kDa	true	NIFK	4.9875	0	100 %	0	#DIV/0!
1578	true	Empty	Uncharacterized protein VP5 OS=Colorado tick fever virus (strain USA/Florio N-7180) OX=648168 PE=4 SV=1	Q9ENL1		84 kDa		4	4.9875	0	100 %	0	#DIV/0!
1579	true	Empty	Syncoilin OS=Homo sapiens OX=9606 GN=SYNC PE=1 SV=3	Q9H7C4 (+1)	SYNC	55 kDa		SYNC	4.9875	0	100 %	0	#DIV/0!
1580	true	Empty	Nuclear migration protein nudC OS=Homo sapiens OX=9606 GN=NUDC PE=1 SV=1	Q9Y266	NUDC	38 kDa		NUDC	4.9875	0	100 %	0	#DIV/0!
1581	true	Empty	REVERSED Genome polyprotein OS=Lordsdale virus (strain GII/Human/United Kingdom/Lordsdale/1993) OX=82658 GN=ORF1 PE=3 SV=1	P54634	POLG_LORDV-DECOY	?		ORF1	4.9875	0	100 %	0	#DIV/0!
1582	true	Empty	REVERSED Retinal-specific phospholipid-transporting ATPase ABCA4 OS=Homo sapiens OX=9606 GN=ABCA4 PE=1 SV=3	P78363	ABCA4_HUMAN-DECOY	?		ABCA4	4.9875	0	100 %	0	#DIV/0!
1583	true	Empty	REVERSED Isoform 2 of WD repeat, SAM and U-box domain-containing protein 1 OS=Homo sapiens OX=9606 GN=WDSUB1	Q8N9V3-2	WSDU1_HUMAN-DECOY (+1)	?		WDSUB1	4.9875	0	100 %	0	#DIV/0!
1587	true	Empty	Inactive polyglycylase TTLL10 OS=Homo sapiens OX=9606 GN=TTLL10 PE=1 SV=2	Q6ZVT0 (+1)	TTLL10	75 kDa		TTLL10	4.9875	0	99 %	0	#DIV/0!
1588	true	Empty	COP9 signalosome complex subunit 4 OS=Homo sapiens OX=9606 GN=COPS4 PE=1 SV=1	Q9BT78	COPS4	46 kDa	true	COPS4	4.9875	0	99 %	0	#DIV/0!
1589	true	Empty	Recombining binding protein suppressor of hairless-like protein OS=Homo sapiens OX=9606 GN=RBPJL PE=1 SV=3	Q9UBG7 (+1)	RBPJL	57 kDa		RBPJL	4.9875	0	99 %	0	#DIV/0!
1590	true	Empty	Band 4.1-like protein 3 OS=Homo sapiens OX=9606 GN=EPB41L3 PE=1 SV=2	Q9Y2J2 (+2)	EPB41L3	121 kDa	true	EPB41L3	4.9875	0	99 %	0	#DIV/0!
1591	true	Empty	REVERSED Isoform 2 of Ephrin type-A receptor 5 OS=Homo sapiens OX=9606 GN=EPHA5	P54756-2	EPHA5_HUMAN-DECOY (+2)	?		EPHA5	4.9875	0	99 %	0	#DIV/0!
1592	true	Empty	REVERSED Isoform 2 of Heparan-alpha-glucosaminide N-acetyltransferase OS=Homo sapiens OX=9606 GN=HGSNAT	Q68CP4-2	HGNAT_HUMAN-DECOY (+1)	?		HGSNAT	4.9875	0	99 %	0	#DIV/0!
1593	true	Empty	REVERSED Isoform 2 of Transcription factor E2F7 OS=Homo sapiens OX=9606 GN=E2F7	Q96AV8-2	E2F7_HUMAN-DECOY (+2)	?	true	E2F7	4.9875	0	99 %	0	#DIV/0!
1594	true	Empty	REVERSED Putative uncharacterized protein C8orf49 OS=Homo sapiens OX=9606 GN=C8orf49 PE=2 SV=1	Q96NF6	CH049_HUMAN-DECOY	?		C8orf49	4.9875	0	99 %	0	#DIV/0!
1602	true	Empty	Protein FAM186A OS=Homo sapiens OX=9606 GN=FAM186A PE=2 SV=3	A6NE01	FAM186A	263 kDa		FAM186A	4.4334	0	100 %	0	#DIV/0!
1603	true	Empty	Unconventional myosin-IXa OS=Homo sapiens OX=9606 GN=MYO9A PE=1 SV=2	B2RTY4 (+2)	MYO9A	293 kDa	true	MYO9A	4.4334	0	100 %	0	#DIV/0!
1604	true	Empty	TPR and ankyrin repeat-containing protein 1 OS=Homo sapiens OX=9606 GN=TRANK1 PE=2 SV=4	O15050	TRANK1	336 kDa		TRANK1	4.4334	0	100 %	0	#DIV/0!
1605	true	Empty	UDP-N-acetylglucosamine--peptide N-acetylglucosaminyltransferase 110 kDa subunit OS=Homo sapiens OX=9606 GN=OGT PE=1 SV=3	O15294 (+1)	OGT	117 kDa		OGT	4.4334	0	100 %	0	#DIV/0!
1606	true	Empty	Monocarboxylate transporter 4 OS=Homo sapiens OX=9606 GN=SLC16A3 PE=1 SV=1	O15427	SLC16A3	49 kDa		SLC16A3	4.4334	0	100 %	0	#DIV/0!
1607	true	Empty	DNA-directed RNA polymerase 133 kDa polypeptide OS=Vaccinia virus (strain Ankara) OX=126794 GN=RPO132 PE=3 SV=1	O57230 (+9)	RPO132	132 kDa	true	RPO132	4.4334	0	100 %	0	#DIV/0!
1608	true	Empty	C-Jun-amino-terminal kinase-interacting protein 4 OS=Homo sapiens OX=9606 GN=SPAG9 PE=1 SV=4	O60271 (+2)	SPAG9	146 kDa	true	SPAG9	4.4334	0	100 %	0	#DIV/0!
1609	true	Empty	Kinesin-like protein KIF1B OS=Homo sapiens OX=9606 GN=KIF1B PE=1 SV=5	O60333 (+2)	KIF1B	204 kDa	true	KIF1B	4.4334	0	100 %	0	#DIV/0!
1610	true	Empty	E3 ubiquitin-protein ligase MYCBP2 OS=Homo sapiens OX=9606 GN=MYCBP2 PE=1 SV=4	O75592 (+1)	MYCBP2	514 kDa		MYCBP2	4.4334	0	100 %	0	#DIV/0!
1611	true	Empty	Luc7-like protein 3 OS=Homo sapiens OX=9606 GN=LUC7L3 PE=1 SV=2	O95232	LUC7L3	51 kDa	true	LUC7L3	4.4334	0	100 %	0	#DIV/0!
1612	true	Empty	Acyl-protein thioesterase 2 OS=Homo sapiens OX=9606 GN=LYPLA2 PE=1 SV=1	O95372	LYPLA2	25 kDa		LYPLA2	4.4334	0	100 %	0	#DIV/0!
1613	true	Empty	Interstitial collagenase OS=Homo sapiens OX=9606 GN=MMP1 PE=1 SV=3	P03956	MMP1	54 kDa		MMP1	4.4334	0	100 %	0	#DIV/0!
1614	true	Empty	Gelsolin OS=Homo sapiens OX=9606 GN=GSN PE=1 SV=1	P06396 (+3)	GSN	86 kDa		GSN	4.4334	0	100 %	0	#DIV/0!
1615	true	Empty	Eukaryotic translation initiation factor 4E OS=Homo sapiens OX=9606 GN=EIF4E PE=1 SV=2	P06730 (+2)	EIF4E	25 kDa	true	EIF4E	4.4334	0	100 %	0	#DIV/0!
1616	true	Empty	Medium-chain specific acyl-CoA dehydrogenase, mitochondrial OS=Homo sapiens OX=9606 GN=ACADM PE=1 SV=1	P11310 (+1)	ACADM	47 kDa		ACADM	4.4334	0	100 %	0	#DIV/0!
1617	true	Empty	Histidine--tRNA ligase, cytoplasmic OS=Homo sapiens OX=9606 GN=HARS1 PE=1 SV=2	P12081 (+3)	HARS1	57 kDa		HARS1	4.4334	0	100 %	0	#DIV/0!
1618	true	Empty	Acylamino-acid-releasing enzyme OS=Homo sapiens OX=9606 GN=APEH PE=1 SV=4	P13798	APEH	81 kDa		APEH	4.4334	0	100 %	0	#DIV/0!
1620	true	Empty	V-type proton ATPase subunit C 1 OS=Homo sapiens OX=9606 GN=ATP6V1C1 PE=1 SV=4	P21283	ATP6V1C1	44 kDa		ATP6V1C1	4.4334	0	100 %	0	#DIV/0!
1621	true	Empty	Transcription elongation factor A protein 1 OS=Homo sapiens OX=9606 GN=TCEA1 PE=1 SV=2	P23193	TCEA1	34 kDa		TCEA1	4.4334	0	100 %	0	#DIV/0!
1622	true	Empty	Tenascin OS=Homo sapiens OX=9606 GN=TNC PE=1 SV=3	P24821 (+1)	TNC	241 kDa		TNC	4.4334	0	100 %	0	#DIV/0!
1623	true	Empty	DnaJ homolog subfamily B member 1 OS=Homo sapiens OX=9606 GN=DNAJB1 PE=1 SV=4	P25685	DNAJB1	38 kDa	true	DNAJB1	4.4334	0	100 %	0	#DIV/0!
1624	true	Empty	Protein-lysine 6-oxidase OS=Homo sapiens OX=9606 GN=LOX PE=1 SV=2	P28300	LOX	47 kDa		LOX	4.4334	0	100 %	0	#DIV/0!
1625	true	Empty	DNA-directed RNA polymerase II subunit RPB2 OS=Homo sapiens OX=9606 GN=POLR2B PE=1 SV=1	P30876	POLR2B	134 kDa	true	POLR2B	4.4334	0	100 %	0	#DIV/0!
1626	true	Empty	Nuclear pore complex protein Nup214 OS=Homo sapiens OX=9606 GN=NUP214 PE=1 SV=2	P35658 (+4)	NUP214	214 kDa		NUP214	4.4334	0	100 %	0	#DIV/0!
1627	true	Empty	Glycerol-3-phosphate dehydrogenase, mitochondrial OS=Homo sapiens OX=9606 GN=GPD2 PE=1 SV=3	P43304	GPD2	81 kDa		GPD2	4.4334	0	100 %	0	#DIV/0!
1628	true	Empty	Guanine nucleotide-binding protein G(q) subunit alpha OS=Homo sapiens OX=9606 GN=GNAQ PE=1 SV=4	P50148	GNAQ	42 kDa	true	GNAQ	4.4334	0	100 %	0	#DIV/0!
1629	true	Empty	Carnitine O-palmitoyltransferase 1, liver isoform OS=Homo sapiens OX=9606 GN=CPT1A PE=1 SV=2	P50416 (+1)	CPT1A	88 kDa		CPT1A	4.4334	0	100 %	0	#DIV/0!
1630	true	Empty	Kinetochore-associated protein 1 OS=Homo sapiens OX=9606 GN=KNTC1 PE=1 SV=1	P50748	KNTC1	251 kDa		KNTC1	4.4334	0	100 %	0	#DIV/0!
1631	true	Empty	Proteasome activator complex subunit 3 OS=Homo sapiens OX=9606 GN=PSME3 PE=1 SV=1	P61289 (+2)	PSME3	30 kDa		PSME3	4.4334	0	100 %	0	#DIV/0!
1632	true	Empty	Rho GTPase-activating protein 1 OS=Homo sapiens OX=9606 GN=ARHGAP1 PE=1 SV=1	Q07960	ARHGAP1	50 kDa	true	ARHGAP1	4.4334	0	100 %	0	#DIV/0!
1633	true	Empty	Golgin subfamily A member 2 OS=Homo sapiens OX=9606 GN=GOLGA2 PE=1 SV=3	Q08379	GOLGA2	113 kDa	true	GOLGA2	4.4334	0	100 %	0	#DIV/0!
1634	true	Empty	Polypeptide N-acetylgalactosaminyltransferase 2 OS=Homo sapiens OX=9606 GN=GALNT2 PE=1 SV=1	Q10471	GALNT2	65 kDa		GALNT2	4.4334	0	100 %	0	#DIV/0!
1635	true	Empty	Nuclear pore complex protein Nup160 OS=Homo sapiens OX=9606 GN=NUP160 PE=1 SV=3	Q12769	NUP160	162 kDa		NUP160	4.4334	0	100 %	0	#DIV/0!
1636	true	Empty	COP9 signalosome complex subunit 1 OS=Homo sapiens OX=9606 GN=GPS1 PE=1 SV=4	Q13098 (+2)	GPS1	56 kDa		GPS1	4.4334	0	100 %	0	#DIV/0!
1637	true	Empty	Pumilio homolog 1 OS=Homo sapiens OX=9606 GN=PUM1 PE=1 SV=3	Q14671 (+1)	PUM1	126 kDa		PUM1	4.4334	0	100 %	0	#DIV/0!
1638	true	Empty	Splicing factor 3B subunit 3 OS=Homo sapiens OX=9606 GN=SF3B3 PE=1 SV=4	Q15393	SF3B3	136 kDa		SF3B3	4.4334	0	100 %	0	#DIV/0!
1639	true	Empty	Sterol-4-alpha-carboxylate 3-dehydrogenase, decarboxylating OS=Homo sapiens OX=9606 GN=NSDHL PE=1 SV=2	Q15738	NSDHL	42 kDa		NSDHL	4.4334	0	100 %	0	#DIV/0!
1640	true	Empty	Neutral amino acid transporter B(0) OS=Homo sapiens OX=9606 GN=SLC1A5 PE=1 SV=2	Q15758	SLC1A5	57 kDa	true	SLC1A5	4.4334	0	100 %	0	#DIV/0!
1641	true	Empty	Girdin OS=Homo sapiens OX=9606 GN=CCDC88A PE=1 SV=2	Q3V6T2 (+3)	CCDC88A	216 kDa		CCDC88A	4.4334	0	100 %	0	#DIV/0!
1642	true	Empty	RRP12-like protein OS=Homo sapiens OX=9606 GN=RRP12 PE=1 SV=2	Q5JTH9	RRP12	144 kDa		RRP12	4.4334	0	100 %	0	#DIV/0!
1643	true	Empty	Isoform 4 of PCI domain-containing protein 2 OS=Homo sapiens OX=9606 GN=PCID2	Q5JVF3-4	PCID2	52 kDa		PCID2	4.4334	0	100 %	0	#DIV/0!
1644	true	Empty	Telomere-associated protein RIF1 OS=Homo sapiens OX=9606 GN=RIF1 PE=1 SV=2	Q5UIP0 (+1)	RIF1	274 kDa		RIF1	4.4334	0	100 %	0	#DIV/0!
1645	true	Empty	Uncharacterized protein C2orf16 OS=Homo sapiens OX=9606 GN=C2orf16 PE=2 SV=3	Q68DN1	C2orf16	224 kDa		C2orf16	4.4334	0	100 %	0	#DIV/0!
1646	true	Empty	2',5'-phosphodiesterase 12 OS=Homo sapiens OX=9606 GN=PDE12 PE=1 SV=2	Q6L8Q7 (+1)	PDE12	67 kDa		PDE12	4.4334	0	100 %	0	#DIV/0!
1647	true	Empty	Nucleoprotein OS=Human coronavirus NL63 OX=277944 GN=N PE=1 SV=1	Q6Q1R8	N	42 kDa		N	4.4334	0	100 %	0	#DIV/0!
1648	true	Empty	Myosin phosphatase Rho-interacting protein OS=Homo sapiens OX=9606 GN=MPRIP PE=1 SV=3	Q6WCQ1 (+1)	MPRIP	117 kDa	true	MPRIP	4.4334	0	100 %	0	#DIV/0!
1649	true	Empty	Serine/threonine-protein kinase MARK2 OS=Homo sapiens OX=9606 GN=MARK2 PE=1 SV=2	Q7KZI7 (+15)	MARK2	88 kDa		MARK2	4.4334	0	100 %	0	#DIV/0!
1650	true	Empty	Ras-related GTP-binding protein A OS=Homo sapiens OX=9606 GN=RRAGA PE=1 SV=1	Q7L523	RRAGA	37 kDa		RRAGA	4.4334	0	100 %	0	#DIV/0!
1651	true	Empty	Isoform 2 of Multiple epidermal growth factor-like domains protein 8 OS=Homo sapiens OX=9606 GN=MEGF8	Q7Z7M0-2	MEGF8	296 kDa		MEGF8	4.4334	0	100 %	0	#DIV/0!
1652	true	Empty	Isoform 5 of Immunoglobulin-like and fibronectin type III domain-containing protein 1 OS=Homo sapiens OX=9606 GN=IGFN1	Q86VF2-5	IGFN1	384 kDa	true	IGFN1	4.4334	0	100 %	0	#DIV/0!
1653	true	Empty	Thioredoxin domain-containing protein 5 OS=Homo sapiens OX=9606 GN=TXNDC5 PE=1 SV=2	Q8NBS9 (+1)	TXNDC5	48 kDa		TXNDC5	4.4334	0	100 %	0	#DIV/0!
1654	true	Empty	SHC SH2 domain-binding protein 1 OS=Homo sapiens OX=9606 GN=SHCBP1 PE=1 SV=3	Q8NEM2	SHCBP1	76 kDa		SHCBP1	4.4334	0	100 %	0	#DIV/0!
1655	true	Empty	Nuclear protein MDM1 OS=Homo sapiens OX=9606 GN=MDM1 PE=1 SV=2	Q8TC05 (+1)	MDM1	81 kDa		MDM1	4.4334	0	100 %	0	#DIV/0!
1656	true	Empty	Probable glutathione peroxidase 8 OS=Homo sapiens OX=9606 GN=GPX8 PE=1 SV=2	Q8TED1	GPX8	24 kDa		GPX8	4.4334	0	100 %	0	#DIV/0!
1657	true	Empty	Arf-GAP with Rho-GAP domain, ANK repeat and PH domain-containing protein 3 OS=Homo sapiens OX=9606 GN=ARAP3 PE=1 SV=1	Q8WWN8	ARAP3	170 kDa	true	ARAP3	4.4334	0	100 %	0	#DIV/0!
1658	true	Empty	Peroxidasin homolog OS=Homo sapiens OX=9606 GN=PXDN PE=1 SV=2	Q92626	PXDN	165 kDa		PXDN	4.4334	0	100 %	0	#DIV/0!
1659	true	Empty	Pre-B-cell leukemia transcription factor-interacting protein 1 OS=Homo sapiens OX=9606 GN=PBXIP1 PE=1 SV=1	Q96AQ6 (+2)	PBXIP1	81 kDa		PBXIP1	4.4334	0	100 %	0	#DIV/0!
1660	true	Empty	Isoform 3 of FAD-dependent oxidoreductase domain-containing protein 1 OS=Homo sapiens OX=9606 GN=FOXRED1	Q96CU9-3	FOXRED1	52 kDa		FOXRED1	4.4334	0	100 %	0	#DIV/0!
1661	true	Empty	Dynein heavy chain 11, axonemal OS=Homo sapiens OX=9606 GN=DNAH11 PE=1 SV=4	Q96DT5	DNAH11	520 kDa	true	DNAH11	4.4334	0	100 %	0	#DIV/0!
1662	true	Empty	Probable ATP-dependent RNA helicase DDX27 OS=Homo sapiens OX=9606 GN=DDX27 PE=1 SV=2	Q96GQ7	DDX27	90 kDa		DDX27	4.4334	0	100 %	0	#DIV/0!
1663	true	Empty	PDZ and LIM domain protein 5 OS=Homo sapiens OX=9606 GN=PDLIM5 PE=1 SV=5	Q96HC4	PDLIM5	64 kDa		PDLIM5	4.4334	0	100 %	0	#DIV/0!
1664	true	Empty	E3 ubiquitin-protein ligase ZFP91 OS=Homo sapiens OX=9606 GN=ZFP91 PE=1 SV=1	Q96JP5	ZFP91	63 kDa		ZFP91	4.4334	0	100 %	0	#DIV/0!
1665	true	Empty	NACHT, LRR and PYD domains-containing protein 3 OS=Homo sapiens OX=9606 GN=NLRP3 PE=1 SV=3	Q96P20 (+2)	NLRP3	118 kDa	true	NLRP3	4.4334	0	100 %	0	#DIV/0!
1666	true	Empty	Nuclear pore complex protein Nup88 OS=Homo sapiens OX=9606 GN=NUP88 PE=1 SV=2	Q99567	NUP88	84 kDa		NUP88	4.4334	0	100 %	0	#DIV/0!
1667	true	Empty	RNA-directed RNA polymerase L OS=Nipah virus OX=121791 GN=L PE=3 SV=1	Q997F0	L	257 kDa		L	4.4334	0	100 %	0	#DIV/0!
1668	true	Empty	Tumor susceptibility gene 101 protein OS=Homo sapiens OX=9606 GN=TSG101 PE=1 SV=2	Q99816	TSG101	44 kDa		TSG101	4.4334	0	100 %	0	#DIV/0!
1669	true	Empty	Gamma-tubulin complex component 2 OS=Homo sapiens OX=9606 GN=TUBGCP2 PE=1 SV=2	Q9BSJ2 (+1)	TUBGCP2	103 kDa	true	TUBGCP2	4.4334	0	100 %	0	#DIV/0!
1670	true	Empty	RNA polymerase II-associated protein 1 OS=Homo sapiens OX=9606 GN=RPAP1 PE=1 SV=3	Q9BWH6 (+1)	RPAP1	153 kDa	true	RPAP1	4.4334	0	100 %	0	#DIV/0!
1671	true	Empty	WD repeat-containing protein 11 OS=Homo sapiens OX=9606 GN=WDR11 PE=1 SV=1	Q9BZH6	WDR11	137 kDa		WDR11	4.4334	0	100 %	0	#DIV/0!
1672	true	Empty	39S ribosomal protein L46, mitochondrial OS=Homo sapiens OX=9606 GN=MRPL46 PE=1 SV=1	Q9H2W6	MRPL46	32 kDa		MRPL46	4.4334	0	100 %	0	#DIV/0!
1673	true	Empty	Ubiquitin-conjugating enzyme E2 Z OS=Homo sapiens OX=9606 GN=UBE2Z PE=1 SV=2	Q9H832	UBE2Z	38 kDa		UBE2Z	4.4334	0	100 %	0	#DIV/0!
1674	true	Empty	Translation initiation factor eIF-2B subunit gamma OS=Homo sapiens OX=9606 GN=EIF2B3 PE=1 SV=1	Q9NR50 (+2)	EIF2B3	50 kDa		EIF2B3	4.4334	0	100 %	0	#DIV/0!
1675	true	Empty	L-aminoadipate-semialdehyde dehydrogenase-phosphopantetheinyl transferase OS=Homo sapiens OX=9606 GN=AASDHPPT PE=1 SV=2	Q9NRN7	AASDHPPT	36 kDa		AASDHPPT	4.4334	0	100 %	0	#DIV/0!
1676	true	Empty	4'-phosphopantetheine phosphatase OS=Homo sapiens OX=9606 GN=PANK4 PE=1 SV=1	Q9NVE7	PANK4	86 kDa		PANK4	4.4334	0	100 %	0	#DIV/0!
1677	true	Empty	Hsp70-binding protein 1 OS=Homo sapiens OX=9606 GN=HSPBP1 PE=1 SV=2	Q9NZL4 (+1)	HSPBP1	39 kDa		HSPBP1	4.4334	0	100 %	0	#DIV/0!
1678	true	Empty	Dynein heavy chain 2, axonemal OS=Homo sapiens OX=9606 GN=DNAH2 PE=1 SV=3	Q9P225	DNAH2	508 kDa	true	DNAH2	4.4334	0	100 %	0	#DIV/0!
1679	true	Empty	Disco-interacting protein 2 homolog B OS=Homo sapiens OX=9606 GN=DIP2B PE=1 SV=3	Q9P265	DIP2B	171 kDa		DIP2B	4.4334	0	100 %	0	#DIV/0!
1680	true	Empty	Rabankyrin-5 OS=Homo sapiens OX=9606 GN=ANKFY1 PE=1 SV=2	Q9P2R3 (+2)	ANKFY1	128 kDa		ANKFY1	4.4334	0	100 %	0	#DIV/0!
1681	true	Empty	Eukaryotic translation initiation factor 3 subunit K OS=Homo sapiens OX=9606 GN=EIF3K PE=1 SV=1	Q9UBQ5 (+1)	EIF3K	25 kDa		EIF3K	4.4334	0	100 %	0	#DIV/0!
1682	true	Empty	Translocation protein SEC63 homolog OS=Homo sapiens OX=9606 GN=SEC63 PE=1 SV=2	Q9UGP8	SEC63	88 kDa		SEC63	4.4334	0	100 %	0	#DIV/0!
1683	true	Empty	Probable ATP-dependent RNA helicase DDX20 OS=Homo sapiens OX=9606 GN=DDX20 PE=1 SV=2	Q9UHI6	DDX20	92 kDa		DDX20	4.4334	0	100 %	0	#DIV/0!
1684	true	Empty	Vacuolar protein sorting-associated protein 51 homolog OS=Homo sapiens OX=9606 GN=VPS51 PE=1 SV=2	Q9UID3 (+1)	VPS51	86 kDa		VPS51	4.4334	0	100 %	0	#DIV/0!
1685	true	Empty	Coronin-1C OS=Homo sapiens OX=9606 GN=CORO1C PE=1 SV=1	Q9ULV4 (+2)	CORO1C	53 kDa		CORO1C	4.4334	0	100 %	0	#DIV/0!
1686	true	Empty	RNA-binding protein NOB1 OS=Homo sapiens OX=9606 GN=NOB1 PE=1 SV=1	Q9ULX3	NOB1	47 kDa		NOB1	4.4334	0	100 %	0	#DIV/0!
1687	true	Empty	Isoform 2 of TBC1 domain family member 2B OS=Homo sapiens OX=9606 GN=TBC1D2B	Q9UPU7-2	TBC1D2B	104 kDa	true	TBC1D2B	4.4334	0	100 %	0	#DIV/0!
1688	true	Empty	Probable ATP-dependent RNA helicase DDX52 OS=Homo sapiens OX=9606 GN=DDX52 PE=1 SV=3	Q9Y2R4	DDX52	68 kDa		DDX52	4.4334	0	100 %	0	#DIV/0!
1689	true	Empty	AP-3 complex subunit mu-1 OS=Homo sapiens OX=9606 GN=AP3M1 PE=1 SV=1	Q9Y2T2	AP3M1	47 kDa		AP3M1	4.4334	0	100 %	0	#DIV/0!
1690	true	Empty	Peptidyl-tRNA hydrolase 2, mitochondrial OS=Homo sapiens OX=9606 GN=PTRH2 PE=1 SV=1	Q9Y3E5	PTRH2	19 kDa		PTRH2	4.4334	0	100 %	0	#DIV/0!
1691	true	Empty	Serine-threonine kinase receptor-associated protein OS=Homo sapiens OX=9606 GN=STRAP PE=1 SV=1	Q9Y3F4 (+1)	STRAP	38 kDa		STRAP	4.4334	0	100 %	0	#DIV/0!
1692	true	Empty	Coiled-coil domain-containing protein 9 OS=Homo sapiens OX=9606 GN=CCDC9 PE=1 SV=1	Q9Y3X0	CCDC9	60 kDa		CCDC9	4.4334	0	100 %	0	#DIV/0!
1693	true	Empty	Serine/threonine-protein kinase MRCK beta OS=Homo sapiens OX=9606 GN=CDC42BPB PE=1 SV=2	Q9Y5S2	CDC42BPB	194 kDa	true	CDC42BPB	4.4334	0	100 %	0	#DIV/0!
1694	true	Empty	Nuclear receptor corepressor 2 OS=Homo sapiens OX=9606 GN=NCOR2 PE=1 SV=3	Q9Y618 (+2)	NCOR2	274 kDa		NCOR2	4.4334	0	100 %	0	#DIV/0!
1695	true	Empty	REVERSED Rho-associated protein kinase 2 OS=Homo sapiens OX=9606 GN=ROCK2 PE=1 SV=4	O75116	ROCK2_HUMAN-DECOY	?	true	ROCK2	4.4334	0	100 %	0	#DIV/0!
1696	true	Empty	REVERSED Isoform 2 of Structural maintenance of chromosomes protein 2 OS=Homo sapiens OX=9606 GN=SMC2	O95347-2	SMC2_HUMAN-DECOY (+1)	?	true	SMC2	4.4334	0	100 %	0	#DIV/0!
1697	true	Empty	REVERSED Replicase polyprotein 1ab OS=Severe acute respiratory syndrome coronavirus 2 OX=2697049 GN=rep PE=1 SV=1	P0DTD1	R1AB_SARS2-DECOY	?		rep	4.4334	0	100 %	0	#DIV/0!
1698	true	Empty	REVERSED Genome polyprotein OS=Dengue virus type 2 (isolate Thailand/0168/1979) OX=413041 PE=1 SV=2	P14337	POLG_DEN28-DECOY (+2)	?	true	1	4.4334	0	100 %	0	#DIV/0!
1699	true	Empty	REVERSED Isoform 2 of Fibroblast growth factor receptor 4 OS=Homo sapiens OX=9606 GN=FGFR4	P22455-2	FGFR4_HUMAN-DECOY (+1)	?	true	FGFR4	4.4334	0	100 %	0	#DIV/0!
1700	true	Empty	REVERSED cAMP-dependent protein kinase catalytic subunit gamma OS=Homo sapiens OX=9606 GN=PRKACG PE=1 SV=3	P22612	KAPCG_HUMAN-DECOY	?		PRKACG	4.4334	0	100 %	0	#DIV/0!
1701	true	Empty	REVERSED Isoform 2 of RNA-binding protein 10 OS=Homo sapiens OX=9606 GN=RBM10	P98175-2	RBM10_HUMAN-DECOY (+4)	?		RBM10	4.4334	0	100 %	0	#DIV/0!
1702	true	Empty	REVERSED A-kinase anchor protein 6 OS=Homo sapiens OX=9606 GN=AKAP6 PE=1 SV=3	Q13023	AKAP6_HUMAN-DECOY	?		AKAP6	4.4334	0	100 %	0	#DIV/0!
1703	true	Empty	REVERSED Isoform 2 of PR domain zinc finger protein 2 OS=Homo sapiens OX=9606 GN=PRDM2	Q13029-2	PRDM2_HUMAN-DECOY (+1)	?		PRDM2	4.4334	0	100 %	0	#DIV/0!
1704	true	Empty	REVERSED Unconventional myosin-IXb OS=Homo sapiens OX=9606 GN=MYO9B PE=1 SV=3	Q13459	MYO9B_HUMAN-DECOY	?		MYO9B	4.4334	0	100 %	0	#DIV/0!
1705	true	Empty	REVERSED Synaptonemal complex protein 1 OS=Homo sapiens OX=9606 GN=SYCP1 PE=1 SV=2	Q15431	SYCP1_HUMAN-DECOY	?	true	SYCP1	4.4334	0	100 %	0	#DIV/0!
1706	true	Empty	REVERSED E3 ubiquitin-protein ligase RNF213 OS=Homo sapiens OX=9606 GN=RNF213 PE=1 SV=3	Q63HN8	RN213_HUMAN-DECOY	?		RNF213	4.4334	0	100 %	0	#DIV/0!
1707	true	Empty	REVERSED Kazrin OS=Homo sapiens OX=9606 GN=KAZN PE=1 SV=2	Q674X7	KAZRN_HUMAN-DECOY	?		KAZN	4.4334	0	100 %	0	#DIV/0!
1708	true	Empty	REVERSED Isoform 4 of Rap guanine nucleotide exchange factor 6 OS=Homo sapiens OX=9606 GN=RAPGEF6	Q8TEU7-4	RPGF6_HUMAN-DECOY	?	true	RAPGEF6	4.4334	0	100 %	0	#DIV/0!
1709	true	Empty	REVERSED Genome polyprotein OS=Alkhumra hemorrhagic fever virus OX=172148 PE=1 SV=1	Q91B85	POLG_ALKV-DECOY	?	true	1	4.4334	0	100 %	0	#DIV/0!
1710	true	Empty	REVERSED Bromodomain-containing protein 8 OS=Homo sapiens OX=9606 GN=BRD8 PE=1 SV=2	Q9H0E9	BRD8_HUMAN-DECOY	?		BRD8	4.4334	0	100 %	0	#DIV/0!
1711	true	Empty	REVERSED Ubiquitin carboxyl-terminal hydrolase 24 OS=Homo sapiens OX=9606 GN=USP24 PE=1 SV=3	Q9UPU5	UBP24_HUMAN-DECOY	?		USP24	4.4334	0	100 %	0	#DIV/0!
1712	true	Empty	Serine/threonine-protein phosphatase 6 catalytic subunit OS=Homo sapiens OX=9606 GN=PPP6C PE=1 SV=1	O00743 (+2)	PPP6C	35 kDa		PPP6C	4.4334	0	100 %	0	#DIV/0!
1713	true	Empty	Protein MTSS 1 OS=Homo sapiens OX=9606 GN=MTSS1 PE=1 SV=2	O43312 (+2)	MTSS1	82 kDa		MTSS1	4.4334	0	100 %	0	#DIV/0!
1714	true	Empty	Cartilage intermediate layer protein 1 OS=Homo sapiens OX=9606 GN=CILP PE=1 SV=4	O75339	CILP	133 kDa		CILP	4.4334	0	100 %	0	#DIV/0!
1715	true	Empty	PRA1 family protein 3 OS=Homo sapiens OX=9606 GN=ARL6IP5 PE=1 SV=1	O75915	ARL6IP5	22 kDa		ARL6IP5	4.4334	0	100 %	0	#DIV/0!
1716	true	Empty	Cytochrome b-245 light chain OS=Homo sapiens OX=9606 GN=CYBA PE=1 SV=3	P13498	CYBA	21 kDa		CYBA	4.4334	0	100 %	0	#DIV/0!
1717	true	Empty	ATP-binding cassette sub-family D member 3 OS=Homo sapiens OX=9606 GN=ABCD3 PE=1 SV=1	P28288	ABCD3	75 kDa		ABCD3	4.4334	0	100 %	0	#DIV/0!
1718	true	Empty	Translocon-associated protein subunit alpha OS=Homo sapiens OX=9606 GN=SSR1 PE=1 SV=3	P43307	SSR1	32 kDa		SSR1	4.4334	0	100 %	0	#DIV/0!
1719	true	Empty	Ras-related protein Rab-13 OS=Homo sapiens OX=9606 GN=RAB13 PE=1 SV=1	P51153	RAB13	23 kDa	true	RAB13	4.4334	0	100 %	0	#DIV/0!
1720	true	Empty	Receptor expression-enhancing protein 3 OS=Homo sapiens OX=9606 GN=REEP3 PE=1 SV=1	Q6NUK4 (+1)	REEP3	29 kDa		REEP3	4.4334	0	100 %	0	#DIV/0!
1721	true	Empty	Amyloid beta A4 precursor protein-binding family B member 1-interacting protein OS=Homo sapiens OX=9606 GN=APBB1IP PE=1 SV=1	Q7Z5R6	APBB1IP	73 kDa	true	APBB1IP	4.4334	0	100 %	0	#DIV/0!
1722	true	Empty	Neurobeachin OS=Homo sapiens OX=9606 GN=NBEA PE=1 SV=3	Q8NFP9	NBEA	328 kDa	true	NBEA	4.4334	0	100 %	0	#DIV/0!
1723	true	Empty	Dynein light chain roadblock-type 1 OS=Homo sapiens OX=9606 GN=DYNLRB1 PE=1 SV=3	Q9NP97	DYNLRB1	11 kDa		DYNLRB1	4.4334	0	100 %	0	#DIV/0!
1724	true	Empty	REVERSED Isoform 2 of Centrosome-associated protein CEP250 OS=Homo sapiens OX=9606 GN=CEP250	Q9BV73-2	CP250_HUMAN-DECOY (+1)	?	true	CEP250	4.4334	0	100 %	0	#DIV/0!
1725	true	Empty	REVERSED Isoform 2 of Bromodomain adjacent to zinc finger domain protein 2B OS=Homo sapiens OX=9606 GN=BAZ2B	Q9UIF8-2	BAZ2B_HUMAN-DECOY (+4)	?		BAZ2B	4.4334	0	100 %	0	#DIV/0!
1726	true	Empty	Regulator of G-protein signaling 12 OS=Homo sapiens OX=9606 GN=RGS12 PE=1 SV=1	O14924 (+1)	RGS12	156 kDa		RGS12	4.4334	0	100 %	0	#DIV/0!
1727	true	Empty	Vesicle-associated membrane protein-associated protein B/C OS=Homo sapiens OX=9606 GN=VAPB PE=1 SV=3	O95292	VAPB	27 kDa	true	VAPB	4.4334	0	100 %	0	#DIV/0!
1728	true	Empty	Interferon alpha-14 OS=Homo sapiens OX=9606 GN=IFNA14 PE=1 SV=3	P01570	IFNA14	22 kDa		IFNA14	4.4334	0	100 %	0	#DIV/0!
1729	true	Empty	60S acidic ribosomal protein P1 OS=Homo sapiens OX=9606 GN=RPLP1 PE=1 SV=1	P05386	RPLP1	12 kDa		RPLP1	4.4334	0	100 %	0	#DIV/0!
1730	true	Empty	Isoform 3 of Glutamate receptor 2 OS=Homo sapiens OX=9606 GN=GRIA2	P42262-3	GRIA2	101 kDa		GRIA2	4.4334	0	100 %	0	#DIV/0!
1731	true	Empty	Cyclin-dependent kinase 9 OS=Homo sapiens OX=9606 GN=CDK9 PE=1 SV=3	P50750 (+1)	CDK9	43 kDa	true	CDK9	4.4334	0	100 %	0	#DIV/0!
1732	true	Empty	Kelch-like protein 10 OS=Homo sapiens OX=9606 GN=KLHL10 PE=1 SV=1	Q6JEL2	KLHL10	69 kDa		KLHL10	4.4334	0	100 %	0	#DIV/0!
1733	true	Empty	Putative ATP-dependent RNA helicase DHX57 OS=Homo sapiens OX=9606 GN=DHX57 PE=1 SV=2	Q6P158	DHX57	156 kDa	true	DHX57	4.4334	0	100 %	0	#DIV/0!
1734	true	Empty	Coiled-coil domain-containing protein 25 OS=Homo sapiens OX=9606 GN=CCDC25 PE=1 SV=2	Q86WR0	CCDC25	24 kDa		CCDC25	4.4334	0	100 %	0	#DIV/0!
1735	true	Empty	Caskin-1 OS=Homo sapiens OX=9606 GN=CASKIN1 PE=1 SV=1	Q8WXD9	CASKIN1	150 kDa	true	CASKIN1	4.4334	0	100 %	0	#DIV/0!
1736	true	Empty	Protein RFT1 homolog OS=Homo sapiens OX=9606 GN=RFT1 PE=1 SV=1	Q96AA3	RFT1	60 kDa	true	RFT1	4.4334	0	100 %	0	#DIV/0!
1737	true	Empty	CTP synthase 2 OS=Homo sapiens OX=9606 GN=CTPS2 PE=1 SV=1	Q9NRF8	CTPS2	66 kDa	true	CTPS2	4.4334	0	100 %	0	#DIV/0!
1738	true	Empty	REVERSED Isoform 2 of Serine hydroxymethyltransferase, cytosolic OS=Homo sapiens OX=9606 GN=SHMT1	P34896-2	GLYC_HUMAN-DECOY (+1)	?		SHMT1	4.4334	0	100 %	0	#DIV/0!
1739	true	Empty	REVERSED Cadherin-8 OS=Homo sapiens OX=9606 GN=CDH8 PE=2 SV=2	P55286	CADH8_HUMAN-DECOY	?		CDH8	4.4334	0	100 %	0	#DIV/0!
1742	true	Empty	Isoform 3 of Homeobox protein Nkx-2.1 OS=Homo sapiens OX=9606 GN=NKX2-1	P43699-3	NKX2-1	42 kDa	true	NKX2-1	4.4334	0	99 %	0	#DIV/0!
1743	true	Empty	Cyclin-dependent-like kinase 5 OS=Homo sapiens OX=9606 GN=CDK5 PE=1 SV=3	Q00535	CDK5	33 kDa	true	CDK5	4.4334	0	99 %	0	#DIV/0!
1744	true	Empty	High affinity cAMP-specific 3',5'-cyclic phosphodiesterase 7A OS=Homo sapiens OX=9606 GN=PDE7A PE=1 SV=2	Q13946 (+1)	PDE7A	56 kDa		PDE7A	4.4334	0	99 %	0	#DIV/0!
1745	true	Empty	Beta-alanine-activating enzyme OS=Homo sapiens OX=9606 GN=AASDH PE=1 SV=3	Q4L235 (+3)	AASDH	123 kDa	true	AASDH	4.4334	0	99 %	0	#DIV/0!
1746	true	Empty	Splicing factor 45 OS=Homo sapiens OX=9606 GN=RBM17 PE=1 SV=1	Q96I25	RBM17	45 kDa		RBM17	4.4334	0	99 %	0	#DIV/0!
1747	true	Empty	Ras-related protein Rab-17 OS=Homo sapiens OX=9606 GN=RAB17 PE=1 SV=2	Q9H0T7	RAB17	23 kDa		RAB17	4.4334	0	99 %	0	#DIV/0!
1748	true	Empty	REVERSED Non-structural protein 1 OS=Influenza A virus (strain A/Memphis/18/1978 H3N2) OX=383579 GN=NS PE=3 SV=1	Q2VNC7	NS1_I78A8-DECOY (+1)	?	true	NS	4.4334	0	99 %	0	#DIV/0!
1756	true	Empty	Putative ciliary rootlet coiled-coil protein 2 OS=Homo sapiens OX=9606 GN=CROCC2 PE=5 SV=4	H7BZ55	CROCC2	186 kDa		CROCC2	3.8792	0	100 %	0	#DIV/0!
1757	true	Empty	Histone acetyltransferase type B catalytic subunit OS=Homo sapiens OX=9606 GN=HAT1 PE=1 SV=1	O14929	HAT1	50 kDa	true	HAT1	3.8792	0	100 %	0	#DIV/0!
1758	true	Empty	Phosphatidylinositol 3,4,5-trisphosphate 5-phosphatase 2 OS=Homo sapiens OX=9606 GN=INPPL1 PE=1 SV=2	O15357	INPPL1	139 kDa		INPPL1	3.8792	0	100 %	0	#DIV/0!
1759	true	Empty	Importin-8 OS=Homo sapiens OX=9606 GN=IPO8 PE=1 SV=2	O15397	IPO8	120 kDa		IPO8	3.8792	0	100 %	0	#DIV/0!
1760	true	Empty	mRNA cap guanine-N7 methyltransferase OS=Homo sapiens OX=9606 GN=RNMT PE=1 SV=1	O43148 (+1)	RNMT	55 kDa	true	RNMT	3.8792	0	100 %	0	#DIV/0!
1761	true	Empty	Pleiotropic regulator 1 OS=Homo sapiens OX=9606 GN=PLRG1 PE=1 SV=1	O43660 (+1)	PLRG1	57 kDa		PLRG1	3.8792	0	100 %	0	#DIV/0!
1762	true	Empty	RNA helicase aquarius OS=Homo sapiens OX=9606 GN=AQR PE=1 SV=4	O60306	AQR	171 kDa	true	AQR	3.8792	0	100 %	0	#DIV/0!
1763	true	Empty	Polyglutamine-binding protein 1 OS=Homo sapiens OX=9606 GN=PQBP1 PE=1 SV=1	O60828 (+2)	PQBP1	30 kDa		PQBP1	3.8792	0	100 %	0	#DIV/0!
1764	true	Empty	DNA/RNA-binding protein KIN17 OS=Homo sapiens OX=9606 GN=KIN PE=1 SV=2	O60870 (+1)	KIN	45 kDa	true	KIN	3.8792	0	100 %	0	#DIV/0!
1765	true	Empty	Sphingosine-1-phosphate lyase 1 OS=Homo sapiens OX=9606 GN=SGPL1 PE=1 SV=3	O95470	SGPL1	64 kDa		SGPL1	3.8792	0	100 %	0	#DIV/0!
1766	true	Empty	Prothrombin OS=Homo sapiens OX=9606 GN=F2 PE=1 SV=2	P00734	F2	70 kDa		F2	3.8792	0	100 %	0	#DIV/0!
1767	true	Empty	Calpain small subunit 1 OS=Homo sapiens OX=9606 GN=CAPNS1 PE=1 SV=1	P04632	CAPNS1	28 kDa		CAPNS1	3.8792	0	100 %	0	#DIV/0!
1769	true	Empty	Large tegument protein deneddylase OS=Human herpesvirus 1 (strain 17) OX=10299 GN=UL36 PE=1 SV=1	P10220	UL36	336 kDa	true	UL36	3.8792	0	100 %	0	#DIV/0!
1770	true	Empty	Deoxycytidine kinase OS=Homo sapiens OX=9606 GN=DCK PE=1 SV=1	P27707	DCK	31 kDa		DCK	3.8792	0	100 %	0	#DIV/0!
1771	true	Empty	Isoform 2 of Cell division cycle protein 27 homolog OS=Homo sapiens OX=9606 GN=CDC27	P30260-2	CDC27	93 kDa		CDC27	3.8792	0	100 %	0	#DIV/0!
1772	true	Empty	Long-chain-fatty-acid--CoA ligase 1 OS=Homo sapiens OX=9606 GN=ACSL1 PE=1 SV=1	P33121 (+2)	ACSL1	78 kDa	true	ACSL1	3.8792	0	100 %	0	#DIV/0!
1773	true	Empty	Alpha-adducin OS=Homo sapiens OX=9606 GN=ADD1 PE=1 SV=2	P35611 (+3)	ADD1	81 kDa		ADD1	3.8792	0	100 %	0	#DIV/0!
1774	true	Empty	Platelet-activating factor acetylhydrolase IB subunit beta OS=Homo sapiens OX=9606 GN=PAFAH1B1 PE=1 SV=2	P43034	PAFAH1B1	47 kDa	true	PAFAH1B1	3.8792	0	100 %	0	#DIV/0!
1775	true	Empty	Glutamate--cysteine ligase regulatory subunit OS=Homo sapiens OX=9606 GN=GCLM PE=1 SV=1	P48507	GCLM	31 kDa		GCLM	3.8792	0	100 %	0	#DIV/0!
1776	true	Empty	Vasodilator-stimulated phosphoprotein OS=Homo sapiens OX=9606 GN=VASP PE=1 SV=3	P50552	VASP	40 kDa		VASP	3.8792	0	100 %	0	#DIV/0!
1777	true	Empty	Rap1 GTPase-GDP dissociation stimulator 1 OS=Homo sapiens OX=9606 GN=RAP1GDS1 PE=1 SV=3	P52306 (+2)	RAP1GDS1	66 kDa		RAP1GDS1	3.8792	0	100 %	0	#DIV/0!
1778	true	Empty	Kinesin-like protein KIF11 OS=Homo sapiens OX=9606 GN=KIF11 PE=1 SV=2	P52732	KIF11	119 kDa		KIF11	3.8792	0	100 %	0	#DIV/0!
1779	true	Empty	Serine/threonine-protein kinase PLK1 OS=Homo sapiens OX=9606 GN=PLK1 PE=1 SV=1	P53350	PLK1	68 kDa		PLK1	3.8792	0	100 %	0	#DIV/0!
1780	true	Empty	C-terminal-binding protein 2 OS=Homo sapiens OX=9606 GN=CTBP2 PE=1 SV=1	P56545 (+2)	CTBP2	49 kDa	true	CTBP2	3.8792	0	100 %	0	#DIV/0!
1781	true	Empty	S-phase kinase-associated protein 1 OS=Homo sapiens OX=9606 GN=SKP1 PE=1 SV=2	P63208 (+1)	SKP1	19 kDa		SKP1	3.8792	0	100 %	0	#DIV/0!
1782	true	Empty	RNA-binding protein 3 OS=Homo sapiens OX=9606 GN=RBM3 PE=1 SV=1	P98179	RBM3	17 kDa		RBM3	3.8792	0	100 %	0	#DIV/0!
1783	true	Empty	1-phosphatidylinositol 4,5-bisphosphate phosphodiesterase beta-3 OS=Homo sapiens OX=9606 GN=PLCB3 PE=1 SV=2	Q01970	PLCB3	139 kDa	true	PLCB3	3.8792	0	100 %	0	#DIV/0!
1784	true	Empty	RNA-directed RNA polymerase L OS=Parainfluenza virus 5 (strain 21004-WR) OX=33730 GN=L PE=3 SV=1	Q03396 (+1)	L	256 kDa		L	3.8792	0	100 %	0	#DIV/0!
1785	true	Empty	UBX domain-containing protein 1 OS=Homo sapiens OX=9606 GN=UBXN1 PE=1 SV=2	Q04323 (+1)	UBXN1	33 kDa		UBXN1	3.8792	0	100 %	0	#DIV/0!
1786	true	Empty	Transducin beta-like protein 3 OS=Homo sapiens OX=9606 GN=TBL3 PE=1 SV=2	Q12788	TBL3	89 kDa	true	TBL3	3.8792	0	100 %	0	#DIV/0!
1787	true	Empty	Translation initiation factor eIF-2B subunit epsilon OS=Homo sapiens OX=9606 GN=EIF2B5 PE=1 SV=3	Q13144	EIF2B5	80 kDa		EIF2B5	3.8792	0	100 %	0	#DIV/0!
1788	true	Empty	Interferon-induced protein with tetratricopeptide repeats 5 OS=Homo sapiens OX=9606 GN=IFIT5 PE=1 SV=1	Q13325 (+1)	IFIT5	56 kDa		IFIT5	3.8792	0	100 %	0	#DIV/0!
1789	true	Empty	Isoform Delta 4 of Calcium/calmodulin-dependent protein kinase type II subunit delta OS=Homo sapiens OX=9606 GN=CAMK2D	Q13557-4 (+1)	CAMK2D	58 kDa		CAMK2D	3.8792	0	100 %	0	#DIV/0!
1790	true	Empty	Laminin subunit beta-3 OS=Homo sapiens OX=9606 GN=LAMB3 PE=1 SV=1	Q13751	LAMB3	130 kDa		LAMB3	3.8792	0	100 %	0	#DIV/0!
1791	true	Empty	Protein KIAA0100 OS=Homo sapiens OX=9606 GN=KIAA0100 PE=1 SV=3	Q14667 (+1)	KIAA0100	254 kDa	true	KIAA0100	3.8792	0	100 %	0	#DIV/0!
1792	true	Empty	Delta(14)-sterol reductase LBR OS=Homo sapiens OX=9606 GN=LBR PE=1 SV=2	Q14739	LBR	71 kDa		LBR	3.8792	0	100 %	0	#DIV/0!
1793	true	Empty	Phosphoglucomutase-like protein 5 OS=Homo sapiens OX=9606 GN=PGM5 PE=1 SV=2	Q15124	PGM5	62 kDa		PGM5	3.8792	0	100 %	0	#DIV/0!
1794	true	Empty	Ryanodine receptor 3 OS=Homo sapiens OX=9606 GN=RYR3 PE=1 SV=3	Q15413 (+2)	RYR3	552 kDa		RYR3	3.8792	0	100 %	0	#DIV/0!
1795	true	Empty	Serine/threonine-protein kinase N1 OS=Homo sapiens OX=9606 GN=PKN1 PE=1 SV=2	Q16512 (+1)	PKN1	104 kDa		PKN1	3.8792	0	100 %	0	#DIV/0!
1796	true	Empty	DNA damage-binding protein 1 OS=Homo sapiens OX=9606 GN=DDB1 PE=1 SV=1	Q16531	DDB1	127 kDa		DDB1	3.8792	0	100 %	0	#DIV/0!
1797	true	Empty	RNA-directed RNA polymerase L OS=Isfahan virus OX=290008 GN=L PE=3 SV=1	Q5K2K3	L	238 kDa		L	3.8792	0	100 %	0	#DIV/0!
1798	true	Empty	Collectin-12 OS=Homo sapiens OX=9606 GN=COLEC12 PE=1 SV=3	Q5KU26	COLEC12	82 kDa		COLEC12	3.8792	0	100 %	0	#DIV/0!
1799	true	Empty	snRNA-activating protein complex subunit 4 OS=Homo sapiens OX=9606 GN=SNAPC4 PE=1 SV=1	Q5SXM2	SNAPC4	159 kDa		SNAPC4	3.8792	0	100 %	0	#DIV/0!
1800	true	Empty	Protein FAM91A1 OS=Homo sapiens OX=9606 GN=FAM91A1 PE=1 SV=3	Q658Y4	FAM91A1	94 kDa		FAM91A1	3.8792	0	100 %	0	#DIV/0!
1801	true	Empty	Aspartate--tRNA ligase, mitochondrial OS=Homo sapiens OX=9606 GN=DARS2 PE=1 SV=1	Q6PI48	DARS2	74 kDa		DARS2	3.8792	0	100 %	0	#DIV/0!
1802	true	Empty	Rapamycin-insensitive companion of mTOR OS=Homo sapiens OX=9606 GN=RICTOR PE=1 SV=1	Q6R327	RICTOR	192 kDa		RICTOR	3.8792	0	100 %	0	#DIV/0!
1803	true	Empty	E3 ubiquitin-protein ligase LRSAM1 OS=Homo sapiens OX=9606 GN=LRSAM1 PE=1 SV=1	Q6UWE0 (+1)	LRSAM1	84 kDa	true	LRSAM1	3.8792	0	100 %	0	#DIV/0!
1804	true	Empty	Protein PAT1 homolog 1 OS=Homo sapiens OX=9606 GN=PATL1 PE=1 SV=2	Q86TB9 (+2)	PATL1	87 kDa		PATL1	3.8792	0	100 %	0	#DIV/0!
1805	true	Empty	Stromal membrane-associated protein 1 OS=Homo sapiens OX=9606 GN=SMAP1 PE=1 SV=2	Q8IYB5 (+2)	SMAP1	50 kDa	true	SMAP1	3.8792	0	100 %	0	#DIV/0!
1806	true	Empty	5'-3' exoribonuclease 1 OS=Homo sapiens OX=9606 GN=XRN1 PE=1 SV=1	Q8IZH2 (+1)	XRN1	194 kDa		XRN1	3.8792	0	100 %	0	#DIV/0!
1807	true	Empty	Dynein heavy chain 7, axonemal OS=Homo sapiens OX=9606 GN=DNAH7 PE=1 SV=2	Q8WXX0	DNAH7	461 kDa		DNAH7	3.8792	0	100 %	0	#DIV/0!
1808	true	Empty	Lipoma-preferred partner OS=Homo sapiens OX=9606 GN=LPP PE=1 SV=1	Q93052	LPP	66 kDa		LPP	3.8792	0	100 %	0	#DIV/0!
1809	true	Empty	Mediator of RNA polymerase II transcription subunit 12 OS=Homo sapiens OX=9606 GN=MED12 PE=1 SV=4	Q93074 (+2)	MED12	243 kDa		MED12	3.8792	0	100 %	0	#DIV/0!
1810	true	Empty	Far upstream element-binding protein 1 OS=Homo sapiens OX=9606 GN=FUBP1 PE=1 SV=3	Q96AE4 (+1)	FUBP1	68 kDa		FUBP1	3.8792	0	100 %	0	#DIV/0!
1811	true	Empty	Dedicator of cytokinesis protein 10 OS=Homo sapiens OX=9606 GN=DOCK10 PE=1 SV=3	Q96BY6 (+1)	DOCK10	250 kDa	true	DOCK10	3.8792	0	100 %	0	#DIV/0!
1812	true	Empty	DnaJ homolog subfamily A member 3, mitochondrial OS=Homo sapiens OX=9606 GN=DNAJA3 PE=1 SV=2	Q96EY1 (+1)	DNAJA3	52 kDa		DNAJA3	3.8792	0	100 %	0	#DIV/0!
1813	true	Empty	ERO1-like protein alpha OS=Homo sapiens OX=9606 GN=ERO1A PE=1 SV=2	Q96HE7	ERO1A	54 kDa		ERO1A	3.8792	0	100 %	0	#DIV/0!
1814	true	Empty	Probable asparagine--tRNA ligase, mitochondrial OS=Homo sapiens OX=9606 GN=NARS2 PE=1 SV=3	Q96I59	NARS2	54 kDa		NARS2	3.8792	0	100 %	0	#DIV/0!
1815	true	Empty	Cytosolic non-specific dipeptidase OS=Homo sapiens OX=9606 GN=CNDP2 PE=1 SV=2	Q96KP4	CNDP2	53 kDa		CNDP2	3.8792	0	100 %	0	#DIV/0!
1816	true	Empty	Paired amphipathic helix protein Sin3a OS=Homo sapiens OX=9606 GN=SIN3A PE=1 SV=2	Q96ST3	SIN3A	145 kDa		SIN3A	3.8792	0	100 %	0	#DIV/0!
1817	true	Empty	Phosphatidate phosphatase LPIN3 OS=Homo sapiens OX=9606 GN=LPIN3 PE=1 SV=3	Q9BQK8 (+1)	LPIN3	94 kDa		LPIN3	3.8792	0	100 %	0	#DIV/0!
1818	true	Empty	Protein LSM14 homolog B OS=Homo sapiens OX=9606 GN=LSM14B PE=1 SV=1	Q9BX40	LSM14B	42 kDa		LSM14B	3.8792	0	100 %	0	#DIV/0!
1819	true	Empty	Uveal autoantigen with coiled-coil domains and ankyrin repeats OS=Homo sapiens OX=9606 GN=UACA PE=1 SV=2	Q9BZF9 (+1)	UACA	163 kDa		UACA	3.8792	0	100 %	0	#DIV/0!
1820	true	Empty	F-box-like/WD repeat-containing protein TBL1XR1 OS=Homo sapiens OX=9606 GN=TBL1XR1 PE=1 SV=1	Q9BZK7	TBL1XR1	56 kDa		TBL1XR1	3.8792	0	100 %	0	#DIV/0!
1821	true	Empty	DNA-directed RNA polymerase I subunit RPA49 OS=Homo sapiens OX=9606 GN=POLR1E PE=1 SV=3	Q9GZS1 (+1)	POLR1E	47 kDa		POLR1E	3.8792	0	100 %	0	#DIV/0!
1822	true	Empty	Anaphase-promoting complex subunit 1 OS=Homo sapiens OX=9606 GN=ANAPC1 PE=1 SV=1	Q9H1A4	ANAPC1	217 kDa	true	ANAPC1	3.8792	0	100 %	0	#DIV/0!
1823	true	Empty	Vacuolar protein sorting-associated protein 33B OS=Homo sapiens OX=9606 GN=VPS33B PE=1 SV=2	Q9H267	VPS33B	71 kDa		VPS33B	3.8792	0	100 %	0	#DIV/0!
1824	true	Empty	Isoleucine--tRNA ligase, mitochondrial OS=Homo sapiens OX=9606 GN=IARS2 PE=1 SV=2	Q9NSE4	IARS2	114 kDa		IARS2	3.8792	0	100 %	0	#DIV/0!
1825	true	Empty	Midasin OS=Homo sapiens OX=9606 GN=MDN1 PE=1 SV=2	Q9NU22	MDN1	633 kDa	true	MDN1	3.8792	0	100 %	0	#DIV/0!
1826	true	Empty	Rho guanine nucleotide exchange factor 12 OS=Homo sapiens OX=9606 GN=ARHGEF12 PE=1 SV=1	Q9NZN5 (+1)	ARHGEF12	173 kDa	true	ARHGEF12	3.8792	0	100 %	0	#DIV/0!
1827	true	Empty	Methyl-CpG-binding domain protein 2 OS=Homo sapiens OX=9606 GN=MBD2 PE=1 SV=1	Q9UBB5	MBD2	43 kDa	true	MBD2	3.8792	0	100 %	0	#DIV/0!
1828	true	Empty	LIM domain and actin-binding protein 1 OS=Homo sapiens OX=9606 GN=LIMA1 PE=1 SV=1	Q9UHB6 (+3)	LIMA1	85 kDa		LIMA1	3.8792	0	100 %	0	#DIV/0!
1829	true	Empty	tRNA (adenine(58)-N(1))-methyltransferase non-catalytic subunit TRM6 OS=Homo sapiens OX=9606 GN=TRMT6 PE=1 SV=1	Q9UJA5	TRMT6	56 kDa		TRMT6	3.8792	0	100 %	0	#DIV/0!
1830	true	Empty	Proteasome activator complex subunit 2 OS=Homo sapiens OX=9606 GN=PSME2 PE=1 SV=4	Q9UL46	PSME2	27 kDa		PSME2	3.8792	0	100 %	0	#DIV/0!
1831	true	Empty	Aspartyl aminopeptidase OS=Homo sapiens OX=9606 GN=DNPEP PE=1 SV=2	Q9ULA0 (+1)	DNPEP	53 kDa		DNPEP	3.8792	0	100 %	0	#DIV/0!
1832	true	Empty	Protein bassoon OS=Homo sapiens OX=9606 GN=BSN PE=1 SV=4	Q9UPA5	BSN	416 kDa		BSN	3.8792	0	100 %	0	#DIV/0!
1833	true	Empty	Brain-specific angiogenesis inhibitor 1-associated protein 2 OS=Homo sapiens OX=9606 GN=BAIAP2 PE=1 SV=1	Q9UQB8 (+5)	BAIAP2	61 kDa		BAIAP2	3.8792	0	100 %	0	#DIV/0!
1834	true	Empty	Adenylate kinase isoenzyme 5 OS=Homo sapiens OX=9606 GN=AK5 PE=1 SV=2	Q9Y6K8 (+1)	AK5	63 kDa		AK5	3.8792	0	100 %	0	#DIV/0!
1835	true	Empty	SEC23-interacting protein OS=Homo sapiens OX=9606 GN=SEC23IP PE=1 SV=1	Q9Y6Y8 (+1)	SEC23IP	111 kDa		SEC23IP	3.8792	0	100 %	0	#DIV/0!
1836	true	Empty	REVERSED IQ and AAA domain-containing protein 1-like OS=Homo sapiens OX=9606 GN=IQCA1L PE=3 SV=3	A6NCM1	IQCAL_HUMAN-DECOY	?		IQCA1L	3.8792	0	100 %	0	#DIV/0!
1837	true	Empty	REVERSED Isoform 3 of Telomerase reverse transcriptase OS=Homo sapiens OX=9606 GN=TERT	O14746-3	TERT_HUMAN-DECOY (+1)	?		TERT	3.8792	0	100 %	0	#DIV/0!
1838	true	Empty	REVERSED RNA-directed RNA polymerase L OS=Vesicular stomatitis Indiana virus (strain San Juan) OX=11285 GN=L PE=1 SV=2	P03523	L_VSIVA-DECOY (+2)	?	true	L	3.8792	0	100 %	0	#DIV/0!
1839	true	Empty	REVERSED Polyprotein P1234 OS=Semliki forest virus OX=11033 PE=1 SV=2	P08411	POLN_SFV-DECOY	?		1	3.8792	0	100 %	0	#DIV/0!
1840	true	Empty	REVERSED Isoform 3 of Dystrophin OS=Homo sapiens OX=9606 GN=DMD	P11532-11	DMD_HUMAN-DECOY (+4)	?		DMD	3.8792	0	100 %	0	#DIV/0!
1841	true	Empty	REVERSED Isoform 2 of Myosin-10 OS=Homo sapiens OX=9606 GN=MYH10	P35580-2	MYH10_HUMAN-DECOY (+4)	?	true	MYH10	3.8792	0	100 %	0	#DIV/0!
1842	true	Empty	REVERSED Protein RRP5 homolog OS=Homo sapiens OX=9606 GN=PDCD11 PE=1 SV=3	Q14690	RRP5_HUMAN-DECOY	?		PDCD11	3.8792	0	100 %	0	#DIV/0!
1843	true	Empty	REVERSED Isoform 2 of Nuclear mitotic apparatus protein 1 OS=Homo sapiens OX=9606 GN=NUMA1	Q14980-2	NUMA1_HUMAN-DECOY (+1)	?	true	NUMA1	3.8792	0	100 %	0	#DIV/0!
1844	true	Empty	REVERSED Large tegument protein deneddylase OS=Epstein-Barr virus (strain GD1) OX=10376 GN=BPLF1 PE=3 SV=1	Q3KSU8	LTP_EBVG-DECOY	?	true	BPLF1	3.8792	0	100 %	0	#DIV/0!
1845	true	Empty	REVERSED Uncharacterized protein C2orf16 OS=Homo sapiens OX=9606 GN=C2orf16 PE=2 SV=3	Q68DN1	CB016_HUMAN-DECOY	?		C2orf16	3.8792	0	100 %	0	#DIV/0!
1846	true	Empty	REVERSED Isoform 3 of Ninein OS=Homo sapiens OX=9606 GN=NIN	Q8N4C6-10	NIN_HUMAN-DECOY (+6)	?	true	NIN	3.8792	0	100 %	0	#DIV/0!
1847	true	Empty	REVERSED Neurobeachin OS=Homo sapiens OX=9606 GN=NBEA PE=1 SV=3	Q8NFP9	NBEA_HUMAN-DECOY	?		NBEA	3.8792	0	100 %	0	#DIV/0!
1848	true	Empty	REVERSED Bromodomain and WD repeat-containing protein 1 OS=Homo sapiens OX=9606 GN=BRWD1 PE=1 SV=4	Q9NSI6	BRWD1_HUMAN-DECOY	?	true	BRWD1	3.8792	0	100 %	0	#DIV/0!
1849	true	Empty	REVERSED Chromodomain-helicase-DNA-binding protein 7 OS=Homo sapiens OX=9606 GN=CHD7 PE=1 SV=3	Q9P2D1	CHD7_HUMAN-DECOY	?		CHD7	3.8792	0	100 %	0	#DIV/0!
1850	true	Empty	REVERSED Brefeldin A-inhibited guanine nucleotide-exchange protein 1 OS=Homo sapiens OX=9606 GN=ARFGEF1 PE=1 SV=2	Q9Y6D6	BIG1_HUMAN-DECOY	?	true	ARFGEF1	3.8792	0	100 %	0	#DIV/0!
1852	true	Empty	Phosphatidylinositol 4-phosphate 3-kinase C2 domain-containing subunit alpha OS=Homo sapiens OX=9606 GN=PIK3C2A PE=1 SV=2	O00443	PIK3C2A	191 kDa	true	PIK3C2A	3.8792	0	100 %	0	#DIV/0!
1853	true	Empty	ERC protein 2 OS=Homo sapiens OX=9606 GN=ERC2 PE=1 SV=3	O15083	ERC2	111 kDa	true	ERC2	3.8792	0	100 %	0	#DIV/0!
1854	true	Empty	Primase D5 OS=Variola virus (isolate Human/India/Ind3/1967) OX=587200 GN=D5R PE=3 SV=1	P0DST7 (+2)	D5R	90 kDa		D5R	3.8792	0	100 %	0	#DIV/0!
1855	true	Empty	Solute carrier family 2, facilitated glucose transporter member 1 OS=Homo sapiens OX=9606 GN=SLC2A1 PE=1 SV=2	P11166	SLC2A1	54 kDa		SLC2A1	3.8792	0	100 %	0	#DIV/0!
1856	true	Empty	Protein transport protein Sec23B OS=Homo sapiens OX=9606 GN=SEC23B PE=1 SV=2	Q15437	SEC23B	86 kDa	true	SEC23B	3.8792	0	100 %	0	#DIV/0!
1857	true	Empty	Translocating chain-associated membrane protein 1 OS=Homo sapiens OX=9606 GN=TRAM1 PE=1 SV=3	Q15629 (+1)	TRAM1	43 kDa		TRAM1	3.8792	0	100 %	0	#DIV/0!
1858	true	Empty	Isoform 3 of Hemicentin-2 OS=Homo sapiens OX=9606 GN=HMCN2	Q8NDA2-4	HMCN2	369 kDa	true	HMCN2	3.8792	0	100 %	0	#DIV/0!
1859	true	Empty	Pannexin-1 OS=Homo sapiens OX=9606 GN=PANX1 PE=1 SV=4	Q96RD7 (+1)	PANX1	48 kDa		PANX1	3.8792	0	100 %	0	#DIV/0!
1860	true	Empty	Protein PBDC1 OS=Homo sapiens OX=9606 GN=PBDC1 PE=1 SV=1	Q9BVG4	PBDC1	26 kDa		PBDC1	3.8792	0	100 %	0	#DIV/0!
1861	true	Empty	Immortalization up-regulated protein OS=Homo sapiens OX=9606 GN=IMUP PE=1 SV=1	Q9GZP8	IMUP	11 kDa		IMUP	3.8792	0	100 %	0	#DIV/0!
1862	true	Empty	Mucosa-associated lymphoid tissue lymphoma translocation protein 1 OS=Homo sapiens OX=9606 GN=MALT1 PE=1 SV=1	Q9UDY8 (+1)	MALT1	92 kDa	true	MALT1	3.8792	0	100 %	0	#DIV/0!
1863	true	Empty	REVERSED Isoform 2 of Transketolase-like protein 1 OS=Homo sapiens OX=9606 GN=TKTL1	P51854-1	TKTL1_HUMAN-DECOY	?		TKTL1	3.8792	0	100 %	0	#DIV/0!
1864	true	Empty	REVERSED Isoform 2 of Spectrin alpha chain, non-erythrocytic 1 OS=Homo sapiens OX=9606 GN=SPTAN1	Q13813-2	SPTN1_HUMAN-DECOY (+2)	?	true	SPTAN1	3.8792	0	100 %	0	#DIV/0!
1865	true	Empty	REVERSED Probable G-protein coupled receptor 162 OS=Homo sapiens OX=9606 GN=GPR162 PE=1 SV=1	Q16538	GP162_HUMAN-DECOY	?		GPR162	3.8792	0	100 %	0	#DIV/0!
1866	true	Empty	REVERSED Isoform 2 of Mitogen-activated protein kinase kinase kinase 21 OS=Homo sapiens OX=9606 GN=MAP3K21	Q5TCX8-2	M3K21_HUMAN-DECOY (+1)	?		MAP3K21	3.8792	0	100 %	0	#DIV/0!
1867	true	Empty	REVERSED Isoform 2 of Extracellular matrix organizing protein FRAS1 OS=Homo sapiens OX=9606 GN=FRAS1	Q86XX4-2	FRAS1_HUMAN-DECOY (+1)	?	true	FRAS1	3.8792	0	100 %	0	#DIV/0!
1868	true	Empty	REVERSED Sodium leak channel non-selective protein OS=Homo sapiens OX=9606 GN=NALCN PE=1 SV=1	Q8IZF0	NALCN_HUMAN-DECOY	?		NALCN	3.8792	0	100 %	0	#DIV/0!
1869	true	Empty	REVERSED Isoform 1 of Unconventional myosin-VI OS=Homo sapiens OX=9606 GN=MYO6	Q9UM54-1	MYO6_HUMAN-DECOY (+3)	?	true	MYO6	3.8792	0	100 %	0	#DIV/0!
1870	true	Empty	REVERSED Protein bassoon OS=Homo sapiens OX=9606 GN=BSN PE=1 SV=4	Q9UPA5	BSN_HUMAN-DECOY	?	true	BSN	3.8792	0	100 %	0	#DIV/0!
1871	true	Empty	Ras-related protein Rab-5A OS=Homo sapiens OX=9606 GN=RAB5A PE=1 SV=2	P20339 (+1)	RAB5A	24 kDa	true	RAB5A	3.8792	0	100 %	0	#DIV/0!
1872	true	Empty	Major capsid protein L1 OS=Human papillomavirus 39 OX=10588 GN=L1 PE=3 SV=1	P24838	L1	57 kDa		L1	3.8792	0	100 %	0	#DIV/0!
1873	true	Empty	RNA-binding protein 5 OS=Homo sapiens OX=9606 GN=RBM5 PE=1 SV=2	P52756	RBM5	92 kDa		RBM5	3.8792	0	100 %	0	#DIV/0!
1874	true	Empty	Serine/threonine-protein phosphatase 2B catalytic subunit alpha isoform OS=Homo sapiens OX=9606 GN=PPP3CA PE=1 SV=1	Q08209 (+3)	PPP3CA	59 kDa	true	PPP3CA	3.8792	0	100 %	0	#DIV/0!
1875	true	Empty	Methenyltetrahydrofolate synthase domain-containing protein OS=Homo sapiens OX=9606 GN=MTHFSD PE=1 SV=2	Q2M296 (+3)	MTHFSD	42 kDa		MTHFSD	3.8792	0	100 %	0	#DIV/0!
1876	true	Empty	TOM1-like protein 2 OS=Homo sapiens OX=9606 GN=TOM1L2 PE=1 SV=1	Q6ZVM7 (+1)	TOM1L2	56 kDa	true	TOM1L2	3.8792	0	100 %	0	#DIV/0!
1877	true	Empty	Nitric oxide-associated protein 1 OS=Homo sapiens OX=9606 GN=NOA1 PE=1 SV=2	Q8NC60	NOA1	78 kDa	true	NOA1	3.8792	0	100 %	0	#DIV/0!
1878	true	Empty	Derlin-1 OS=Homo sapiens OX=9606 GN=DERL1 PE=1 SV=1	Q9BUN8 (+1)	DERL1	29 kDa		DERL1	3.8792	0	100 %	0	#DIV/0!
1879	true	Empty	Zinc finger protein 532 OS=Homo sapiens OX=9606 GN=ZNF532 PE=1 SV=2	Q9HCE3	ZNF532	142 kDa		ZNF532	3.8792	0	100 %	0	#DIV/0!
1880	true	Empty	GEM-interacting protein OS=Homo sapiens OX=9606 GN=GMIP PE=1 SV=2	Q9P107 (+1)	GMIP	107 kDa		GMIP	3.8792	0	100 %	0	#DIV/0!
1881	true	Empty	REVERSED Beta-hexosaminidase subunit beta OS=Homo sapiens OX=9606 GN=HEXB PE=1 SV=3	P07686	HEXB_HUMAN-DECOY	?	true	HEXB	3.8792	0	100 %	0	#DIV/0!
1882	true	Empty	REVERSED Protein ALEX OS=Homo sapiens OX=9606 GN=GNAS PE=3 SV=1	P84996	ALEX_HUMAN-DECOY	?		GNAS	3.8792	0	100 %	0	#DIV/0!
1883	true	Empty	REVERSED Large structural protein OS=Australian bat lyssavirus (isolate Human/AUS/1998) OX=446562 GN=L PE=3 SV=1	Q8JTG9	L_ABLVH-DECOY	?		L	3.8792	0	100 %	0	#DIV/0!
1884	true	Empty	REVERSED Capsid protein OS=Torque teno virus (isolate Human/China/CT23F/2001) OX=687366 GN=ORF1 PE=3 SV=1	Q8V7J0	CAPSD_TTVV6-DECOY	?		ORF1	3.8792	0	100 %	0	#DIV/0!
1886	true	Empty	Origin recognition complex subunit 4 OS=Homo sapiens OX=9606 GN=ORC4 PE=1 SV=2	O43929	ORC4	50 kDa		ORC4	3.8792	0	99 %	0	#DIV/0!
1887	true	Empty	MHC class II transactivator OS=Homo sapiens OX=9606 GN=CIITA PE=1 SV=3	P33076 (+2)	CIITA	124 kDa		CIITA	3.8792	0	99 %	0	#DIV/0!
1888	true	Empty	RNA-binding protein OS=Human herpesvirus 1 (strain MP) OX=10307 GN=US11 PE=3 SV=1	P56958	US11	18 kDa	true	US11	3.8792	0	99 %	0	#DIV/0!
1889	true	Empty	Tubulin--tyrosine ligase-like protein 12 OS=Homo sapiens OX=9606 GN=TTLL12 PE=1 SV=2	Q14166	TTLL12	74 kDa		TTLL12	3.8792	0	99 %	0	#DIV/0!
1890	true	Empty	Hemicentin-2 OS=Homo sapiens OX=9606 GN=HMCN2 PE=2 SV=3	Q8NDA2 (+1)	HMCN2	542 kDa	true	HMCN2	3.8792	0	99 %	0	#DIV/0!
1891	true	Empty	DNA damage-inducible transcript 4-like protein OS=Homo sapiens OX=9606 GN=DDIT4L PE=1 SV=1	Q96D03	DDIT4L	22 kDa		DDIT4L	3.8792	0	99 %	0	#DIV/0!
1892	true	Empty	Transcription factor BTF3 homolog 4 OS=Homo sapiens OX=9606 GN=BTF3L4 PE=1 SV=1	Q96K17	BTF3L4	17 kDa	true	BTF3L4	3.8792	0	99 %	0	#DIV/0!
1893	true	Empty	Bardet-Biedl syndrome 2 protein OS=Homo sapiens OX=9606 GN=BBS2 PE=1 SV=1	Q9BXC9	BBS2	80 kDa	true	BBS2	3.8792	0	99 %	0	#DIV/0!
1894	true	Empty	Isoform 7 of TRIO and F-actin-binding protein OS=Homo sapiens OX=9606 GN=TRIOBP	Q9H2D6-7	TRIOBP	74 kDa	true	TRIOBP	3.8792	0	99 %	0	#DIV/0!
1895	true	Empty	Isoform 2 of Small conductance calcium-activated potassium channel protein 2 OS=Homo sapiens OX=9606 GN=KCNN2	Q9H2S1-2	KCNN2	26 kDa		KCNN2	3.8792	0	99 %	0	#DIV/0!
1896	true	Empty	Upstream-binding protein 1 OS=Homo sapiens OX=9606 GN=UBP1 PE=1 SV=1	Q9NZI7 (+1)	UBP1	60 kDa		UBP1	3.8792	0	99 %	0	#DIV/0!
1897	true	Empty	Stromal interaction molecule 2 OS=Homo sapiens OX=9606 GN=STIM2 PE=1 SV=2	Q9P246 (+2)	STIM2	84 kDa		STIM2	3.8792	0	99 %	0	#DIV/0!
1898	true	Empty	Cleavage and polyadenylation specificity factor subunit 3 OS=Homo sapiens OX=9606 GN=CPSF3 PE=1 SV=1	Q9UKF6	CPSF3	77 kDa		CPSF3	3.8792	0	99 %	0	#DIV/0!
1899	true	Empty	REVERSED Probable non-functional immunoglobulin heavy variable 3-16 OS=Homo sapiens OX=9606 GN=IGHV3-16 PE=1 SV=1	A0A0C4DH30	HV316_HUMAN-DECOY	?		IGHV3-16	3.8792	0	99 %	0	#DIV/0!
1900	true	Empty	REVERSED Isoform 2 of Activin receptor type-1C OS=Homo sapiens OX=9606 GN=ACVR1C	Q8NER5-2	ACV1C_HUMAN-DECOY (+3)	?		ACVR1C	3.8792	0	99 %	0	#DIV/0!
1901	true	Empty	REVERSED Isoform 2 of Ribosome-releasing factor 2, mitochondrial OS=Homo sapiens OX=9606 GN=GFM2	Q969S9-2	RRF2M_HUMAN-DECOY (+2)	?		GFM2	3.8792	0	99 %	0	#DIV/0!
1902	true	Empty	REVERSED Isoform 4 of Kv channel-interacting protein 1 OS=Homo sapiens OX=9606 GN=KCNIP1	Q9NZI2-4	KCIP1_HUMAN-DECOY	?		KCNIP1	3.8792	0	99 %	0	#DIV/0!
2123	true	Empty	Guanine nucleotide-binding protein G(i) subunit alpha-2 OS=Homo sapiens OX=9606 GN=GNAI2 PE=1 SV=3	P04899 (+4)	GNAI2	40 kDa	true	GNAI2	3.8792	0	100 %	0	#DIV/0!
1913	true	Empty	Neuroblastoma-amplified sequence OS=Homo sapiens OX=9606 GN=NBAS PE=1 SV=2	A2RRP1	NBAS	269 kDa		NBAS	3.325	0	100 %	0	#DIV/0!
1914	true	Empty	Xin actin-binding repeat-containing protein 2 OS=Homo sapiens OX=9606 GN=XIRP2 PE=1 SV=2	A4UGR9 (+3)	XIRP2	382 kDa	true	XIRP2	3.325	0	100 %	0	#DIV/0!
1915	true	Empty	26S proteasome non-ATPase regulatory subunit 9 OS=Homo sapiens OX=9606 GN=PSMD9 PE=1 SV=3	O00233	PSMD9	25 kDa		PSMD9	3.325	0	100 %	0	#DIV/0!
1916	true	Empty	Aurora kinase A OS=Homo sapiens OX=9606 GN=AURKA PE=1 SV=2	O14965	AURKA	46 kDa		AURKA	3.325	0	100 %	0	#DIV/0!
1917	true	Empty	Rho guanine nucleotide exchange factor 10 OS=Homo sapiens OX=9606 GN=ARHGEF10 PE=1 SV=4	O15013 (+3)	ARHGEF10	152 kDa		ARHGEF10	3.325	0	100 %	0	#DIV/0!
1918	true	Empty	Nucleolar pre-ribosomal-associated protein 1 OS=Homo sapiens OX=9606 GN=URB1 PE=1 SV=4	O60287	URB1	254 kDa		URB1	3.325	0	100 %	0	#DIV/0!
1919	true	Empty	Genome polyprotein OS=Hepatitis C virus genotype 1b (strain HC-J4) OX=420174 PE=1 SV=2	O92972		327 kDa	true	1	3.325	0	100 %	0	#DIV/0!
1920	true	Empty	Mitochondrial import receptor subunit TOM70 OS=Homo sapiens OX=9606 GN=TOMM70 PE=1 SV=1	O94826	TOMM70	67 kDa		TOMM70	3.325	0	100 %	0	#DIV/0!
1921	true	Empty	Elongator complex protein 1 OS=Homo sapiens OX=9606 GN=ELP1 PE=1 SV=3	O95163	ELP1	150 kDa		ELP1	3.325	0	100 %	0	#DIV/0!
1922	true	Empty	Mitochondrial proton/calcium exchanger protein OS=Homo sapiens OX=9606 GN=LETM1 PE=1 SV=1	O95202	LETM1	83 kDa		LETM1	3.325	0	100 %	0	#DIV/0!
1923	true	Empty	E3 ubiquitin-protein ligase HERC2 OS=Homo sapiens OX=9606 GN=HERC2 PE=1 SV=2	O95714	HERC2	527 kDa		HERC2	3.325	0	100 %	0	#DIV/0!
1924	true	Empty	BAG family molecular chaperone regulator 2 OS=Homo sapiens OX=9606 GN=BAG2 PE=1 SV=1	O95816	BAG2	24 kDa	true	BAG2	3.325	0	100 %	0	#DIV/0!
1925	true	Empty	Retinoblastoma-associated protein OS=Homo sapiens OX=9606 GN=RB1 PE=1 SV=2	P06400	RB1	106 kDa		RB1	3.325	0	100 %	0	#DIV/0!
1926	true	Empty	Pyruvate dehydrogenase E1 component subunit alpha, somatic form, mitochondrial OS=Homo sapiens OX=9606 GN=PDHA1 PE=1 SV=3	P08559 (+2)	PDHA1	43 kDa		PDHA1	3.325	0	100 %	0	#DIV/0!
1927	true	Empty	U2 small nuclear ribonucleoprotein A' OS=Homo sapiens OX=9606 GN=SNRPA1 PE=1 SV=2	P09661	SNRPA1	28 kDa		SNRPA1	3.325	0	100 %	0	#DIV/0!
1928	true	Empty	HLA class I histocompatibility antigen, C alpha chain OS=Homo sapiens OX=9606 GN=HLA-C PE=1 SV=3	P10321	HLA-C	41 kDa	true	HLA-C	3.325	0	100 %	0	#DIV/0!
1929	true	Empty	DNA topoisomerase 2-alpha OS=Homo sapiens OX=9606 GN=TOP2A PE=1 SV=3	P11388 (+3)	TOP2A	174 kDa		TOP2A	3.325	0	100 %	0	#DIV/0!
1930	true	Empty	Dystrophin OS=Homo sapiens OX=9606 GN=DMD PE=1 SV=3	P11532 (+2)	DMD	427 kDa	true	DMD	3.325	0	100 %	0	#DIV/0!
1931	true	Empty	Heterogeneous nuclear ribonucleoprotein L OS=Homo sapiens OX=9606 GN=HNRNPL PE=1 SV=2	P14866 (+1)	HNRNPL	64 kDa		HNRNPL	3.325	0	100 %	0	#DIV/0!
1932	true	Empty	Thymidine phosphorylase OS=Homo sapiens OX=9606 GN=TYMP PE=1 SV=2	P19971 (+1)	TYMP	50 kDa		TYMP	3.325	0	100 %	0	#DIV/0!
1933	true	Empty	Isoform 10 of Calpastatin OS=Homo sapiens OX=9606 GN=CAST	P20810-10 (+4)	CAST	82 kDa		CAST	3.325	0	100 %	0	#DIV/0!
1934	true	Empty	Collagen alpha-1(V) chain OS=Homo sapiens OX=9606 GN=COL5A1 PE=1 SV=3	P20908 (+1)	COL5A1	184 kDa		COL5A1	3.325	0	100 %	0	#DIV/0!
1935	true	Empty	Cytochrome b-c1 complex subunit 2, mitochondrial OS=Homo sapiens OX=9606 GN=UQCRC2 PE=1 SV=3	P22695	UQCRC2	48 kDa		UQCRC2	3.325	0	100 %	0	#DIV/0!
1936	true	Empty	COUP transcription factor 2 OS=Homo sapiens OX=9606 GN=NR2F2 PE=1 SV=1	P24468 (+2)	NR2F2	46 kDa		NR2F2	3.325	0	100 %	0	#DIV/0!
1937	true	Empty	Mitogen-activated protein kinase 1 OS=Homo sapiens OX=9606 GN=MAPK1 PE=1 SV=3	P28482	MAPK1	41 kDa	true	MAPK1	3.325	0	100 %	0	#DIV/0!
1938	true	Empty	Sorcin OS=Homo sapiens OX=9606 GN=SRI PE=1 SV=1	P30626 (+2)	SRI	22 kDa		SRI	3.325	0	100 %	0	#DIV/0!
1939	true	Empty	RAC-alpha serine/threonine-protein kinase OS=Homo sapiens OX=9606 GN=AKT1 PE=1 SV=2	P31749 (+1)	AKT1	56 kDa	true	AKT1	3.325	0	100 %	0	#DIV/0!
1940	true	Empty	RAC-beta serine/threonine-protein kinase OS=Homo sapiens OX=9606 GN=AKT2 PE=1 SV=2	P31751	AKT2	56 kDa	true	AKT2	3.325	0	100 %	0	#DIV/0!
1941	true	Empty	Pyrroline-5-carboxylate reductase 1, mitochondrial OS=Homo sapiens OX=9606 GN=PYCR1 PE=1 SV=2	P32322 (+2)	PYCR1	33 kDa		PYCR1	3.325	0	100 %	0	#DIV/0!
1942	true	Empty	Epidermal growth factor receptor substrate 15 OS=Homo sapiens OX=9606 GN=EPS15 PE=1 SV=2	P42566	EPS15	99 kDa	true	EPS15	3.325	0	100 %	0	#DIV/0!
1943	true	Empty	Condensin-2 complex subunit D3 OS=Homo sapiens OX=9606 GN=NCAPD3 PE=1 SV=2	P42695	NCAPD3	169 kDa		NCAPD3	3.325	0	100 %	0	#DIV/0!
1944	true	Empty	3-ketoacyl-CoA thiolase, mitochondrial OS=Homo sapiens OX=9606 GN=ACAA2 PE=1 SV=2	P42765	ACAA2	42 kDa		ACAA2	3.325	0	100 %	0	#DIV/0!
1945	true	Empty	Nuclear autoantigenic sperm protein OS=Homo sapiens OX=9606 GN=NASP PE=1 SV=2	P49321 (+3)	NASP	85 kDa		NASP	3.325	0	100 %	0	#DIV/0!
1946	true	Empty	Alpha-aminoadipic semialdehyde dehydrogenase OS=Homo sapiens OX=9606 GN=ALDH7A1 PE=1 SV=5	P49419 (+1)	ALDH7A1	58 kDa		ALDH7A1	3.325	0	100 %	0	#DIV/0!
1947	true	Empty	Inositol polyphosphate 1-phosphatase OS=Homo sapiens OX=9606 GN=INPP1 PE=1 SV=1	P49441	INPP1	44 kDa		INPP1	3.325	0	100 %	0	#DIV/0!
1948	true	Empty	Ubiquitin carboxyl-terminal hydrolase 14 OS=Homo sapiens OX=9606 GN=USP14 PE=1 SV=3	P54578 (+2)	USP14	56 kDa		USP14	3.325	0	100 %	0	#DIV/0!
1949	true	Empty	Nuclear pore complex protein Nup107 OS=Homo sapiens OX=9606 GN=NUP107 PE=1 SV=1	P57740	NUP107	106 kDa		NUP107	3.325	0	100 %	0	#DIV/0!
1950	true	Empty	Ribonuclease P protein subunit p30 OS=Homo sapiens OX=9606 GN=RPP30 PE=1 SV=1	P78346 (+1)	RPP30	29 kDa		RPP30	3.325	0	100 %	0	#DIV/0!
1951	true	Empty	28S ribosomal protein S34, mitochondrial OS=Homo sapiens OX=9606 GN=MRPS34 PE=1 SV=2	P82930	MRPS34	26 kDa		MRPS34	3.325	0	100 %	0	#DIV/0!
1952	true	Empty	AMP deaminase 2 OS=Homo sapiens OX=9606 GN=AMPD2 PE=1 SV=2	Q01433 (+1)	AMPD2	101 kDa		AMPD2	3.325	0	100 %	0	#DIV/0!
1953	true	Empty	Protein Dr1 OS=Homo sapiens OX=9606 GN=DR1 PE=1 SV=1	Q01658	DR1	19 kDa		DR1	3.325	0	100 %	0	#DIV/0!
1954	true	Empty	Single-stranded DNA-binding protein, mitochondrial OS=Homo sapiens OX=9606 GN=SSBP1 PE=1 SV=1	Q04837	SSBP1	17 kDa		SSBP1	3.325	0	100 %	0	#DIV/0!
1955	true	Empty	Protein kinase C delta type OS=Homo sapiens OX=9606 GN=PRKCD PE=1 SV=2	Q05655 (+1)	PRKCD	78 kDa		PRKCD	3.325	0	100 %	0	#DIV/0!
1956	true	Empty	Serine-protein kinase ATM OS=Homo sapiens OX=9606 GN=ATM PE=1 SV=4	Q13315	ATM	351 kDa	true	ATM	3.325	0	100 %	0	#DIV/0!
1957	true	Empty	Caspase-8 OS=Homo sapiens OX=9606 GN=CASP8 PE=1 SV=1	Q14790 (+3)	CASP8	55 kDa		CASP8	3.325	0	100 %	0	#DIV/0!
1958	true	Empty	TGF-beta-activated kinase 1 and MAP3K7-binding protein 1 OS=Homo sapiens OX=9606 GN=TAB1 PE=1 SV=1	Q15750 (+1)	TAB1	55 kDa		TAB1	3.325	0	100 %	0	#DIV/0!
1959	true	Empty	Syntaxin-binding protein 2 OS=Homo sapiens OX=9606 GN=STXBP2 PE=1 SV=2	Q15833 (+2)	STXBP2	66 kDa		STXBP2	3.325	0	100 %	0	#DIV/0!
1960	true	Empty	Isoform Mxi2 of Mitogen-activated protein kinase 14 OS=Homo sapiens OX=9606 GN=MAPK14	Q16539-3	MAPK14	34 kDa		MAPK14	3.325	0	100 %	0	#DIV/0!
1961	true	Empty	Large tegument protein deneddylase OS=Human herpesvirus 8 type P (isolate GK18) OX=868565 GN=ORF64 PE=1 SV=1	Q2HR64	ORF64	290 kDa	true	ORF64	3.325	0	100 %	0	#DIV/0!
1962	true	Empty	Genome polyprotein OS=Kokobera virus OX=44024 PE=1 SV=1	Q32ZD5		378 kDa		1	3.325	0	100 %	0	#DIV/0!
1963	true	Empty	Putative oxidoreductase GLYR1 OS=Homo sapiens OX=9606 GN=GLYR1 PE=1 SV=4	Q49A26 (+2)	GLYR1	61 kDa		GLYR1	3.325	0	100 %	0	#DIV/0!
1964	true	Empty	Coiled-coil domain-containing protein 93 OS=Homo sapiens OX=9606 GN=CCDC93 PE=1 SV=2	Q567U6	CCDC93	73 kDa		CCDC93	3.325	0	100 %	0	#DIV/0!
1965	true	Empty	Polynucleotide 5'-hydroxyl-kinase NOL9 OS=Homo sapiens OX=9606 GN=NOL9 PE=1 SV=1	Q5SY16	NOL9	79 kDa		NOL9	3.325	0	100 %	0	#DIV/0!
1966	true	Empty	Sickle tail protein homolog OS=Homo sapiens OX=9606 GN=KIAA1217 PE=1 SV=2	Q5T5P2	KIAA1217	214 kDa		KIAA1217	3.325	0	100 %	0	#DIV/0!
1967	true	Empty	Disabled homolog 2-interacting protein OS=Homo sapiens OX=9606 GN=DAB2IP PE=1 SV=2	Q5VWQ8 (+4)	DAB2IP	132 kDa		DAB2IP	3.325	0	100 %	0	#DIV/0!
1968	true	Empty	DENN domain-containing protein 4C OS=Homo sapiens OX=9606 GN=DENND4C PE=1 SV=3	Q5VZ89 (+2)	DENND4C	213 kDa		DENND4C	3.325	0	100 %	0	#DIV/0!
1969	true	Empty	Integrator complex subunit 3 OS=Homo sapiens OX=9606 GN=INTS3 PE=1 SV=1	Q68E01 (+1)	INTS3	118 kDa	true	INTS3	3.325	0	100 %	0	#DIV/0!
1970	true	Empty	All-trans-retinol 13,14-reductase OS=Homo sapiens OX=9606 GN=RETSAT PE=1 SV=2	Q6NUM9	RETSAT	67 kDa		RETSAT	3.325	0	100 %	0	#DIV/0!
1971	true	Empty	Phostensin OS=Homo sapiens OX=9606 GN=PPP1R18 PE=1 SV=1	Q6NYC8	PPP1R18	68 kDa		PPP1R18	3.325	0	100 %	0	#DIV/0!
1972	true	Empty	CD109 antigen OS=Homo sapiens OX=9606 GN=CD109 PE=1 SV=2	Q6YHK3 (+1)	CD109	162 kDa		CD109	3.325	0	100 %	0	#DIV/0!
1973	true	Empty	Thyroid adenoma-associated protein OS=Homo sapiens OX=9606 GN=THADA PE=1 SV=1	Q6YHU6	THADA	220 kDa	true	THADA	3.325	0	100 %	0	#DIV/0!
1974	true	Empty	HAUS augmin-like complex subunit 6 OS=Homo sapiens OX=9606 GN=HAUS6 PE=1 SV=2	Q7Z4H7	HAUS6	109 kDa		HAUS6	3.325	0	100 %	0	#DIV/0!
1975	true	Empty	Pleckstrin homology-like domain family B member 2 OS=Homo sapiens OX=9606 GN=PHLDB2 PE=1 SV=2	Q86SQ0	PHLDB2	142 kDa		PHLDB2	3.325	0	100 %	0	#DIV/0!
1976	true	Empty	E3 ubiquitin-protein ligase ZNF598 OS=Homo sapiens OX=9606 GN=ZNF598 PE=1 SV=1	Q86UK7 (+2)	ZNF598	99 kDa		ZNF598	3.325	0	100 %	0	#DIV/0!
1977	true	Empty	Condensin-2 complex subunit G2 OS=Homo sapiens OX=9606 GN=NCAPG2 PE=1 SV=1	Q86XI2	NCAPG2	131 kDa		NCAPG2	3.325	0	100 %	0	#DIV/0!
1978	true	Empty	Cilia- and flagella-associated protein 46 OS=Homo sapiens OX=9606 GN=CFAP46 PE=2 SV=3	Q8IYW2	CFAP46	304 kDa	true	CFAP46	3.325	0	100 %	0	#DIV/0!
1979	true	Empty	Abnormal spindle-like microcephaly-associated protein OS=Homo sapiens OX=9606 GN=ASPM PE=1 SV=2	Q8IZT6	ASPM	410 kDa		ASPM	3.325	0	100 %	0	#DIV/0!
1980	true	Empty	EH domain-binding protein 1-like protein 1 OS=Homo sapiens OX=9606 GN=EHBP1L1 PE=1 SV=2	Q8N3D4	EHBP1L1	162 kDa		EHBP1L1	3.325	0	100 %	0	#DIV/0!
1981	true	Empty	Myotubularin-related protein 14 OS=Homo sapiens OX=9606 GN=MTMR14 PE=1 SV=2	Q8NCE2 (+2)	MTMR14	72 kDa		MTMR14	3.325	0	100 %	0	#DIV/0!
1982	true	Empty	Maestro heat-like repeat-containing protein family member 1 OS=Homo sapiens OX=9606 GN=MROH1 PE=2 SV=3	Q8NDA8	MROH1	181 kDa		MROH1	3.325	0	100 %	0	#DIV/0!
1983	true	Empty	N-acylneuraminate cytidylyltransferase OS=Homo sapiens OX=9606 GN=CMAS PE=1 SV=2	Q8NFW8 (+1)	CMAS	48 kDa		CMAS	3.325	0	100 %	0	#DIV/0!
1984	true	Empty	Histone deacetylase 7 OS=Homo sapiens OX=9606 GN=HDAC7 PE=1 SV=2	Q8WUI4 (+6)	HDAC7	103 kDa	true	HDAC7	3.325	0	100 %	0	#DIV/0!
1985	true	Empty	Nuclear pore complex protein Nup133 OS=Homo sapiens OX=9606 GN=NUP133 PE=1 SV=2	Q8WUM0	NUP133	129 kDa		NUP133	3.325	0	100 %	0	#DIV/0!
1986	true	Empty	RNA polymerase-associated protein LEO1 OS=Homo sapiens OX=9606 GN=LEO1 PE=1 SV=1	Q8WVC0 (+1)	LEO1	75 kDa		LEO1	3.325	0	100 %	0	#DIV/0!
1987	true	Empty	28S ribosomal protein S27, mitochondrial OS=Homo sapiens OX=9606 GN=MRPS27 PE=1 SV=3	Q92552 (+1)	MRPS27	48 kDa		MRPS27	3.325	0	100 %	0	#DIV/0!
1988	true	Empty	Nuclear pore complex protein Nup205 OS=Homo sapiens OX=9606 GN=NUP205 PE=1 SV=3	Q92621	NUP205	228 kDa		NUP205	3.325	0	100 %	0	#DIV/0!
1989	true	Empty	Signal transducing adapter molecule 1 OS=Homo sapiens OX=9606 GN=STAM PE=1 SV=3	Q92783 (+1)	STAM	59 kDa	true	STAM	3.325	0	100 %	0	#DIV/0!
1990	true	Empty	Gamma-tubulin complex component 3 OS=Homo sapiens OX=9606 GN=TUBGCP3 PE=1 SV=2	Q96CW5 (+1)	TUBGCP3	104 kDa		TUBGCP3	3.325	0	100 %	0	#DIV/0!
1991	true	Empty	Enhancer of mRNA-decapping protein 3 OS=Homo sapiens OX=9606 GN=EDC3 PE=1 SV=1	Q96F86	EDC3	56 kDa		EDC3	3.325	0	100 %	0	#DIV/0!
1992	true	Empty	Dedicator of cytokinesis protein 6 OS=Homo sapiens OX=9606 GN=DOCK6 PE=1 SV=3	Q96HP0	DOCK6	230 kDa	true	DOCK6	3.325	0	100 %	0	#DIV/0!
1993	true	Empty	Serine/threonine-protein phosphatase 1 regulatory subunit 10 OS=Homo sapiens OX=9606 GN=PPP1R10 PE=1 SV=1	Q96QC0	PPP1R10	99 kDa		PPP1R10	3.325	0	100 %	0	#DIV/0!
1994	true	Empty	Mini-chromosome maintenance complex-binding protein OS=Homo sapiens OX=9606 GN=MCMBP PE=1 SV=2	Q9BTE3 (+1)	MCMBP	73 kDa		MCMBP	3.325	0	100 %	0	#DIV/0!
1995	true	Empty	Transmembrane protein 43 OS=Homo sapiens OX=9606 GN=TMEM43 PE=1 SV=1	Q9BTV4	TMEM43	45 kDa		TMEM43	3.325	0	100 %	0	#DIV/0!
1996	true	Empty	Guanine nucleotide-binding protein-like 3 OS=Homo sapiens OX=9606 GN=GNL3 PE=1 SV=2	Q9BVP2 (+1)	GNL3	62 kDa		GNL3	3.325	0	100 %	0	#DIV/0!
1997	true	Empty	Fanconi anemia group J protein OS=Homo sapiens OX=9606 GN=BRIP1 PE=1 SV=2	Q9BX63	BRIP1	141 kDa		BRIP1	3.325	0	100 %	0	#DIV/0!
1998	true	Empty	Fanconi anemia group D2 protein OS=Homo sapiens OX=9606 GN=FANCD2 PE=1 SV=2	Q9BXW9 (+2)	FANCD2	164 kDa		FANCD2	3.325	0	100 %	0	#DIV/0!
1999	true	Empty	(E3-independent) E2 ubiquitin-conjugating enzyme OS=Homo sapiens OX=9606 GN=UBE2O PE=1 SV=3	Q9C0C9	UBE2O	141 kDa		UBE2O	3.325	0	100 %	0	#DIV/0!
2000	true	Empty	Protein TANC1 OS=Homo sapiens OX=9606 GN=TANC1 PE=1 SV=3	Q9C0D5 (+1)	TANC1	202 kDa		TANC1	3.325	0	100 %	0	#DIV/0!
2001	true	Empty	Rab3 GTPase-activating protein non-catalytic subunit OS=Homo sapiens OX=9606 GN=RAB3GAP2 PE=1 SV=1	Q9H2M9	RAB3GAP2	156 kDa		RAB3GAP2	3.325	0	100 %	0	#DIV/0!
2002	true	Empty	CUB domain-containing protein 1 OS=Homo sapiens OX=9606 GN=CDCP1 PE=1 SV=3	Q9H5V8	CDCP1	93 kDa		CDCP1	3.325	0	100 %	0	#DIV/0!
2003	true	Empty	Elongator complex protein 3 OS=Homo sapiens OX=9606 GN=ELP3 PE=1 SV=2	Q9H9T3 (+1)	ELP3	62 kDa		ELP3	3.325	0	100 %	0	#DIV/0!
2004	true	Empty	Centromere protein J OS=Homo sapiens OX=9606 GN=CENPJ PE=1 SV=2	Q9HC77 (+1)	CENPJ	153 kDa		CENPJ	3.325	0	100 %	0	#DIV/0!
2005	true	Empty	Protein TANC2 OS=Homo sapiens OX=9606 GN=TANC2 PE=1 SV=3	Q9HCD6 (+1)	TANC2	220 kDa	true	TANC2	3.325	0	100 %	0	#DIV/0!
2006	true	Empty	Anillin OS=Homo sapiens OX=9606 GN=ANLN PE=1 SV=2	Q9NQW6 (+1)	ANLN	124 kDa		ANLN	3.325	0	100 %	0	#DIV/0!
2007	true	Empty	Aladin OS=Homo sapiens OX=9606 GN=AAAS PE=1 SV=1	Q9NRG9	AAAS	60 kDa		AAAS	3.325	0	100 %	0	#DIV/0!
2008	true	Empty	RNA-binding protein 12 OS=Homo sapiens OX=9606 GN=RBM12 PE=1 SV=1	Q9NTZ6	RBM12	97 kDa		RBM12	3.325	0	100 %	0	#DIV/0!
2009	true	Empty	Double-stranded RNA-binding protein Staufen homolog 2 OS=Homo sapiens OX=9606 GN=STAU2 PE=1 SV=2	Q9NUL3 (+3)	STAU2	63 kDa	true	STAU2	3.325	0	100 %	0	#DIV/0!
2010	true	Empty	TBC1 domain family member 23 OS=Homo sapiens OX=9606 GN=TBC1D23 PE=1 SV=3	Q9NUY8 (+1)	TBC1D23	78 kDa		TBC1D23	3.325	0	100 %	0	#DIV/0!
2011	true	Empty	tRNA (guanine(26)-N(2))-dimethyltransferase OS=Homo sapiens OX=9606 GN=TRMT1 PE=1 SV=1	Q9NXH9	TRMT1	72 kDa		TRMT1	3.325	0	100 %	0	#DIV/0!
2012	true	Empty	NFX1-type zinc finger-containing protein 1 OS=Homo sapiens OX=9606 GN=ZNFX1 PE=2 SV=2	Q9P2E3	ZNFX1	220 kDa		ZNFX1	3.325	0	100 %	0	#DIV/0!
2013	true	Empty	RNA-binding protein 27 OS=Homo sapiens OX=9606 GN=RBM27 PE=1 SV=2	Q9P2N5	RBM27	119 kDa	true	RBM27	3.325	0	100 %	0	#DIV/0!
2014	true	Empty	Ataxin-10 OS=Homo sapiens OX=9606 GN=ATXN10 PE=1 SV=1	Q9UBB4 (+1)	ATXN10	53 kDa		ATXN10	3.325	0	100 %	0	#DIV/0!
2015	true	Empty	Protein NDRG3 OS=Homo sapiens OX=9606 GN=NDRG3 PE=1 SV=2	Q9UGV2 (+1)	NDRG3	41 kDa		NDRG3	3.325	0	100 %	0	#DIV/0!
2016	true	Empty	Isoform 2 of Stomatin-like protein 2, mitochondrial OS=Homo sapiens OX=9606 GN=STOML2	Q9UJZ1-2	STOML2	33 kDa		STOML2	3.325	0	100 %	0	#DIV/0!
2017	true	Empty	Deoxyribose-phosphate aldolase OS=Homo sapiens OX=9606 GN=DERA PE=1 SV=2	Q9Y315	DERA	35 kDa		DERA	3.325	0	100 %	0	#DIV/0!
2018	true	Empty	TOG array regulator of axonemal microtubules protein 1 OS=Homo sapiens OX=9606 GN=TOGARAM1 PE=1 SV=4	Q9Y4F4	TOGARAM1	189 kDa	true	TOGARAM1	3.325	0	100 %	0	#DIV/0!
2019	true	Empty	General transcription factor 3C polypeptide 3 OS=Homo sapiens OX=9606 GN=GTF3C3 PE=1 SV=1	Q9Y5Q9	GTF3C3	101 kDa	true	GTF3C3	3.325	0	100 %	0	#DIV/0!
2020	true	Empty	Sorting nexin-9 OS=Homo sapiens OX=9606 GN=SNX9 PE=1 SV=1	Q9Y5X1	SNX9	67 kDa		SNX9	3.325	0	100 %	0	#DIV/0!
2021	true	Empty	Phosphoserine aminotransferase OS=Homo sapiens OX=9606 GN=PSAT1 PE=1 SV=2	Q9Y617 (+1)	PSAT1	40 kDa		PSAT1	3.325	0	100 %	0	#DIV/0!
2022	true	Empty	REVERSED Lysosomal cobalamin transporter ABCD4 OS=Homo sapiens OX=9606 GN=ABCD4 PE=1 SV=1	O14678	ABCD4_HUMAN-DECOY	?	true	ABCD4	3.325	0	100 %	0	#DIV/0!
2023	true	Empty	REVERSED Isoform 4 of Triple functional domain protein OS=Homo sapiens OX=9606 GN=TRIO	O75962-4	TRIO_HUMAN-DECOY (+2)	?		TRIO	3.325	0	100 %	0	#DIV/0!
2024	true	Empty	REVERSED Protein furry homolog-like OS=Homo sapiens OX=9606 GN=FRYL PE=1 SV=2	O94915	FRYL_HUMAN-DECOY	?		FRYL	3.325	0	100 %	0	#DIV/0!
2025	true	Empty	REVERSED Myb-related protein A OS=Homo sapiens OX=9606 GN=MYBL1 PE=1 SV=2	P10243	MYBA_HUMAN-DECOY	?		MYBL1	3.325	0	100 %	0	#DIV/0!
2026	true	Empty	REVERSED Isoform 2 of Golgin subfamily A member 3 OS=Homo sapiens OX=9606 GN=GOLGA3	Q08378-2	GOGA3_HUMAN-DECOY (+1)	?	true	GOLGA3	3.325	0	100 %	0	#DIV/0!
2027	true	Empty	REVERSED Isoform 2 of A-kinase anchor protein 13 OS=Homo sapiens OX=9606 GN=AKAP13	Q12802-2	AKP13_HUMAN-DECOY (+2)	?		AKAP13	3.325	0	100 %	0	#DIV/0!
2028	true	Empty	REVERSED Isoform 2 of Unconventional myosin-VIIa OS=Homo sapiens OX=9606 GN=MYO7A	Q13402-2	MYO7A_HUMAN-DECOY (+5)	?		MYO7A	3.325	0	100 %	0	#DIV/0!
2029	true	Empty	REVERSED Isoform 2 of Cytoskeleton-associated protein 5 OS=Homo sapiens OX=9606 GN=CKAP5	Q14008-2	CKAP5_HUMAN-DECOY (+2)	?		CKAP5	3.325	0	100 %	0	#DIV/0!
2030	true	Empty	REVERSED Isoform 4 of Erythroid differentiation-related factor 1 OS=Homo sapiens OX=9606 GN=EDRF1	Q3B7T1-5	EDRF1_HUMAN-DECOY (+1)	?		EDRF1	3.325	0	100 %	0	#DIV/0!
2031	true	Empty	REVERSED HEAT repeat-containing protein 6 OS=Homo sapiens OX=9606 GN=HEATR6 PE=1 SV=1	Q6AI08	HEAT6_HUMAN-DECOY	?		HEATR6	3.325	0	100 %	0	#DIV/0!
2032	true	Empty	REVERSED Non-structural protein 1 OS=Influenza A virus (strain A/Singapore/1/1957 H2N2) OX=382781 GN=NS PE=3 SV=1	Q6XTK0	NS1_I57A5-DECOY	?	true	NS	3.325	0	100 %	0	#DIV/0!
2033	true	Empty	REVERSED Isoform 6 of Cilia- and flagella-associated protein 47 OS=Homo sapiens OX=9606 GN=CFAP47	Q6ZTR5-6	CFA47_HUMAN-DECOY	?		CFAP47	3.325	0	100 %	0	#DIV/0!
2034	true	Empty	REVERSED Ankyrin repeat and LEM domain-containing protein 2 OS=Homo sapiens OX=9606 GN=ANKLE2 PE=1 SV=4	Q86XL3	ANKL2_HUMAN-DECOY	?		ANKLE2	3.325	0	100 %	0	#DIV/0!
2035	true	Empty	REVERSED Isoform 2 of MAX gene-associated protein OS=Homo sapiens OX=9606 GN=MGA	Q8IWI9-3	MGAP_HUMAN-DECOY (+1)	?		MGA	3.325	0	100 %	0	#DIV/0!
2036	true	Empty	REVERSED Isoform 2 of tRNA (uracil-5-)-methyltransferase homolog A OS=Homo sapiens OX=9606 GN=TRMT2A	Q8IZ69-2	TRM2A_HUMAN-DECOY (+1)	?	true	TRMT2A	3.325	0	100 %	0	#DIV/0!
2037	true	Empty	REVERSED Hemicentin-2 OS=Homo sapiens OX=9606 GN=HMCN2 PE=2 SV=3	Q8NDA2	HMCN2_HUMAN-DECOY	?		HMCN2	3.325	0	100 %	0	#DIV/0!
2038	true	Empty	REVERSED Baculoviral IAP repeat-containing protein 6 OS=Homo sapiens OX=9606 GN=BIRC6 PE=1 SV=2	Q9NR09	BIRC6_HUMAN-DECOY	?		BIRC6	3.325	0	100 %	0	#DIV/0!
2039	true	Empty	REVERSED Teneurin-3 OS=Homo sapiens OX=9606 GN=TENM3 PE=2 SV=3	Q9P273	TEN3_HUMAN-DECOY	?	true	TENM3	3.325	0	100 %	0	#DIV/0!
2040	true	Empty	REVERSED Serine/threonine-protein kinase MRCK beta OS=Homo sapiens OX=9606 GN=CDC42BPB PE=1 SV=2	Q9Y5S2	MRCKB_HUMAN-DECOY	?	true	CDC42BPB	3.325	0	100 %	0	#DIV/0!
2041	true	Empty	Ribosomal L1 domain-containing protein 1 OS=Homo sapiens OX=9606 GN=RSL1D1 PE=1 SV=3	O76021	RSL1D1	55 kDa		RSL1D1	3.325	0	100 %	0	#DIV/0!
2042	true	Empty	Protein transport protein Sec24B OS=Homo sapiens OX=9606 GN=SEC24B PE=1 SV=2	O95487 (+2)	SEC24B	137 kDa	true	SEC24B	3.325	0	100 %	0	#DIV/0!
2043	true	Empty	Ornithine aminotransferase, mitochondrial OS=Homo sapiens OX=9606 GN=OAT PE=1 SV=1	P04181 (+1)	OAT	49 kDa		OAT	3.325	0	100 %	0	#DIV/0!
2044	true	Empty	Farnesyl pyrophosphate synthase OS=Homo sapiens OX=9606 GN=FDPS PE=1 SV=4	P14324 (+1)	FDPS	48 kDa		FDPS	3.325	0	100 %	0	#DIV/0!
2045	true	Empty	Carnitine O-palmitoyltransferase 2, mitochondrial OS=Homo sapiens OX=9606 GN=CPT2 PE=1 SV=2	P23786	CPT2	74 kDa		CPT2	3.325	0	100 %	0	#DIV/0!
2046	true	Empty	Transcription initiation factor IIE subunit beta OS=Homo sapiens OX=9606 GN=GTF2E2 PE=1 SV=1	P29084	GTF2E2	33 kDa		GTF2E2	3.325	0	100 %	0	#DIV/0!
2047	true	Empty	RNA-binding motif, single-stranded-interacting protein 1 OS=Homo sapiens OX=9606 GN=RBMS1 PE=1 SV=3	P29558 (+1)	RBMS1	45 kDa		RBMS1	3.325	0	100 %	0	#DIV/0!
2048	true	Empty	Transcription factor HIVEP2 OS=Homo sapiens OX=9606 GN=HIVEP2 PE=1 SV=2	P31629	HIVEP2	269 kDa		HIVEP2	3.325	0	100 %	0	#DIV/0!
2049	true	Empty	Isoform 2 of Stress-induced-phosphoprotein 1 OS=Homo sapiens OX=9606 GN=STIP1	P31948-2	STIP1	68 kDa		STIP1	3.325	0	100 %	0	#DIV/0!
2050	true	Empty	GMP synthase [glutamine-hydrolyzing] OS=Homo sapiens OX=9606 GN=GMPS PE=1 SV=1	P49915 (+1)	GMPS	77 kDa		GMPS	3.325	0	100 %	0	#DIV/0!
2051	true	Empty	Large tegument protein deneddylase OS=Human herpesvirus 7 (strain JI) OX=57278 GN=U31 PE=3 SV=1	P52362	U31	239 kDa	true	U31	3.325	0	100 %	0	#DIV/0!
2052	true	Empty	Dynactin subunit 2 OS=Homo sapiens OX=9606 GN=DCTN2 PE=1 SV=4	Q13561 (+2)	DCTN2	44 kDa		DCTN2	3.325	0	100 %	0	#DIV/0!
2053	true	Empty	KN motif and ankyrin repeat domain-containing protein 1 OS=Homo sapiens OX=9606 GN=KANK1 PE=1 SV=3	Q14678	KANK1	147 kDa	true	KANK1	3.325	0	100 %	0	#DIV/0!
2054	true	Empty	Serine/threonine-protein kinase N2 OS=Homo sapiens OX=9606 GN=PKN2 PE=1 SV=1	Q16513 (+2)	PKN2	112 kDa		PKN2	3.325	0	100 %	0	#DIV/0!
2055	true	Empty	Torsin-1A-interacting protein 1 OS=Homo sapiens OX=9606 GN=TOR1AIP1 PE=1 SV=2	Q5JTV8 (+1)	TOR1AIP1	66 kDa		TOR1AIP1	3.325	0	100 %	0	#DIV/0!
2056	true	Empty	Isoform 2 of Protein wntless homolog OS=Homo sapiens OX=9606 GN=WLS	Q5T9L3-2	WLS	63 kDa		WLS	3.325	0	100 %	0	#DIV/0!
2057	true	Empty	Vacuolar protein sorting-associated protein 53 homolog OS=Homo sapiens OX=9606 GN=VPS53 PE=1 SV=2	Q5VIR6 (+3)	VPS53	94 kDa		VPS53	3.325	0	100 %	0	#DIV/0!
2058	true	Empty	Protein O-mannosyl-transferase TMTC3 OS=Homo sapiens OX=9606 GN=TMTC3 PE=1 SV=2	Q6ZXV5 (+1)	TMTC3	104 kDa	true	TMTC3	3.325	0	100 %	0	#DIV/0!
2059	true	Empty	Cohesin subunit SA-2 OS=Homo sapiens OX=9606 GN=STAG2 PE=1 SV=3	Q8N3U4 (+1)	STAG2	141 kDa		STAG2	3.325	0	100 %	0	#DIV/0!
2060	true	Empty	Kinesin-like protein KIF18A OS=Homo sapiens OX=9606 GN=KIF18A PE=1 SV=2	Q8NI77	KIF18A	102 kDa		KIF18A	3.325	0	100 %	0	#DIV/0!
2061	true	Empty	Dual specificity testis-specific protein kinase 2 OS=Homo sapiens OX=9606 GN=TESK2 PE=1 SV=1	Q96S53 (+2)	TESK2	64 kDa		TESK2	3.325	0	100 %	0	#DIV/0!
2062	true	Empty	Exosome complex component RRP41 OS=Homo sapiens OX=9606 GN=EXOSC4 PE=1 SV=3	Q9NPD3	EXOSC4	26 kDa		EXOSC4	3.325	0	100 %	0	#DIV/0!
2063	true	Empty	Cytochrome P450 26B1 OS=Homo sapiens OX=9606 GN=CYP26B1 PE=1 SV=1	Q9NR63 (+1)	CYP26B1	58 kDa		CYP26B1	3.325	0	100 %	0	#DIV/0!
2064	true	Empty	Very-long-chain (3R)-3-hydroxyacyl-CoA dehydratase 3 OS=Homo sapiens OX=9606 GN=HACD3 PE=1 SV=2	Q9P035 (+1)	HACD3	43 kDa		HACD3	3.325	0	100 %	0	#DIV/0!
2065	true	Empty	RAB11-binding protein RELCH OS=Homo sapiens OX=9606 GN=RELCH PE=1 SV=2	Q9P260 (+1)	RELCH	135 kDa	true	RELCH	3.325	0	100 %	0	#DIV/0!
2066	true	Empty	StAR-related lipid transfer protein 9 OS=Homo sapiens OX=9606 GN=STARD9 PE=1 SV=3	Q9P2P6	STARD9	516 kDa	true	STARD9	3.325	0	100 %	0	#DIV/0!
2067	true	Empty	COMM domain-containing protein 3 OS=Homo sapiens OX=9606 GN=COMMD3 PE=1 SV=1	Q9UBI1	COMMD3	22 kDa		COMMD3	3.325	0	100 %	0	#DIV/0!
2068	true	Empty	28S ribosomal protein S23, mitochondrial OS=Homo sapiens OX=9606 GN=MRPS23 PE=1 SV=2	Q9Y3D9	MRPS23	22 kDa		MRPS23	3.325	0	100 %	0	#DIV/0!
2069	true	Empty	REVERSED Isoform 3 of Kinesin-like protein KIF1B OS=Homo sapiens OX=9606 GN=KIF1B	O60333-3	KIF1B_HUMAN-DECOY	?		KIF1B	3.325	0	100 %	0	#DIV/0!
2070	true	Empty	REVERSED Isoform 2 of Centrosomal protein 43 OS=Homo sapiens OX=9606 GN=CEP43	O95684-2	CEP43_HUMAN-DECOY (+1)	?		CEP43	3.325	0	100 %	0	#DIV/0!
2071	true	Empty	REVERSED E3 ubiquitin-protein ligase HERC2 OS=Homo sapiens OX=9606 GN=HERC2 PE=1 SV=2	O95714	HERC2_HUMAN-DECOY	?	true	HERC2	3.325	0	100 %	0	#DIV/0!
2072	true	Empty	REVERSED Isoform 2 of Integrin alpha-M OS=Homo sapiens OX=9606 GN=ITGAM	P11215-2	ITAM_HUMAN-DECOY (+1)	?		ITGAM	3.325	0	100 %	0	#DIV/0!
2073	true	Empty	REVERSED Isoform Short of Proliferation marker protein Ki-67 OS=Homo sapiens OX=9606 GN=MKI67	P46013-2	KI67_HUMAN-DECOY (+1)	?	true	MKI67	3.325	0	100 %	0	#DIV/0!
2074	true	Empty	REVERSED Isoform 3 of Dynamin-1 OS=Homo sapiens OX=9606 GN=DNM1	Q05193-3	DYN1_HUMAN-DECOY (+1)	?		DNM1	3.325	0	100 %	0	#DIV/0!
2075	true	Empty	REVERSED Isoform 2 of Zinc finger protein 827 OS=Homo sapiens OX=9606 GN=ZNF827	Q17R98-2	ZN827_HUMAN-DECOY (+2)	?		ZNF827	3.325	0	100 %	0	#DIV/0!
2076	true	Empty	REVERSED Coiled-coil domain-containing protein 158 OS=Homo sapiens OX=9606 GN=CCDC158 PE=1 SV=2	Q5M9N0	CD158_HUMAN-DECOY	?		CCDC158	3.325	0	100 %	0	#DIV/0!
2077	true	Empty	REVERSED Isoform 2 of Ubiquitin carboxyl-terminal hydrolase 37 OS=Homo sapiens OX=9606 GN=USP37	Q86T82-2	UBP37_HUMAN-DECOY (+1)	?		USP37	3.325	0	100 %	0	#DIV/0!
2078	true	Empty	REVERSED Progesterone-induced-blocking factor 1 OS=Homo sapiens OX=9606 GN=PIBF1 PE=1 SV=2	Q8WXW3	PIBF1_HUMAN-DECOY	?		PIBF1	3.325	0	100 %	0	#DIV/0!
2079	true	Empty	REVERSED Isoform 2 of Hemicentin-1 OS=Homo sapiens OX=9606 GN=HMCN1	Q96RW7-2	HMCN1_HUMAN-DECOY (+1)	?		HMCN1	3.325	0	100 %	0	#DIV/0!
2080	true	Empty	REVERSED Genome polyprotein OS=West Nile virus (strain NY-99) OX=1968826 GN=GP1 PE=1 SV=2	Q9Q6P4	POLG_WNV9-DECOY	?	true	GP1	3.325	0	100 %	0	#DIV/0!
2081	true	Empty	REVERSED DNA polymerase catalytic subunit OS=Human herpesvirus 6B (strain Z29) OX=36351 GN=U38 PE=3 SV=1	Q9QJ32	DPOL_HHV6Z-DECOY	?	true	U38	3.325	0	100 %	0	#DIV/0!
2082	true	Empty	REVERSED Isoform 3 of SH3 and multiple ankyrin repeat domains protein 2 OS=Homo sapiens OX=9606 GN=SHANK2	Q9UPX8-3	SHAN2_HUMAN-DECOY	?		SHANK2	3.325	0	100 %	0	#DIV/0!
2083	true	Empty	Bifunctional 3'-phosphoadenosine 5'-phosphosulfate synthase 1 OS=Homo sapiens OX=9606 GN=PAPSS1 PE=1 SV=2	O43252	PAPSS1	71 kDa	true	PAPSS1	3.325	0	100 %	0	#DIV/0!
2084	true	Empty	SEC14-like protein 2 OS=Homo sapiens OX=9606 GN=SEC14L2 PE=1 SV=1	O76054	SEC14L2	46 kDa	true	SEC14L2	3.325	0	100 %	0	#DIV/0!
2085	true	Empty	Transcriptional repressor protein YY1 OS=Homo sapiens OX=9606 GN=YY1 PE=1 SV=2	P25490 (+1)	YY1	45 kDa		YY1	3.325	0	100 %	0	#DIV/0!
2086	true	Empty	Merlin OS=Homo sapiens OX=9606 GN=NF2 PE=1 SV=1	P35240 (+4)	NF2	70 kDa	true	NF2	3.325	0	100 %	0	#DIV/0!
2087	true	Empty	Small nuclear ribonucleoprotein E OS=Homo sapiens OX=9606 GN=SNRPE PE=1 SV=1	P62304	SNRPE	11 kDa		SNRPE	3.325	0	100 %	0	#DIV/0!
2088	true	Empty	40S ribosomal protein S30 OS=Homo sapiens OX=9606 GN=FAU PE=1 SV=1	P62861	FAU	7 kDa		FAU	3.325	0	100 %	0	#DIV/0!
2089	true	Empty	28S ribosomal protein S9, mitochondrial OS=Homo sapiens OX=9606 GN=MRPS9 PE=1 SV=2	P82933	MRPS9	46 kDa		MRPS9	3.325	0	100 %	0	#DIV/0!
2090	true	Empty	E3 ubiquitin-protein ligase RING1 OS=Homo sapiens OX=9606 GN=RING1 PE=1 SV=2	Q06587 (+1)	RING1	42 kDa		RING1	3.325	0	100 %	0	#DIV/0!
2091	true	Empty	Pleckstrin homology-like domain family A member 2 OS=Homo sapiens OX=9606 GN=PHLDA2 PE=1 SV=2	Q53GA4	PHLDA2	17 kDa		PHLDA2	3.325	0	100 %	0	#DIV/0!
2092	true	Empty	Terminal uridylyltransferase 4 OS=Homo sapiens OX=9606 GN=TUT4 PE=1 SV=3	Q5TAX3	TUT4	185 kDa	true	TUT4	3.325	0	100 %	0	#DIV/0!
2093	true	Empty	SH3 and PX domain-containing protein 2A OS=Homo sapiens OX=9606 GN=SH3PXD2A PE=1 SV=1	Q5TCZ1 (+1)	SH3PXD2A	125 kDa	true	SH3PXD2A	3.325	0	100 %	0	#DIV/0!
2094	true	Empty	Rho GTPase-activating protein SYDE1 OS=Homo sapiens OX=9606 GN=SYDE1 PE=1 SV=1	Q6ZW31 (+1)	SYDE1	80 kDa		SYDE1	3.325	0	100 %	0	#DIV/0!
2095	true	Empty	Treslin OS=Homo sapiens OX=9606 GN=TICRR PE=1 SV=2	Q7Z2Z1 (+1)	TICRR	211 kDa	true	TICRR	3.325	0	100 %	0	#DIV/0!
2096	true	Empty	Selenoprotein H OS=Homo sapiens OX=9606 GN=SELENOH PE=1 SV=2	Q8IZQ5	SELENOH	13 kDa		SELENOH	3.325	0	100 %	0	#DIV/0!
2097	true	Empty	Transmembrane protein 163 OS=Homo sapiens OX=9606 GN=TMEM163 PE=2 SV=1	Q8TC26 (+1)	TMEM163	31 kDa		TMEM163	3.325	0	100 %	0	#DIV/0!
2098	true	Empty	Transcriptional repressor p66-beta OS=Homo sapiens OX=9606 GN=GATAD2B PE=1 SV=1	Q8WXI9	GATAD2B	65 kDa	true	GATAD2B	3.325	0	100 %	0	#DIV/0!
2099	true	Empty	S phase cyclin A-associated protein in the endoplasmic reticulum OS=Homo sapiens OX=9606 GN=SCAPER PE=1 SV=2	Q9BY12 (+1)	SCAPER	158 kDa		SCAPER	3.325	0	100 %	0	#DIV/0!
2100	true	Empty	Serine/threonine-protein kinase TAO3 OS=Homo sapiens OX=9606 GN=TAOK3 PE=1 SV=2	Q9H2K8	TAOK3	105 kDa	true	TAOK3	3.325	0	100 %	0	#DIV/0!
2101	true	Empty	E3 ubiquitin-protein ligase SMURF1 OS=Homo sapiens OX=9606 GN=SMURF1 PE=1 SV=2	Q9HCE7 (+1)	SMURF1	86 kDa	true	SMURF1	3.325	0	100 %	0	#DIV/0!
2102	true	Empty	Kinesin-like protein KIF13B OS=Homo sapiens OX=9606 GN=KIF13B PE=1 SV=2	Q9NQT8	KIF13B	203 kDa	true	KIF13B	3.325	0	100 %	0	#DIV/0!
2103	true	Empty	Phospholipid-transporting ATPase IB OS=Homo sapiens OX=9606 GN=ATP8A2 PE=1 SV=3	Q9NTI2 (+1)	ATP8A2	134 kDa		ATP8A2	3.325	0	100 %	0	#DIV/0!
2104	true	Empty	Cohesin subunit SA-3 OS=Homo sapiens OX=9606 GN=STAG3 PE=1 SV=2	Q9UJ98 (+2)	STAG3	139 kDa		STAG3	3.325	0	100 %	0	#DIV/0!
2105	true	Empty	Serine/threonine-protein kinase tousled-like 1 OS=Homo sapiens OX=9606 GN=TLK1 PE=1 SV=2	Q9UKI8 (+4)	TLK1	87 kDa	true	TLK1	3.325	0	100 %	0	#DIV/0!
2106	true	Empty	REVERSED Isoform 2 of Filamin-B OS=Homo sapiens OX=9606 GN=FLNB	O75369-2	FLNB_HUMAN-DECOY (+5)	?	true	FLNB	3.325	0	100 %	0	#DIV/0!
2107	true	Empty	REVERSED Isoform 2 of Regulator of G-protein signaling 9 OS=Homo sapiens OX=9606 GN=RGS9	O75916-2	RGS9_HUMAN-DECOY (+1)	?		RGS9	3.325	0	100 %	0	#DIV/0!
2108	true	Empty	REVERSED Isoform 2 of Methionine aminopeptidase 2 OS=Homo sapiens OX=9606 GN=METAP2	P50579-2	MAP2_HUMAN-DECOY (+2)	?		METAP2	3.325	0	100 %	0	#DIV/0!
2109	true	Empty	REVERSED Isoform 3 of Ubiquitin carboxyl-terminal hydrolase 46 OS=Homo sapiens OX=9606 GN=USP46	P62068-3	UBP46_HUMAN-DECOY (+2)	?		USP46	3.325	0	100 %	0	#DIV/0!
2110	true	Empty	REVERSED Isoform 2 of Zinc finger FYVE domain-containing protein 26 OS=Homo sapiens OX=9606 GN=ZFYVE26	Q68DK2-2	ZFY26_HUMAN-DECOY (+2)	?	true	ZFYVE26	3.325	0	100 %	0	#DIV/0!
2111	true	Empty	REVERSED Arylsulfatase K OS=Homo sapiens OX=9606 GN=ARSK PE=1 SV=1	Q6UWY0	ARSK_HUMAN-DECOY	?		ARSK	3.325	0	100 %	0	#DIV/0!
2112	true	Empty	REVERSED Isoform 4 of Rab11 family-interacting protein 1 OS=Homo sapiens OX=9606 GN=RAB11FIP1	Q6WKZ4-2	RFIP1_HUMAN-DECOY (+2)	?		RAB11FIP1	3.325	0	100 %	0	#DIV/0!
2113	true	Empty	REVERSED DnaJ homolog subfamily C member 14 OS=Homo sapiens OX=9606 GN=DNAJC14 PE=2 SV=2	Q6Y2X3	DJC14_HUMAN-DECOY	?	true	DNAJC14	3.325	0	100 %	0	#DIV/0!
2114	true	Empty	REVERSED Isoform 2 of Target of Nesh-SH3 OS=Homo sapiens OX=9606 GN=ABI3BP	Q7Z7G0-2	TARSH_HUMAN-DECOY (+2)	?		ABI3BP	3.325	0	100 %	0	#DIV/0!
2115	true	Empty	REVERSED Genome polyprotein OS=Hepatitis C virus genotype 1b (isolate HCR6) OX=421879 PE=1 SV=1	Q913V3	POLG_HCVR6-DECOY	?	true	1	3.325	0	100 %	0	#DIV/0!
2116	true	Empty	REVERSED Synaptonemal complex protein 2 OS=Homo sapiens OX=9606 GN=SYCP2 PE=2 SV=2	Q9BX26	SYCP2_HUMAN-DECOY	?		SYCP2	3.325	0	100 %	0	#DIV/0!
2117	true	Empty	REVERSED Damage-control phosphatase ARMT1 OS=Homo sapiens OX=9606 GN=ARMT1 PE=1 SV=1	Q9H993	ARMT1_HUMAN-DECOY	?		ARMT1	3.325	0	100 %	0	#DIV/0!
2118	true	Empty	REVERSED Little elongation complex subunit 1 OS=Homo sapiens OX=9606 GN=ICE1 PE=1 SV=5	Q9Y2F5	ICE1_HUMAN-DECOY	?	true	ICE1	3.325	0	100 %	0	#DIV/0!
2121	true	Empty	Serine/threonine-protein kinase 25 OS=Homo sapiens OX=9606 GN=STK25 PE=1 SV=1	O00506	STK25	48 kDa	true	STK25	3.325	0	99 %	0	#DIV/0!
2122	true	Empty	High affinity cGMP-specific 3',5'-cyclic phosphodiesterase 9A OS=Homo sapiens OX=9606 GN=PDE9A PE=1 SV=1	O76083 (+13)	PDE9A	68 kDa	true	PDE9A	3.325	0	99 %	0	#DIV/0!
2124	true	Empty	Protoporphyrinogen oxidase OS=Homo sapiens OX=9606 GN=PPOX PE=1 SV=1	P50336	PPOX	51 kDa		PPOX	3.325	0	99 %	0	#DIV/0!
2125	true	Empty	Ras-related protein Rab-5B OS=Homo sapiens OX=9606 GN=RAB5B PE=1 SV=1	P61020 (+1)	RAB5B	24 kDa	true	RAB5B	3.325	0	99 %	0	#DIV/0!
2126	true	Empty	Zinc finger CCCH domain-containing protein 13 OS=Homo sapiens OX=9606 GN=ZC3H13 PE=1 SV=1	Q5T200 (+1)	ZC3H13	197 kDa	true	ZC3H13	3.325	0	99 %	0	#DIV/0!
2127	true	Empty	Endoplasmic reticulum-Golgi intermediate compartment protein 2 OS=Homo sapiens OX=9606 GN=ERGIC2 PE=1 SV=2	Q96RQ1	ERGIC2	43 kDa		ERGIC2	3.325	0	99 %	0	#DIV/0!
2128	true	Empty	Electrogenic sodium bicarbonate cotransporter 4 OS=Homo sapiens OX=9606 GN=SLC4A5 PE=2 SV=2	Q9BY07 (+7)	SLC4A5	126 kDa	true	SLC4A5	3.325	0	99 %	0	#DIV/0!
2129	true	Empty	Centromere protein H OS=Homo sapiens OX=9606 GN=CENPH PE=1 SV=1	Q9H3R5	CENPH	28 kDa		CENPH	3.325	0	99 %	0	#DIV/0!
2130	true	Empty	REVERSED Cathepsin S OS=Homo sapiens OX=9606 GN=CTSS PE=1 SV=3	P25774	CATS_HUMAN-DECOY	?		CTSS	3.325	0	99 %	0	#DIV/0!
2131	true	Empty	REVERSED DNA polymerase catalytic subunit OS=Human herpesvirus 6A (strain Uganda-1102) OX=10370 GN=U38 PE=3 SV=1	P28857	DPOL_HHV6U-DECOY	?	true	U38	3.325	0	99 %	0	#DIV/0!
2132	true	Empty	REVERSED Isoform 3 of Golgin subfamily A member 3 OS=Homo sapiens OX=9606 GN=GOLGA3	Q08378-4	GOGA3_HUMAN-DECOY	?	true	GOLGA3	3.325	0	99 %	0	#DIV/0!
2133	true	Empty	REVERSED Isoform 2 of Serine/threonine-protein kinase Nek10 OS=Homo sapiens OX=9606 GN=NEK10	Q6ZWH5-2	NEK10_HUMAN-DECOY (+2)	?	true	NEK10	3.325	0	99 %	0	#DIV/0!
2134	true	Empty	REVERSED GPALPP motifs-containing protein 1 OS=Homo sapiens OX=9606 GN=GPALPP1 PE=1 SV=1	Q8IXQ4	GPAM1_HUMAN-DECOY	?	true	GPALPP1	3.325	0	99 %	0	#DIV/0!
2135	true	Empty	REVERSED Isoform 2 of Probable cation-transporting ATPase 13A3 OS=Homo sapiens OX=9606 GN=ATP13A3	Q9H7F0-2	AT133_HUMAN-DECOY (+1)	?		ATP13A3	3.325	0	99 %	0	#DIV/0!
2578	true	Empty	Isoform 2 of Protein SOGA1 OS=Homo sapiens OX=9606 GN=SOGA1	O94964-2 (+1)	SOGA1	184 kDa	true	SOGA1	3.325	0	100 %	0	#DIV/0!
1585	true	Empty	Pancreatic alpha-amylase OS=Homo sapiens OX=9606 GN=AMY2A PE=1 SV=2	P04746	AMY2A	58 kDa	true	AMY2A	2.7708	0	99 %	0	#DIV/0!
1586	true	Empty	Tropomyosin alpha-4 chain OS=Homo sapiens OX=9606 GN=TPM4 PE=1 SV=3	P67936 (+1)	TPM4	29 kDa	true	TPM4	2.7708	0	99 %	0	#DIV/0!
2143	true	Empty	RNA-directed RNA polymerase L OS=Bunyavirus La Crosse OX=11577 GN=L PE=1 SV=1	A5HC98 (+1)	L	263 kDa		L	2.7708	0	100 %	0	#DIV/0!
2144	true	Empty	Doublecortin domain-containing protein 1 OS=Homo sapiens OX=9606 GN=DCDC1 PE=1 SV=1	M0R2J8	DCDC1	201 kDa	true	DCDC1	2.7708	0	100 %	0	#DIV/0!
2145	true	Empty	Tripeptidyl-peptidase 1 OS=Homo sapiens OX=9606 GN=TPP1 PE=1 SV=2	O14773 (+2)	TPP1	61 kDa		TPP1	2.7708	0	100 %	0	#DIV/0!
2146	true	Empty	Prickle planar cell polarity protein 3 OS=Homo sapiens OX=9606 GN=PRICKLE3 PE=1 SV=2	O43900 (+1)	PRICKLE3	69 kDa		PRICKLE3	2.7708	0	100 %	0	#DIV/0!
2147	true	Empty	Multifunctional procollagen lysine hydroxylase and glycosyltransferase LH3 OS=Homo sapiens OX=9606 GN=PLOD3 PE=1 SV=1	O60568	PLOD3	85 kDa		PLOD3	2.7708	0	100 %	0	#DIV/0!
2148	true	Empty	Nuclear receptor corepressor 1 OS=Homo sapiens OX=9606 GN=NCOR1 PE=1 SV=2	O75376	NCOR1	270 kDa		NCOR1	2.7708	0	100 %	0	#DIV/0!
2149	true	Empty	Breast cancer anti-estrogen resistance protein 3 OS=Homo sapiens OX=9606 GN=BCAR3 PE=1 SV=1	O75815 (+1)	BCAR3	93 kDa		BCAR3	2.7708	0	100 %	0	#DIV/0!
2150	true	Empty	Eukaryotic translation initiation factor 3 subunit J OS=Homo sapiens OX=9606 GN=EIF3J PE=1 SV=2	O75822 (+1)	EIF3J	29 kDa		EIF3J	2.7708	0	100 %	0	#DIV/0!
2151	true	Empty	26S proteasome non-ATPase regulatory subunit 10 OS=Homo sapiens OX=9606 GN=PSMD10 PE=1 SV=1	O75832	PSMD10	24 kDa		PSMD10	2.7708	0	100 %	0	#DIV/0!
2152	true	Empty	E3 SUMO-protein ligase PIAS2 OS=Homo sapiens OX=9606 GN=PIAS2 PE=1 SV=3	O75928 (+2)	PIAS2	68 kDa		PIAS2	2.7708	0	100 %	0	#DIV/0!
2153	true	Empty	ATP synthase subunit g, mitochondrial OS=Homo sapiens OX=9606 GN=ATP5MG PE=1 SV=3	O75964	ATP5MG	11 kDa		ATP5MG	2.7708	0	100 %	0	#DIV/0!
2154	true	Empty	Complement C5 OS=Homo sapiens OX=9606 GN=C5 PE=1 SV=4	P01031	C5	188 kDa		C5	2.7708	0	100 %	0	#DIV/0!
2155	true	Empty	Collagen alpha-1(II) chain OS=Homo sapiens OX=9606 GN=COL2A1 PE=1 SV=3	P02458 (+1)	COL2A1	142 kDa		COL2A1	2.7708	0	100 %	0	#DIV/0!
2156	true	Empty	Glucocorticoid receptor OS=Homo sapiens OX=9606 GN=NR3C1 PE=1 SV=1	P04150 (+6)	NR3C1	86 kDa		NR3C1	2.7708	0	100 %	0	#DIV/0!
2157	true	Empty	Nucleoprotein TPR OS=Homo sapiens OX=9606 GN=TPR PE=1 SV=3	P12270	TPR	267 kDa		TPR	2.7708	0	100 %	0	#DIV/0!
2158	true	Empty	RNA-directed RNA polymerase L OS=Lymphocytic choriomeningitis virus (strain Armstrong) OX=11624 GN=L PE=1 SV=1	P14240	L	255 kDa		L	2.7708	0	100 %	0	#DIV/0!
2159	true	Empty	NADPH--cytochrome P450 reductase OS=Homo sapiens OX=9606 GN=POR PE=1 SV=2	P16435	POR	77 kDa		POR	2.7708	0	100 %	0	#DIV/0!
2160	true	Empty	Filaggrin OS=Homo sapiens OX=9606 GN=FLG PE=1 SV=3	P20930	FLG	435 kDa		FLG	2.7708	0	100 %	0	#DIV/0!
2161	true	Empty	ATP synthase F(0) complex subunit B1, mitochondrial OS=Homo sapiens OX=9606 GN=ATP5PB PE=1 SV=2	P24539	ATP5PB	29 kDa		ATP5PB	2.7708	0	100 %	0	#DIV/0!
2162	true	Empty	Aldehyde dehydrogenase X, mitochondrial OS=Homo sapiens OX=9606 GN=ALDH1B1 PE=1 SV=3	P30837	ALDH1B1	57 kDa		ALDH1B1	2.7708	0	100 %	0	#DIV/0!
2163	true	Empty	Replication factor C subunit 2 OS=Homo sapiens OX=9606 GN=RFC2 PE=1 SV=3	P35250 (+1)	RFC2	39 kDa		RFC2	2.7708	0	100 %	0	#DIV/0!
2164	true	Empty	Sodium channel protein type 1 subunit alpha OS=Homo sapiens OX=9606 GN=SCN1A PE=1 SV=2	P35498 (+2)	SCN1A	229 kDa	true	SCN1A	2.7708	0	100 %	0	#DIV/0!
2166	true	Empty	Probable 28S rRNA (cytosine(4447)-C(5))-methyltransferase OS=Homo sapiens OX=9606 GN=NOP2 PE=1 SV=2	P46087 (+2)	NOP2	89 kDa		NOP2	2.7708	0	100 %	0	#DIV/0!
2167	true	Empty	Protein PRRC2A OS=Homo sapiens OX=9606 GN=PRRC2A PE=1 SV=3	P48634 (+2)	PRRC2A	229 kDa	true	PRRC2A	2.7708	0	100 %	0	#DIV/0!
2168	true	Empty	Protein phosphatase 1F OS=Homo sapiens OX=9606 GN=PPM1F PE=1 SV=3	P49593	PPM1F	50 kDa		PPM1F	2.7708	0	100 %	0	#DIV/0!
2169	true	Empty	Signal transducer and activator of transcription 2 OS=Homo sapiens OX=9606 GN=STAT2 PE=1 SV=1	P52630 (+1)	STAT2	98 kDa		STAT2	2.7708	0	100 %	0	#DIV/0!
2170	true	Empty	Nuclear pore complex protein Nup98-Nup96 OS=Homo sapiens OX=9606 GN=NUP98 PE=1 SV=4	P52948 (+3)	NUP98	198 kDa		NUP98	2.7708	0	100 %	0	#DIV/0!
2171	true	Empty	Gasdermin-D OS=Homo sapiens OX=9606 GN=GSDMD PE=1 SV=1	P57764	GSDMD	53 kDa		GSDMD	2.7708	0	100 %	0	#DIV/0!
2172	true	Empty	28S ribosomal protein S22, mitochondrial OS=Homo sapiens OX=9606 GN=MRPS22 PE=1 SV=1	P82650	MRPS22	41 kDa		MRPS22	2.7708	0	100 %	0	#DIV/0!
2173	true	Empty	Nuclear factor NF-kappa-B p100 subunit OS=Homo sapiens OX=9606 GN=NFKB2 PE=1 SV=4	Q00653 (+1)	NFKB2	97 kDa		NFKB2	2.7708	0	100 %	0	#DIV/0!
2174	true	Empty	Peptidyl-prolyl cis-trans isomerase FKBP4 OS=Homo sapiens OX=9606 GN=FKBP4 PE=1 SV=3	Q02790	FKBP4	52 kDa		FKBP4	2.7708	0	100 %	0	#DIV/0!
2175	true	Empty	Tyrosine-protein phosphatase non-receptor type 11 OS=Homo sapiens OX=9606 GN=PTPN11 PE=1 SV=3	Q06124 (+1)	PTPN11	68 kDa		PTPN11	2.7708	0	100 %	0	#DIV/0!
2176	true	Empty	Aldehyde oxidase OS=Homo sapiens OX=9606 GN=AOX1 PE=1 SV=2	Q06278	AOX1	148 kDa		AOX1	2.7708	0	100 %	0	#DIV/0!
2177	true	Empty	Paired box protein Pax-8 OS=Homo sapiens OX=9606 GN=PAX8 PE=1 SV=2	Q06710 (+2)	PAX8	48 kDa		PAX8	2.7708	0	100 %	0	#DIV/0!
2178	true	Empty	General transcription factor 3C polypeptide 1 OS=Homo sapiens OX=9606 GN=GTF3C1 PE=1 SV=4	Q12789 (+1)	GTF3C1	239 kDa		GTF3C1	2.7708	0	100 %	0	#DIV/0!
2179	true	Empty	Sorting nexin-1 OS=Homo sapiens OX=9606 GN=SNX1 PE=1 SV=3	Q13596 (+1)	SNX1	59 kDa	true	SNX1	2.7708	0	100 %	0	#DIV/0!
2180	true	Empty	Scaffold attachment factor B2 OS=Homo sapiens OX=9606 GN=SAFB2 PE=1 SV=1	Q14151	SAFB2	107 kDa		SAFB2	2.7708	0	100 %	0	#DIV/0!
2181	true	Empty	Isoform 1 of Rho guanine nucleotide exchange factor 7 OS=Homo sapiens OX=9606 GN=ARHGEF7	Q14155-1 (+1)	ARHGEF7	73 kDa		ARHGEF7	2.7708	0	100 %	0	#DIV/0!
2182	true	Empty	Proteasome activator complex subunit 4 OS=Homo sapiens OX=9606 GN=PSME4 PE=1 SV=2	Q14997	PSME4	211 kDa	true	PSME4	2.7708	0	100 %	0	#DIV/0!
2183	true	Empty	Pumilio homolog 3 OS=Homo sapiens OX=9606 GN=PUM3 PE=1 SV=3	Q15397	PUM3	74 kDa		PUM3	2.7708	0	100 %	0	#DIV/0!
2184	true	Empty	Disks large-associated protein 5 OS=Homo sapiens OX=9606 GN=DLGAP5 PE=1 SV=2	Q15398 (+1)	DLGAP5	95 kDa		DLGAP5	2.7708	0	100 %	0	#DIV/0!
2185	true	Empty	Striated muscle preferentially expressed protein kinase OS=Homo sapiens OX=9606 GN=SPEG PE=1 SV=4	Q15772 (+1)	SPEG	354 kDa	true	SPEG	2.7708	0	100 %	0	#DIV/0!
2186	true	Empty	Echinoderm microtubule-associated protein-like 3 OS=Homo sapiens OX=9606 GN=EML3 PE=1 SV=1	Q32P44	EML3	95 kDa		EML3	2.7708	0	100 %	0	#DIV/0!
2187	true	Empty	Genome polyprotein OS=Rocio virus OX=64315 PE=1 SV=1	Q32ZD4		380 kDa	true	1	2.7708	0	100 %	0	#DIV/0!
2188	true	Empty	Inactive hydroxysteroid dehydrogenase-like protein 1 OS=Homo sapiens OX=9606 GN=HSDL1 PE=1 SV=3	Q3SXM5	HSDL1	37 kDa		HSDL1	2.7708	0	100 %	0	#DIV/0!
2189	true	Empty	Cytospin-A OS=Homo sapiens OX=9606 GN=SPECC1L PE=1 SV=2	Q69YQ0 (+1)	SPECC1L	125 kDa		SPECC1L	2.7708	0	100 %	0	#DIV/0!
2190	true	Empty	HEAT repeat-containing protein 6 OS=Homo sapiens OX=9606 GN=HEATR6 PE=1 SV=1	Q6AI08	HEATR6	129 kDa		HEATR6	2.7708	0	100 %	0	#DIV/0!
2191	true	Empty	Neurobeachin-like protein 2 OS=Homo sapiens OX=9606 GN=NBEAL2 PE=1 SV=2	Q6ZNJ1 (+2)	NBEAL2	303 kDa		NBEAL2	2.7708	0	100 %	0	#DIV/0!
2192	true	Empty	Sulfhydryl oxidase 2 OS=Homo sapiens OX=9606 GN=QSOX2 PE=1 SV=3	Q6ZRP7	QSOX2	78 kDa		QSOX2	2.7708	0	100 %	0	#DIV/0!
2193	true	Empty	Gag-Pol polyprotein OS=Human immunodeficiency virus type 1 group O (isolate ANT70) OX=327105 GN=gag-pol PE=3 SV=3	Q77373	gag-pol	162 kDa	true	gag-pol	2.7708	0	100 %	0	#DIV/0!
2194	true	Empty	Dipeptidyl peptidase 9 OS=Homo sapiens OX=9606 GN=DPP9 PE=1 SV=3	Q86TI2 (+2)	DPP9	98 kDa		DPP9	2.7708	0	100 %	0	#DIV/0!
2195	true	Empty	Chromodomain-helicase-DNA-binding protein 1-like OS=Homo sapiens OX=9606 GN=CHD1L PE=1 SV=3	Q86WJ1 (+2)	CHD1L	101 kDa		CHD1L	2.7708	0	100 %	0	#DIV/0!
2196	true	Empty	Volume-regulated anion channel subunit LRRC8A OS=Homo sapiens OX=9606 GN=LRRC8A PE=1 SV=1	Q8IWT6	LRRC8A	94 kDa		LRRC8A	2.7708	0	100 %	0	#DIV/0!
2197	true	Empty	E3 ubiquitin-protein ligase UBR1 OS=Homo sapiens OX=9606 GN=UBR1 PE=1 SV=1	Q8IWV7	UBR1	200 kDa		UBR1	2.7708	0	100 %	0	#DIV/0!
2198	true	Empty	Isoform 6 of Ankyrin repeat and KH domain-containing protein 1 OS=Homo sapiens OX=9606 GN=ANKHD1	Q8IWZ3-6	ANKHD1	277 kDa	true	ANKHD1	2.7708	0	100 %	0	#DIV/0!
2199	true	Empty	Isoform 2 of Ribonucleoprotein PTB-binding 1 OS=Homo sapiens OX=9606 GN=RAVER1	Q8IY67-2	RAVER1	78 kDa		RAVER1	2.7708	0	100 %	0	#DIV/0!
2200	true	Empty	Regulatory-associated protein of mTOR OS=Homo sapiens OX=9606 GN=RPTOR PE=1 SV=1	Q8N122	RPTOR	149 kDa		RPTOR	2.7708	0	100 %	0	#DIV/0!
2201	true	Empty	Rho GTPase-activating protein 18 OS=Homo sapiens OX=9606 GN=ARHGAP18 PE=1 SV=3	Q8N392 (+1)	ARHGAP18	75 kDa		ARHGAP18	2.7708	0	100 %	0	#DIV/0!
2202	true	Empty	Vacuolar protein sorting-associated protein 8 homolog OS=Homo sapiens OX=9606 GN=VPS8 PE=1 SV=3	Q8N3P4 (+1)	VPS8	162 kDa		VPS8	2.7708	0	100 %	0	#DIV/0!
2203	true	Empty	S1 RNA-binding domain-containing protein 1 OS=Homo sapiens OX=9606 GN=SRBD1 PE=1 SV=2	Q8N5C6	SRBD1	112 kDa		SRBD1	2.7708	0	100 %	0	#DIV/0!
2204	true	Empty	ADP-ribosylation factor GTPase-activating protein 2 OS=Homo sapiens OX=9606 GN=ARFGAP2 PE=1 SV=1	Q8N6H7 (+1)	ARFGAP2	57 kDa		ARFGAP2	2.7708	0	100 %	0	#DIV/0!
2205	true	Empty	Kinetochore protein Spc24 OS=Homo sapiens OX=9606 GN=SPC24 PE=1 SV=2	Q8NBT2	SPC24	22 kDa		SPC24	2.7708	0	100 %	0	#DIV/0!
2206	true	Empty	Protein LSM14 homolog A OS=Homo sapiens OX=9606 GN=LSM14A PE=1 SV=3	Q8ND56 (+1)	LSM14A	51 kDa		LSM14A	2.7708	0	100 %	0	#DIV/0!
2207	true	Empty	Phosphatidylinositol 3-kinase catalytic subunit type 3 OS=Homo sapiens OX=9606 GN=PIK3C3 PE=1 SV=1	Q8NEB9	PIK3C3	102 kDa	true	PIK3C3	2.7708	0	100 %	0	#DIV/0!
2208	true	Empty	Palladin OS=Homo sapiens OX=9606 GN=PALLD PE=1 SV=3	Q8WX93 (+2)	PALLD	151 kDa		PALLD	2.7708	0	100 %	0	#DIV/0!
2209	true	Empty	Engulfment and cell motility protein 2 OS=Homo sapiens OX=9606 GN=ELMO2 PE=1 SV=2	Q96JJ3 (+1)	ELMO2	83 kDa		ELMO2	2.7708	0	100 %	0	#DIV/0!
2210	true	Empty	Lysophospholipid acyltransferase 7 OS=Homo sapiens OX=9606 GN=MBOAT7 PE=1 SV=2	Q96N66 (+1)	MBOAT7	53 kDa		MBOAT7	2.7708	0	100 %	0	#DIV/0!
2211	true	Empty	Sperm-associated antigen 5 OS=Homo sapiens OX=9606 GN=SPAG5 PE=1 SV=2	Q96R06	SPAG5	134 kDa		SPAG5	2.7708	0	100 %	0	#DIV/0!
2212	true	Empty	Arf-GAP with GTPase, ANK repeat and PH domain-containing protein 2 OS=Homo sapiens OX=9606 GN=AGAP2 PE=1 SV=2	Q99490	AGAP2	125 kDa		AGAP2	2.7708	0	100 %	0	#DIV/0!
2213	true	Empty	Oxysterol-binding protein-related protein 10 OS=Homo sapiens OX=9606 GN=OSBPL10 PE=1 SV=2	Q9BXB5 (+1)	OSBPL10	84 kDa		OSBPL10	2.7708	0	100 %	0	#DIV/0!
2214	true	Empty	Caspase recruitment domain-containing protein 11 OS=Homo sapiens OX=9606 GN=CARD11 PE=1 SV=3	Q9BXL7	CARD11	133 kDa		CARD11	2.7708	0	100 %	0	#DIV/0!
2215	true	Empty	Protein FAM83D OS=Homo sapiens OX=9606 GN=FAM83D PE=1 SV=3	Q9H4H8 (+1)	FAM83D	64 kDa		FAM83D	2.7708	0	100 %	0	#DIV/0!
2216	true	Empty	Serine-rich coiled-coil domain-containing protein 2 OS=Homo sapiens OX=9606 GN=CCSER2 PE=1 SV=2	Q9H7U1 (+1)	CCSER2	94 kDa		CCSER2	2.7708	0	100 %	0	#DIV/0!
2217	true	Empty	TBC1 domain family member 17 OS=Homo sapiens OX=9606 GN=TBC1D17 PE=1 SV=2	Q9HA65 (+2)	TBC1D17	73 kDa		TBC1D17	2.7708	0	100 %	0	#DIV/0!
2218	true	Empty	Echinoderm microtubule-associated protein-like 4 OS=Homo sapiens OX=9606 GN=EML4 PE=1 SV=3	Q9HC35 (+1)	EML4	109 kDa		EML4	2.7708	0	100 %	0	#DIV/0!
2219	true	Empty	Sentrin-specific protease 2 OS=Homo sapiens OX=9606 GN=SENP2 PE=1 SV=3	Q9HC62	SENP2	68 kDa		SENP2	2.7708	0	100 %	0	#DIV/0!
2220	true	Empty	RNA-directed RNA polymerase VP1 OS=Banna virus (strain Indonesia/JKT-6423/1980) OX=649604 GN=Segment-1 PE=3 SV=1	Q9INJ1	Segment-1	137 kDa	true	Segment-1	2.7708	0	100 %	0	#DIV/0!
2221	true	Empty	Muscleblind-like protein 1 OS=Homo sapiens OX=9606 GN=MBNL1 PE=1 SV=2	Q9NR56	MBNL1	42 kDa		MBNL1	2.7708	0	100 %	0	#DIV/0!
2222	true	Empty	Exocyst complex component 1 OS=Homo sapiens OX=9606 GN=EXOC1 PE=1 SV=4	Q9NV70 (+1)	EXOC1	102 kDa		EXOC1	2.7708	0	100 %	0	#DIV/0!
2223	true	Empty	Protein SDA1 homolog OS=Homo sapiens OX=9606 GN=SDAD1 PE=1 SV=3	Q9NVU7	SDAD1	80 kDa		SDAD1	2.7708	0	100 %	0	#DIV/0!
2224	true	Empty	Nuclear distribution protein nudE homolog 1 OS=Homo sapiens OX=9606 GN=NDE1 PE=1 SV=3	Q9NXR1 (+1)	NDE1	38 kDa	true	NDE1	2.7708	0	100 %	0	#DIV/0!
2225	true	Empty	Junctional protein associated with coronary artery disease OS=Homo sapiens OX=9606 GN=JCAD PE=1 SV=3	Q9P266	JCAD	148 kDa	true	JCAD	2.7708	0	100 %	0	#DIV/0!
2226	true	Empty	Cingulin OS=Homo sapiens OX=9606 GN=CGN PE=1 SV=2	Q9P2M7	CGN	136 kDa	true	CGN	2.7708	0	100 %	0	#DIV/0!
2227	true	Empty	Isoform 2 of Epidermal growth factor receptor substrate 15-like 1 OS=Homo sapiens OX=9606 GN=EPS15L1	Q9UBC2-2	EPS15L1	100 kDa		EPS15L1	2.7708	0	100 %	0	#DIV/0!
2228	true	Empty	LIM domain-containing protein 1 OS=Homo sapiens OX=9606 GN=LIMD1 PE=1 SV=1	Q9UGP4	LIMD1	72 kDa		LIMD1	2.7708	0	100 %	0	#DIV/0!
2229	true	Empty	Serine/threonine-protein kinase TBK1 OS=Homo sapiens OX=9606 GN=TBK1 PE=1 SV=1	Q9UHD2	TBK1	84 kDa		TBK1	2.7708	0	100 %	0	#DIV/0!
2230	true	Empty	Probable ATP-dependent RNA helicase DDX41 OS=Homo sapiens OX=9606 GN=DDX41 PE=1 SV=2	Q9UJV9	DDX41	70 kDa		DDX41	2.7708	0	100 %	0	#DIV/0!
2231	true	Empty	General transcription factor 3C polypeptide 4 OS=Homo sapiens OX=9606 GN=GTF3C4 PE=1 SV=2	Q9UKN8	GTF3C4	92 kDa		GTF3C4	2.7708	0	100 %	0	#DIV/0!
2232	true	Empty	Arf-GAP with SH3 domain, ANK repeat and PH domain-containing protein 1 OS=Homo sapiens OX=9606 GN=ASAP1 PE=1 SV=4	Q9ULH1 (+1)	ASAP1	126 kDa		ASAP1	2.7708	0	100 %	0	#DIV/0!
2233	true	Empty	Exocyst complex component 6B OS=Homo sapiens OX=9606 GN=EXOC6B PE=1 SV=3	Q9Y2D4	EXOC6B	94 kDa		EXOC6B	2.7708	0	100 %	0	#DIV/0!
2234	true	Empty	28S ribosomal protein S7, mitochondrial OS=Homo sapiens OX=9606 GN=MRPS7 PE=1 SV=2	Q9Y2R9	MRPS7	28 kDa		MRPS7	2.7708	0	100 %	0	#DIV/0!
2235	true	Empty	Potassium/sodium hyperpolarization-activated cyclic nucleotide-gated channel 4 OS=Homo sapiens OX=9606 GN=HCN4 PE=1 SV=1	Q9Y3Q4	HCN4	129 kDa	true	HCN4	2.7708	0	100 %	0	#DIV/0!
2236	true	Empty	CD2-associated protein OS=Homo sapiens OX=9606 GN=CD2AP PE=1 SV=1	Q9Y5K6	CD2AP	71 kDa		CD2AP	2.7708	0	100 %	0	#DIV/0!
2237	true	Empty	Calpain-7 OS=Homo sapiens OX=9606 GN=CAPN7 PE=1 SV=1	Q9Y6W3	CAPN7	93 kDa	true	CAPN7	2.7708	0	100 %	0	#DIV/0!
2238	true	Empty	REVERSED Genome polyprotein OS=Banzi virus OX=38837 PE=3 SV=1	C8XPA8	POLG_BANV-DECOY	?		3	2.7708	0	100 %	0	#DIV/0!
2239	true	Empty	REVERSED Macrophage colony-stimulating factor 1 receptor OS=Homo sapiens OX=9606 GN=CSF1R PE=1 SV=2	P07333	CSF1R_HUMAN-DECOY	?		CSF1R	2.7708	0	100 %	0	#DIV/0!
2240	true	Empty	REVERSED Isoform 2 of Collagen alpha-3(VI) chain OS=Homo sapiens OX=9606 GN=COL6A3	P12111-2	CO6A3_HUMAN-DECOY (+2)	?		COL6A3	2.7708	0	100 %	0	#DIV/0!
2241	true	Empty	REVERSED Zinc finger protein 40 OS=Homo sapiens OX=9606 GN=HIVEP1 PE=1 SV=3	P15822	ZEP1_HUMAN-DECOY	?		HIVEP1	2.7708	0	100 %	0	#DIV/0!
2242	true	Empty	REVERSED Serine/threonine-protein kinase mTOR OS=Homo sapiens OX=9606 GN=MTOR PE=1 SV=1	P42345	MTOR_HUMAN-DECOY	?		MTOR	2.7708	0	100 %	0	#DIV/0!
2243	true	Empty	REVERSED Peroxisomal multifunctional enzyme type 2 OS=Homo sapiens OX=9606 GN=HSD17B4 PE=1 SV=3	P51659	DHB4_HUMAN-DECOY	?		HSD17B4	2.7708	0	100 %	0	#DIV/0!
2244	true	Empty	REVERSED Isoform Alpha-1B-2 of Voltage-dependent N-type calcium channel subunit alpha-1B OS=Homo sapiens OX=9606 GN=CACNA1B	Q00975-2	CAC1B_HUMAN-DECOY	?		CACNA1B	2.7708	0	100 %	0	#DIV/0!
2245	true	Empty	REVERSED Isoform 2 of Protein OS-9 OS=Homo sapiens OX=9606 GN=OS9	Q13438-2	OS9_HUMAN-DECOY (+3)	?	true	OS9	2.7708	0	100 %	0	#DIV/0!
2246	true	Empty	REVERSED Inositol 1,4,5-trisphosphate receptor type 3 OS=Homo sapiens OX=9606 GN=ITPR3 PE=1 SV=2	Q14573	ITPR3_HUMAN-DECOY	?		ITPR3	2.7708	0	100 %	0	#DIV/0!
2247	true	Empty	REVERSED Alanine--tRNA ligase, mitochondrial OS=Homo sapiens OX=9606 GN=AARS2 PE=1 SV=1	Q5JTZ9	SYAM_HUMAN-DECOY	?		AARS2	2.7708	0	100 %	0	#DIV/0!
2248	true	Empty	REVERSED Isoform 6 of Serine/threonine-protein kinase MRCK alpha OS=Homo sapiens OX=9606 GN=CDC42BPA	Q5VT25-6	MRCKA_HUMAN-DECOY	?	true	CDC42BPA	2.7708	0	100 %	0	#DIV/0!
2249	true	Empty	REVERSED Isoform 2 of WD repeat-containing protein 87 OS=Homo sapiens OX=9606 GN=WDR87	Q6ZQQ6-2	WDR87_HUMAN-DECOY	?		WDR87	2.7708	0	100 %	0	#DIV/0!
2250	true	Empty	REVERSED Isoform 3 of Rotatin OS=Homo sapiens OX=9606 GN=RTTN	Q86VV8-3	RTTN_HUMAN-DECOY (+1)	?	true	RTTN	2.7708	0	100 %	0	#DIV/0!
2251	true	Empty	REVERSED Fibrocystin-L OS=Homo sapiens OX=9606 GN=PKHD1L1 PE=2 SV=2	Q86WI1	PKHL1_HUMAN-DECOY	?		PKHD1L1	2.7708	0	100 %	0	#DIV/0!
2252	true	Empty	REVERSED Xylosyltransferase 1 OS=Homo sapiens OX=9606 GN=XYLT1 PE=1 SV=1	Q86Y38	XYLT1_HUMAN-DECOY	?		XYLT1	2.7708	0	100 %	0	#DIV/0!
2253	true	Empty	REVERSED DBF4-type zinc finger-containing protein 2 OS=Homo sapiens OX=9606 GN=ZDBF2 PE=1 SV=3	Q9HCK1	ZDBF2_HUMAN-DECOY	?		ZDBF2	2.7708	0	100 %	0	#DIV/0!
2254	true	Empty	REVERSED Isoform 2 of Ankycorbin OS=Homo sapiens OX=9606 GN=RAI14	Q9P0K7-2	RAI14_HUMAN-DECOY (+3)	?	true	RAI14	2.7708	0	100 %	0	#DIV/0!
2255	true	Empty	REVERSED RAB11-binding protein RELCH OS=Homo sapiens OX=9606 GN=RELCH PE=1 SV=2	Q9P260	RELCH_HUMAN-DECOY	?		RELCH	2.7708	0	100 %	0	#DIV/0!
2256	true	Empty	REVERSED Ubiquitin carboxyl-terminal hydrolase 36 OS=Homo sapiens OX=9606 GN=USP36 PE=1 SV=4	Q9P275	UBP36_HUMAN-DECOY	?		USP36	2.7708	0	100 %	0	#DIV/0!
2257	true	Empty	REVERSED StAR-related lipid transfer protein 9 OS=Homo sapiens OX=9606 GN=STARD9 PE=1 SV=3	Q9P2P6	STAR9_HUMAN-DECOY	?	true	STARD9	2.7708	0	100 %	0	#DIV/0!
2258	true	Empty	Cyclin-G-associated kinase OS=Homo sapiens OX=9606 GN=GAK PE=1 SV=2	O14976 (+1)	GAK	143 kDa		GAK	2.7708	0	100 %	0	#DIV/0!
2259	true	Empty	Melanoma-associated antigen C1 OS=Homo sapiens OX=9606 GN=MAGEC1 PE=1 SV=3	O60732	MAGEC1	124 kDa		MAGEC1	2.7708	0	100 %	0	#DIV/0!
2260	true	Empty	Gamma-glutamylcyclotransferase OS=Homo sapiens OX=9606 GN=GGCT PE=1 SV=1	O75223 (+1)	GGCT	21 kDa		GGCT	2.7708	0	100 %	0	#DIV/0!
2261	true	Empty	Signal transducing adapter molecule 2 OS=Homo sapiens OX=9606 GN=STAM2 PE=1 SV=1	O75886	STAM2	58 kDa	true	STAM2	2.7708	0	100 %	0	#DIV/0!
2262	true	Empty	Major DNA-binding protein OS=Varicella-zoster virus (strain Dumas) OX=10338 GN=DBP PE=3 SV=1	P09246 (+1)	DBP	132 kDa		DBP	2.7708	0	100 %	0	#DIV/0!
2263	true	Empty	Breakpoint cluster region protein OS=Homo sapiens OX=9606 GN=BCR PE=1 SV=2	P11274 (+1)	BCR	143 kDa	true	BCR	2.7708	0	100 %	0	#DIV/0!
2264	true	Empty	Coagulation factor V OS=Homo sapiens OX=9606 GN=F5 PE=1 SV=4	P12259	F5	252 kDa	true	F5	2.7708	0	100 %	0	#DIV/0!
2265	true	Empty	Erythroid transcription factor OS=Homo sapiens OX=9606 GN=GATA1 PE=1 SV=1	P15976 (+1)	GATA1	43 kDa		GATA1	2.7708	0	100 %	0	#DIV/0!
2267	true	Empty	DNA replication helicase OS=Human herpesvirus 2 (strain HG52) OX=10315 GN=HELI PE=3 SV=2	P28277	HELI	99 kDa		HELI	2.7708	0	100 %	0	#DIV/0!
2268	true	Empty	Envelope glycoprotein gp160 OS=Human immunodeficiency virus type 1 group M subtype B (isolate KB-1/ETR) OX=36375 GN=env PE=3 SV=1	P31819	env	98 kDa		env	2.7708	0	100 %	0	#DIV/0!
2269	true	Empty	General transcription factor IIH subunit 1 OS=Homo sapiens OX=9606 GN=GTF2H1 PE=1 SV=1	P32780 (+1)	GTF2H1	62 kDa		GTF2H1	2.7708	0	100 %	0	#DIV/0!
2271	true	Empty	Paxillin OS=Homo sapiens OX=9606 GN=PXN PE=1 SV=3	P49023 (+2)	PXN	65 kDa		PXN	2.7708	0	100 %	0	#DIV/0!
2272	true	Empty	Arf-GAP domain and FG repeat-containing protein 1 OS=Homo sapiens OX=9606 GN=AGFG1 PE=1 SV=2	P52594 (+3)	AGFG1	58 kDa		AGFG1	2.7708	0	100 %	0	#DIV/0!
2273	true	Empty	Dynein light chain 1, cytoplasmic OS=Homo sapiens OX=9606 GN=DYNLL1 PE=1 SV=1	P63167	DYNLL1	10 kDa		DYNLL1	2.7708	0	100 %	0	#DIV/0!
2274	true	Empty	Chromatin assembly factor 1 subunit B OS=Homo sapiens OX=9606 GN=CHAF1B PE=1 SV=1	Q13112	CHAF1B	61 kDa		CHAF1B	2.7708	0	100 %	0	#DIV/0!
2275	true	Empty	Kinesin-like protein KIF7 OS=Homo sapiens OX=9606 GN=KIF7 PE=1 SV=2	Q2M1P5	KIF7	151 kDa		KIF7	2.7708	0	100 %	0	#DIV/0!
2276	true	Empty	Serine/threonine-protein kinase MRCK alpha OS=Homo sapiens OX=9606 GN=CDC42BPA PE=1 SV=1	Q5VT25 (+4)	CDC42BPA	197 kDa	true	CDC42BPA	2.7708	0	100 %	0	#DIV/0!
2277	true	Empty	Parafibromin OS=Homo sapiens OX=9606 GN=CDC73 PE=1 SV=1	Q6P1J9	CDC73	61 kDa		CDC73	2.7708	0	100 %	0	#DIV/0!
2278	true	Empty	Polyadenylate-binding protein 2 OS=Homo sapiens OX=9606 GN=PABPN1 PE=1 SV=3	Q86U42 (+1)	PABPN1	33 kDa		PABPN1	2.7708	0	100 %	0	#DIV/0!
2279	true	Empty	MORC family CW-type zinc finger protein 1 OS=Homo sapiens OX=9606 GN=MORC1 PE=2 SV=2	Q86VD1 (+1)	MORC1	113 kDa	true	MORC1	2.7708	0	100 %	0	#DIV/0!
2280	true	Empty	Trafficking protein particle complex subunit 5 OS=Homo sapiens OX=9606 GN=TRAPPC5 PE=1 SV=1	Q8IUR0	TRAPPC5	21 kDa		TRAPPC5	2.7708	0	100 %	0	#DIV/0!
2281	true	Empty	eEF1A lysine and N-terminal methyltransferase OS=Homo sapiens OX=9606 GN=EEF1AKNMT PE=1 SV=1	Q8N6R0 (+2)	EEF1AKNMT	79 kDa		EEF1AKNMT	2.7708	0	100 %	0	#DIV/0!
2282	true	Empty	Symplekin OS=Homo sapiens OX=9606 GN=SYMPK PE=1 SV=2	Q92797	SYMPK	141 kDa		SYMPK	2.7708	0	100 %	0	#DIV/0!
2283	true	Empty	SWI/SNF complex subunit SMARCC1 OS=Homo sapiens OX=9606 GN=SMARCC1 PE=1 SV=3	Q92922	SMARCC1	123 kDa	true	SMARCC1	2.7708	0	100 %	0	#DIV/0!
2284	true	Empty	Pyridoxal phosphate phosphatase OS=Homo sapiens OX=9606 GN=PDXP PE=1 SV=2	Q96GD0	PDXP	32 kDa		PDXP	2.7708	0	100 %	0	#DIV/0!
2285	true	Empty	Deubiquitinating protein VCPIP1 OS=Homo sapiens OX=9606 GN=VCPIP1 PE=1 SV=2	Q96JH7	VCPIP1	134 kDa	true	VCPIP1	2.7708	0	100 %	0	#DIV/0!
2286	true	Empty	E3 ubiquitin-protein ligase UHRF2 OS=Homo sapiens OX=9606 GN=UHRF2 PE=1 SV=1	Q96PU4	UHRF2	90 kDa	true	UHRF2	2.7708	0	100 %	0	#DIV/0!
2287	true	Empty	Gamma-tubulin complex component 6 OS=Homo sapiens OX=9606 GN=TUBGCP6 PE=1 SV=3	Q96RT7 (+2)	TUBGCP6	200 kDa	true	TUBGCP6	2.7708	0	100 %	0	#DIV/0!
2288	true	Empty	Dedicator of cytokinesis protein 5 OS=Homo sapiens OX=9606 GN=DOCK5 PE=1 SV=3	Q9H7D0	DOCK5	215 kDa	true	DOCK5	2.7708	0	100 %	0	#DIV/0!
2289	true	Empty	WD repeat-containing protein 6 OS=Homo sapiens OX=9606 GN=WDR6 PE=1 SV=1	Q9NNW5	WDR6	122 kDa		WDR6	2.7708	0	100 %	0	#DIV/0!
2290	true	Empty	Ubiquitin-like-conjugating enzyme ATG3 OS=Homo sapiens OX=9606 GN=ATG3 PE=1 SV=1	Q9NT62	ATG3	36 kDa		ATG3	2.7708	0	100 %	0	#DIV/0!
2291	true	Empty	COMM domain-containing protein 9 OS=Homo sapiens OX=9606 GN=COMMD9 PE=1 SV=2	Q9P000	COMMD9	22 kDa		COMMD9	2.7708	0	100 %	0	#DIV/0!
[truncated: 2,003 more rows]

## Sheet: Sup_Data_3_2_SpectC_PA1_Consens
ID	Position	Peptide	Score	Cut-off	Type	Source	PPI		N=	1790	proteins with High score SUMOylation consensus out of 3676 with >1.5 QUANTScore PIAS2 binding in Spectrum Count_PA1
A0A075B6I9	94-98	LLGGKAALTLLGAQPEDEA	0.8801	0.85	SUMO interaction	Pred.	PPI
A0A075B6I9	60	YPYWFQQKPGQAPRT	0.8485	0.82	SUMOylation	Pred.	PPI
A0A0C4DH68	99	AGTDFTLKISRVEAE	0.8634	0.82	SUMOylation	Pred.	PPI
A1X283	247-251	MNLERGAVVEVIQKNLEGW	0.9646	0.85	SUMO interaction	Pred.	PPI
A1X283	626	KTDLPEEKPDATPQN	0.9429	0.82	SUMOylation	Exp.	PPI
A1X283	591	KSRLFQLKNDMGLEC	0.942	0.82	SUMOylation	Pred.	PPI
A1X283	286	SGEPLPPKPGPGSPS	0.9152	0.82	SUMOylation	Pred.	PPI
A1X283	581	DSRRPEPKPDKSRLF	0.912	0.82	SUMOylation	Pred.	PPI
A1X283	619	LRPISKSKTDLPEEK	0.9047	0.82	SUMOylation	Pred.	PPI
A1X283	715	RAQDRTGKQDGLSPK	0.8895	0.82	SUMOylation	Pred.	PPI
A1X283	178-182	ISLSVGQVVDIIEKNESGW	0.8837	0.85	SUMO interaction	Pred.	PPI
A1X283	158-162	PMVLEQYVVVANYQKQESS	0.8804	0.85	SUMO interaction	Pred.	PPI
A1X283	601	MGLECGHKVLAKEVK	0.8672	0.82	SUMOylation	Pred.	PPI
A1X283	567	ILPMMPAKHIPPARD	0.8641	0.82	SUMOylation	Pred.	PPI
A1X283	11	RRSIVEVKVLDVQKR	0.8634	0.82	SUMOylation	Pred.	PPI
A1X283	851	VPNADGLKDSLYVAV	0.8613	0.82	SUMOylation	Pred.	PPI
A1X283	651	PKPAPSPKTEPPQGE	0.8599	0.82	SUMOylation	Pred.	PPI
A1X283	336	PVPDGDAKQRSPKMR	0.8462	0.82	SUMOylation	Pred.	PPI
A1X283	637	TPQNPFLKSRPQVRP	0.8407	0.82	SUMOylation	Pred.	PPI
A1X283	314	QNAVGREKELLSSQR	0.8401	0.82	SUMOylation	Pred.	PPI
A1X283	838	KIGENREKAAAASVP	0.8366	0.82	SUMOylation	Pred.	PPI
A1X283	362	PRGLNLPKPPIPPQV	0.8245	0.82	SUMOylation	Pred.	PPI
A6NEH6	30	KMVPGDSKSEGKPRA	0.9471	0.82	SUMOylation	Pred.	PPI
A6NEH6	23	ESCPTFPKMVPGDSK	0.9278	0.82	SUMOylation	Pred.	PPI
A6NEH6	45	YLEAESQKPDSSYDY	0.9062	0.82	SUMOylation	Pred.	PPI
A6NEH6	88	GQAGDGPKPAELPPT	0.886	0.82	SUMOylation	Pred.	PPI
A6NEH6	69	GGCQGPLKSLSPKSC	0.8628	0.82	SUMOylation	Pred.	PPI
A6NEH6	34	GDSKSEGKPRAYLEA	0.8266	0.82	SUMOylation	Pred.	PPI
A6NFE2	17	NKMSLQMKMDCQEQQ	0.9154	0.82	SUMOylation	Pred.	PPI
A6NFE2	35	KNNGFFQKLNVTEGA	0.8883	0.82	SUMOylation	Pred.	PPI
A6NFE2	52	DLLKEIIKVDHILDR	0.8525	0.82	SUMOylation	Pred.	PPI
A6NFE2	96	QDLSKQDKQETDVDE	0.8509	0.82	SUMOylation	Pred.	PPI
A6NFE2	93	EHDQDLSKQDKQETD	0.8506	0.82	SUMOylation	Pred.	PPI
A6NFE2	170	NVTENTVKSLLKDML	0.85	0.82	SUMOylation	Pred.	PPI
A6NFE2	11	TPTNLNNKMSLQMKM	0.8445	0.82	SUMOylation	Pred.	PPI
A6NFE2	185	TLKGQIEKLEDRGLD	0.8331	0.82	SUMOylation	Pred.	PPI
A6NHR9	1976	DSLRHSPKVETTDCP	0.9187	0.82	SUMOylation	Exp.	PPI
A6NHR9	1953	DEHEKNLKLIEEKLG	0.9023	0.82	SUMOylation	Pred.	PPI
A6NHR9	422-426	AHVEGDGVVEGIIRYHPFL	0.8758	0.85	SUMO interaction	Pred.	SUMO2
A6NHR9	905	QGKNYNLKVTLPGLK	0.8609	0.82	SUMOylation	Exp.	PPI
A6NHR9	1437	TFSCNKIKDNDKEDG	0.8552	0.82	SUMOylation	Exp.	PPI
A6NHR9	1318	MPSNQQHKTDEKGRA	0.8551	0.82	SUMOylation	Pred.	PPI
A6NHR9	450	PCFPSKLKDEDDEDD	0.8532	0.82	SUMOylation	Exp.	PPI
A6NHR9	749	KKLLVELKVILHSSS	0.8521	0.82	SUMOylation	Exp.	PPI
A6NHR9	1358	IIEGPIIKLMILPDP	0.849	0.82	SUMOylation	Pred.	PPI
A6NHR9	2002	RQNRIITKTDV****	0.8457	0.82	SUMOylation	Exp.	PPI
A6NHR9	1413	NPARISMKMWKLSTS	0.8418	0.82	SUMOylation	Pred.	PPI
A6NHR9	1441	NKIKDNDKEDGCFYF	0.8413	0.82	SUMOylation	Pred.	PPI
A6NHR9	126	PHYDTLVKSGMYEYY	0.8346	0.82	SUMOylation	Pred.	PPI
A6NHR9	269	VHELVLSKEDFEKKE	0.8336	0.82	SUMOylation	Exp.	PPI
A6NHR9	534	TFMDLELKLKDKNTL	0.8323	0.82	SUMOylation	Exp.	PPI
A6NHR9	919	KEDSQILKIRLLPGH	0.8315	0.82	SUMOylation	Pred.	PPI
A6NHR9	414	AADSFEFKAHVEGDG	0.8295	0.82	SUMOylation	Pred.	PPI
A6NHR9	448	DDPCFPSKLKDEDDE	0.8285	0.82	SUMOylation	Exp.	PPI
A6NHR9	791	KLGNYTLKLQVVLNE	0.8251	0.82	SUMOylation	Pred.	PPI
A6NHR9	912	KVTLPGLKEDSQILK	0.8217	0.82	SUMOylation	Pred.	PPI
A6NHR9	1309	LTKASNLKLMPSNQQ	0.821	0.82	SUMOylation	Pred.	PPI
O00116	537-541	TSAPWDRVVDLCRNVKERI	0.8986	0.85	SUMO interaction	Pred.	PPI
O00116	266-270	DTSQMNRILWVDENNLTAH	0.8873	0.85	SUMO interaction	Pred.	PPI
O00116	169	EDFLHDLKETNISYS	0.8617	0.82	SUMOylation	Exp.	PPI
O00116	643	FGMLKSVKEYVDPNN	0.8581	0.82	SUMOylation	Pred.	PPI
O00116	433	FQFGHALKPQVSSIF	0.8272	0.82	SUMOylation	Pred.	PPI
O00116	59	ALSTNECKARRAASA	0.8202	0.82	SUMOylation	Pred.	PPI
O00148	355-359	RGMDIERVNIVFNYDMPED	0.9231	0.85	SUMO interaction	Pred.	SUMO2
O00148	255	VFVDDETKLTLHGLQ	0.9105	0.82	SUMOylation	Exp.	PPI
O00148	397	VSDENDAKILNDVQD	0.8704	0.82	SUMOylation	Exp.	PPI
O00148	52	GFRDFLLKPELLRAI	0.8649	0.82	SUMOylation	Exp.	PPI
O00148	143	SKYMPSVKVSVFFGG	0.8613	0.82	SUMOylation	Pred.	PPI
O00148	190	SFSLKNVKHFVLDEC	0.8465	0.82	SUMOylation	Pred.	PPI
O00178	131-135	AEQIEADVILLRERQEAGG	0.992	0.85	SUMO interaction	Pred.	PPI
O00178	165-169	FLEVRVAVVGNVDAGKSTL	0.9359	0.85	SUMO interaction	Pred.	PPI
O00178	641	SNLQPQPKPSSGGRR	0.9307	0.82	SUMOylation	Pred.	PPI
O00178	65-69	ELDLTSKLVLVSPTSEQYD	0.8957	0.85	SUMO interaction	Pred.	PPI
O00178	227	SEGNVVNKPDSHGGS	0.8928	0.82	SUMOylation	Pred.	PPI
O00178	173	VGNVDAGKSTLLGVL	0.8641	0.82	SUMOylation	Pred.	PPI
O00178	590	NSKPQQIKMQSTKKG	0.8357	0.82	SUMOylation	Exp.	PPI
O00203	913	LNNTTDRKIENIHIG	0.8774	0.82	SUMOylation	Pred.	PPI
O00203	586	QLIVPNVKSGALSKY	0.874	0.82	SUMOylation	Pred.	PPI
O00203	389	PTMIKTLKLEILTNL	0.8716	0.82	SUMOylation	Pred.	PPI
O00203	48	LKKNEDLKQMLESNK	0.8482	0.82	SUMOylation	Pred.	PPI
O00203	533	TSEDDLVKLQILNLG	0.832	0.82	SUMOylation	Pred.	PPI
O00203	542	QILNLGAKLYLTNSK	0.8314	0.82	SUMOylation	Pred.	PPI
O00203	305	RLLIRNTKPLLQSRN	0.8311	0.82	SUMOylation	Pred.	PPI
O00203	281	YESDDDQKEKTDKKK	0.8237	0.82	SUMOylation	Pred.	PPI
O00303	262-266	TCFSPNRVIGLSSDLQQVG	0.9446	0.85	SUMO interaction	Pred.	PPI
O00303	354-358	QIALNEKLVNL********	0.9065	0.85	SUMO interaction	Pred.	PPI
O00303	238	MFTPLTVKYAYYDTE	0.9022	0.82	SUMOylation	Exp.	PPI
O00303	317	SLVNQVPKIVPDDFE	0.8301	0.82	SUMOylation	Pred.	PPI
O00425	121-125	NTDSETAVVNVTYSSKDQA	0.9221	0.85	SUMO interaction	Pred.	PPI
O00425	487	VSPKEEVKLEAHIRV	0.9202	0.82	SUMOylation	Exp.	PPI
O00425	150	QLENFTLKVAYIPDE	0.8944	0.82	SUMOylation	Pred.	PPI
O00425	535-539	TPDENDQVVVKITGHFYAC	0.8803	0.85	SUMO interaction	Pred.	PPI
O00425	561	QEILTQVKQHQQQKA	0.8516	0.82	SUMOylation	Pred.	PPI
O00425	309	IEQDTDTKITISPLQ	0.827	0.82	SUMOylation	Exp.	PPI
O00487	264	KAVEEEDKMTPEQLA	0.8795	0.82	SUMOylation	Exp.	PPI
O00487	186	SNLGHLNKPSIQALI	0.8513	0.82	SUMOylation	Pred.	PPI
O00487	215	RKNELEQKMLLNLHK	0.8226	0.82	SUMOylation	Exp.	PPI
O00505	462-466	ECGGLEKIEVLQQHENEDI	0.951	0.85	SUMO interaction	Pred.	SENP2
O00505	112	PPIDDLIKSGILPIL	0.8611	0.82	SUMOylation	Pred.	E3 SUMO-protein ligase PIAS3
O00505	16	NHRIKSFKNKGRDVE	0.8255	0.82	SUMOylation	Pred.	E3 SUMO-protein ligase PIAS3
O00567	227	RRELNEDKLEKLEEL	0.9108	0.82	SUMOylation	Exp.	Transcription intermediary factor 1-beta
O00567	564	KKKRKFSKEEPVSSG	0.9098	0.82	SUMOylation	Exp.	Transcription intermediary factor 1-beta
O00567	230	LNEDKLEKLEELTMD	0.8921	0.82	SUMOylation	Exp.	Transcription intermediary factor 1-beta
O00567	540	KRKKSTPKEETVNDP	0.8845	0.82	SUMOylation	Exp.	Transcription intermediary factor 1-beta
O00567	202	YHFPELVKIINDNAT	0.8664	0.82	SUMOylation	Pred.	Transcription intermediary factor 1-beta
O00567	514	KKKKSFSKEELMSSD	0.845	0.82	SUMOylation	Exp.	Transcription intermediary factor 1-beta
O00567	347	KTRGNTPKYGLIFHS	0.8245	0.82	SUMOylation	Exp.	Transcription intermediary factor 1-beta
O00571	564	LDLLVEAKQEVPSWL	0.959	0.82	SUMOylation	Exp.	Protein PML
O00571	81	SRSDSRGKSSFFSDR	0.8686	0.82	SUMOylation	Pred.	Protein PML
O00571	138	SDEDDWSKPLPPSER	0.8661	0.82	SUMOylation	Exp.	Protein PML
O00571	118	GDRSGFGKFERGGNS	0.8361	0.82	SUMOylation	Exp.	Protein PML
O00622	345	EDGETFSKNVMMIQS	0.8436	0.82	SUMOylation	Pred.	PPI
O00622	66	QLNEDCSKTQPCDHT	0.8201	0.82	SUMOylation	Pred.	PPI
O00629	32-36	MRRQRNEVVVELRKNKRDE	0.95	0.85	SUMO interaction	Pred.	SENP2
O00629	6	**MADNEKLDNQRLK	0.8849	0.82	SUMOylation	Exp.	Protein PML
O00629	449-453	AEDEAETIGNLIEECGGLE	0.8616	0.85	SUMO interaction	Pred.	SENP2
O00629	16	NQRLKNFKNKGRDLE	0.8592	0.82	SUMOylation	Pred.	Protein PML
O00629	13	KLDNQRLKNFKNKGR	0.8438	0.82	SUMOylation	Pred.	Protein PML
O00629	112	PPIDDLIKSGILPIL	0.8436	0.82	SUMOylation	Pred.	Protein PML
O00629	18	RLKNFKNKGRDLETM	0.8435	0.82	SUMOylation	Pred.	Protein PML
O14556	396-400	EYGYSHRVVDLLRYMFSRD	0.9725	0.85	SUMO interaction	Pred.	PPI
O14556	370	HSSIFDAKAGIALND	0.8853	0.82	SUMOylation	Pred.	PPI
O14556	33	APPPPEPKAEVEPQP	0.883	0.82	SUMOylation	Pred.	PPI
O14556	100	ACMEKGVKVVAVNDP	0.8723	0.82	SUMOylation	Pred.	PPI
O14556	380-384	IALNDNFVKLISWYDNEYG	0.8646	0.85	SUMO interaction	Pred.	PPI
O14556	381	ALNDNFVKLISWYDN	0.8569	0.82	SUMOylation	Pred.	PPI
O14556	297	TKVIPELKGKLTGMA	0.8407	0.82	SUMOylation	Pred.	PPI
O14556	52	TPVREEIKPPPPPLP	0.8223	0.82	SUMOylation	Pred.	PPI
O14579	74	GVVLDEIKPSSAPEL	0.9427	0.82	SUMOylation	Pred.	Transcription intermediary factor 1-beta
O14579	158	MTVQILLKLDRLDLA	0.9242	0.82	SUMOylation	Pred.	Transcription intermediary factor 1-beta
O14579	23	VDELFDVKNAFYIGS	0.9069	0.82	SUMOylation	Exp.	Transcription intermediary factor 1-beta
O14579	293	FIKEYQAKENDFDRL	0.8954	0.82	SUMOylation	Pred.	Transcription intermediary factor 1-beta
O14579	288	HRSHPFIKEYQAKEN	0.8572	0.82	SUMOylation	Pred.	Transcription intermediary factor 1-beta
O14980	22	QLLDFSQKLDINLLD	0.9248	0.82	SUMOylation	Pred.	Protein PML
O14980	426	LMVSRMAKPEEVLVV	0.8813	0.82	SUMOylation	Pred.	Protein PML
O14980	995	HLQDAQVKLFVTGLF	0.8353	0.82	SUMOylation	Pred.	Protein PML
O15067	708-712	LQTPLADVAVVALSHEELI	0.9289	0.85	SUMO interaction	Pred.	PPI
O15067	843	ATVTPDLKHPEGRGH	0.8825	0.82	SUMOylation	Pred.	PPI
O15067	494	GDPEMEQKMNRVIRA	0.8499	0.82	SUMOylation	Pred.	PPI
O15067	451	EPGMEVVKVGGPVYR	0.8485	0.82	SUMOylation	Exp.	PPI
O15067	1051	CLPPTFPKASVPREP	0.8458	0.82	SUMOylation	Pred.	PPI
O15067	1127	ADVLGSAKGWAAAVT	0.8285	0.82	SUMOylation	Pred.	PPI
O15078	389	TCIIEDLKNELQRNK	0.9316	0.82	SUMOylation	Pred.	PPI
O15078	462-466	VYGLEDAVVEIKNCKNQIK	0.9275	0.85	SUMO interaction	Pred.	PPI
O15078	479-483	IKIRDREIEILTKEINKLE	0.9174	0.85	SUMO interaction	Pred.	PPI
O15078	1100	RNFELETKFAELTKI	0.9151	0.82	SUMOylation	Pred.	PPI
O15078	1149	EKNEMELKVEVSKLR	0.9124	0.82	SUMOylation	Pred.	PPI
O15078	1241	YNLRLEQKLDEKEQA	0.8917	0.82	SUMOylation	Pred.	PPI
O15078	739	QLAKANLKIDHLEKE	0.8916	0.82	SUMOylation	Pred.	PPI
O15078	593	GDRISERKLDLLSLK	0.8911	0.82	SUMOylation	Pred.	PPI
O15078	231	TLTEANEKIEVQNQE	0.8861	0.82	SUMOylation	Pred.	PPI
O15078	1870	GKPLTDNKQSLIEEL	0.8844	0.82	SUMOylation	Pred.	PPI
O15078	2104	KEMCEFLKKEKAEVQ	0.878	0.82	SUMOylation	Pred.	PPI
O15078	1552	MQARLNQKEEVLKKY	0.8726	0.82	SUMOylation	Pred.	PPI
O15078	1113	KINLDAQKVEQMLRD	0.8657	0.82	SUMOylation	Pred.	PPI
O15078	2297	NQSITDLKQLVKEAT	0.865	0.82	SUMOylation	Pred.	PPI
O15078	12	INWKEIMKVDPDDLP	0.8647	0.82	SUMOylation	Pred.	PPI
O15078	1576	EQREIVKKHEEDLHI	0.8641	0.82	SUMOylation	Pred.	PPI
O15078	2174	EQENEKLKAELEKLK	0.8638	0.82	SUMOylation	Pred.	PPI
O15078	1305	LKIMQEMKNSQQEHR	0.8631	0.82	SUMOylation	Pred.	PPI
O15078	608	NMSEAQSKNEFLSRE	0.8618	0.82	SUMOylation	Pred.	PPI
O15078	2393	KDLETQLKMSDLEKQ	0.8614	0.82	SUMOylation	Pred.	PPI
O15078	886-890	LAENSRKITVLQVNEKSLI	0.8603	0.85	SUMO interaction	Pred.	PPI
O15078	1220	SEATALGKLESITSK	0.8566	0.82	SUMOylation	Pred.	PPI
O15078	1065	KITMLEMKELNERQR	0.85	0.82	SUMOylation	Pred.	PPI
O15078	2076	SSENIELKFQLEQAN	0.8476	0.82	SUMOylation	Pred.	PPI
O15078	2067	ELQKENLKLSSENIE	0.8464	0.82	SUMOylation	Pred.	PPI
O15078	309	IMVAVNAKVEEWKLI	0.8428	0.82	SUMOylation	Pred.	PPI
O15078	1891	LENQLEGKVEEVDLK	0.8403	0.82	SUMOylation	Pred.	PPI
O15078	1788	DRHTRELKTQVEDLN	0.8396	0.82	SUMOylation	Pred.	PPI
O15078	2097	KNQVRDLKEMCEFLK	0.8381	0.82	SUMOylation	Pred.	PPI
O15078	2028	QNRYLQEKLHALEKQ	0.8375	0.82	SUMOylation	Pred.	PPI
O15078	668	MQKDPDVKGGETSLI	0.837	0.82	SUMOylation	Pred.	PPI
O15078	1691	KAEVEDLKYLLDQSQ	0.8342	0.82	SUMOylation	Pred.	PPI
O15078	1898	KVEEVDLKPMKEKNA	0.8331	0.82	SUMOylation	Pred.	PPI
O15078	1684	EDEVKKVKAEVEDLK	0.8297	0.82	SUMOylation	Pred.	PPI
O15078	1840	YNKILREKEEIDQEN	0.8267	0.82	SUMOylation	Pred.	PPI
O15078	1608	QTAWDLMKQSPTPVP	0.8243	0.82	SUMOylation	Pred.	PPI
O15078	1536	PKSHHTLKIAHQTIA	0.8213	0.82	SUMOylation	Pred.	PPI
O15078	1106	TKFAELTKINLDAQK	0.8202	0.82	SUMOylation	Pred.	PPI
O15143	289	GGRLDVPKQSSQRGL	0.8902	0.82	SUMOylation	Pred.	PPI
O15143	360	GMSIWDVKSLESALK	0.89	0.82	SUMOylation	Pred.	PPI
O15143	332-336	HKNSVSQISVLSGGKAKCS	0.8773	0.85	SUMO interaction	Pred.	SUMO1
O15143	308	RFQNLDKKASSEGGT	0.8578	0.82	SUMOylation	Exp.	PPI
O15143	188	APTPWGSKMPFGELM	0.8364	0.82	SUMOylation	Pred.	PPI
O15144	161-165	VESKKDRVTVVFSTVFKDD	0.9279	0.85	SUMO interaction	Pred.	SUMO1
O15144	275	AKTSDFLKVLNRARP	0.9204	0.82	SUMOylation	Pred.	PPI
O15144	27	ENAAAGNKPEAVEVT	0.8923	0.82	SUMOylation	Pred.	PPI
O15144	170	VVFSTVFKDDDDVVI	0.8847	0.82	SUMOylation	Pred.	PPI
O15144	210	REPPLELKDTDAAVG	0.8846	0.82	SUMOylation	Pred.	PPI
O15144	18	IEETLALKFENAAAG	0.8765	0.82	SUMOylation	Pred.	PPI
O15144	290	DAEKKEMKTITGKTF	0.8479	0.82	SUMOylation	Exp.	PPI
O15144	259	HYHIKCSKAYIHTRM	0.8375	0.82	SUMOylation	Pred.	PPI
O15144	286	RARPDAEKKEMKTIT	0.8306	0.82	SUMOylation	Pred.	PPI
O15144	295	EMKTITGKTFSSR**	0.826	0.82	SUMOylation	Pred.	PPI
O15144	186	KVFMQEFKEGRRASH	0.8246	0.82	SUMOylation	Pred.	PPI
O15145	68-72	KNEADRTLIYITLYISECL	0.9391	0.85	SUMO interaction	Pred.	PPI
O15145	14	SLMDPDTKLIGNMAL	0.8831	0.82	SUMOylation	Exp.	PPI
O15145	61	FFKNYEIKNEADRTL	0.8731	0.82	SUMOylation	Pred.	PPI
O15145	37	GPAPRETKDTDIVDE	0.8385	0.82	SUMOylation	Exp.	PPI
O15258	192	RGKEDAGKAFAS***	0.8848	0.82	SUMOylation	Pred.	PPI
O15347	76	VRYDREMKDYGPAKG	0.9174	0.82	SUMOylation	Pred.	PPI
O15347	65	SKFDEMAKADKVRYD	0.8969	0.82	SUMOylation	Pred.	PPI
O15347	59	MSGKEKSKFDEMAKA	0.8931	0.82	SUMOylation	Pred.	PPI
O15347	94	KKDPNAPKRPPSGFF	0.857	0.82	SUMOylation	Pred.	PPI
O15347	87	PAKGGKKKKDPNAPK	0.8453	0.82	SUMOylation	Pred.	PPI
O15347	82	MKDYGPAKGGKKKKD	0.8443	0.82	SUMOylation	Pred.	PPI
O15347	161	EKDVADYKSKGKFDG	0.8334	0.82	SUMOylation	Pred.	PPI
O15479	312	THYEEALKDEEKAGV	0.8861	0.82	SUMOylation	Pred.	Transcription intermediary factor 1-beta
O15479	294	KVLEFLAKVNGTTPC	0.8545	0.82	SUMOylation	Pred.	Transcription intermediary factor 1-beta
O15479	92	AKSHQGEKNASSSQA	0.8306	0.82	SUMOylation	Pred.	Transcription intermediary factor 1-beta
O15479	104	SQASTSTKSPSEDPL	0.8261	0.82	SUMOylation	Pred.	Transcription intermediary factor 1-beta
O43143	25	KRAGTDGKDRDRDRD	0.9745	0.82	SUMOylation	Pred.	E3 SUMO-protein ligase RanBP2
O43143	18	EDYPSGKKRAGTDGK	0.9406	0.82	SUMOylation	Pred.	E3 SUMO-protein ligase RanBP2
O43143	17	GEDYPSGKKRAGTDG	0.929	0.82	SUMOylation	Exp.	E3 SUMO-protein ligase RanBP2
O43143	38	RDREDRSKDRDRERD	0.9256	0.82	SUMOylation	Pred.	E3 SUMO-protein ligase RanBP2
O43143	78	SAGLPPLKASHSAHS	0.9131	0.82	SUMOylation	Pred.	E3 SUMO-protein ligase RanBP2
O43143	754	IRTCTDIKPEWLVKI	0.9061	0.82	SUMOylation	Exp.	E3 SUMO-protein ligase RanBP2
O43143	491	LYTEKAYKTEMQDNT	0.8945	0.82	SUMOylation	Exp.	E3 SUMO-protein ligase RanBP2
O43143	730	PSTVLDHKPEWVLYN	0.8571	0.82	SUMOylation	Pred.	E3 SUMO-protein ligase RanBP2
O43143	277	DILMGVLKEVVRQRS	0.852	0.82	SUMOylation	Exp.	E3 SUMO-protein ligase RanBP2
O43143	3	*****MSKRHRLDLG	0.8491	0.82	SUMOylation	Pred.	E3 SUMO-protein ligase RanBP2
O43143	607	FVRPTEAKKAADEAK	0.8281	0.82	SUMOylation	Pred.	E3 SUMO-protein ligase RanBP2
O43143	516	SVVLQLKKLGIDDLV	0.8259	0.82	SUMOylation	Pred.	E3 SUMO-protein ligase RanBP2
O43143	635	LNVYHAFKQNHESVQ	0.8232	0.82	SUMOylation	Pred.	E3 SUMO-protein ligase RanBP2
O43143	614	KKAADEAKMRFAHID	0.8203	0.82	SUMOylation	Exp.	E3 SUMO-protein ligase RanBP2
O43175	388-392	EASKQADVNLVNAKLLVKE	0.944	0.85	SUMO interaction	Pred.	PPI
O43175	374-378	GNCLSPAVIVGLLKEASKQ	0.925	0.85	SUMO interaction	Pred.	PPI
O43175	70-74	VINAAEKLQVVGRAGTGVD	0.8809	0.85	SUMO interaction	Pred.	PPI
O43237	331	HENFTTVKPEDAYED	0.9159	0.82	SUMOylation	Pred.	PPI
O43237	73	GKTTLMTKLQGAEHG	0.9098	0.82	SUMOylation	Pred.	PPI
O43237	420	KKPDPNIKNNAASEG	0.907	0.82	SUMOylation	Pred.	PPI
O43237	106-110	DDHTRCNVWILDGDLYHKG	0.8994	0.85	SUMO interaction	Pred.	PPI
O43237	414	SPGTSVKKPDPNIKN	0.8785	0.82	SUMOylation	Pred.	PPI
O43237	275	ALIYTSVKEEKNLDL	0.8644	0.82	SUMOylation	Pred.	PPI
O43242	38	APQDVEMKEEAATGG	0.9616	0.82	SUMOylation	Exp.	PPI
O43242	523	QQDLEFAKEMAEDDD	0.8982	0.82	SUMOylation	Pred.	PPI
O43242	223	RVYEFLDKLDVVRSF	0.8895	0.82	SUMOylation	Pred.	PPI
O43242	2	******MKQEGSARR	0.888	0.82	SUMOylation	Exp.	PPI
O43242	16	RRGADKAKPPPGGGE	0.8487	0.82	SUMOylation	Pred.	PPI
O43242	330	GFKQTVHKLLIVVEL	0.8317	0.82	SUMOylation	Pred.	PPI
O43242	194	ISDDLMQKISTQNRR	0.8247	0.82	SUMOylation	Pred.	PPI
O43290	709	DGYKPDVKIEYVDET	0.9751	0.82	SUMOylation	Exp.	Protein PML
O43290	705	FKEKDGYKPDVKIEY	0.908	0.82	SUMOylation	Exp.	Protein PML
O43290	109	YEAAASSKTSSGDAS	0.894	0.82	SUMOylation	Exp.	Protein PML
O43290	678	AVYCIEDKMAIDDKY	0.8849	0.82	SUMOylation	Exp.	Protein PML
O43290	525-529	LRDSGEKVVEIVKKLESRQ	0.8638	0.85	SUMO interaction	Pred.	SUMO2
O43290	742	GKGSGKMKTERRMKK	0.8602	0.82	SUMOylation	Exp.	Protein PML
O43290	684	DKMAIDDKYSRREEY	0.8567	0.82	SUMOylation	Exp.	Protein PML
O43290	336	KPRSILSKYDEELEG	0.8508	0.82	SUMOylation	Exp.	Protein PML
O43290	719	YVDETGRKLTPKEAF	0.8474	0.82	SUMOylation	Pred.	Protein PML
O43290	749	KTERRMKKLDEEALL	0.8462	0.82	SUMOylation	Exp.	Protein PML
O43290	699	RGFTQDFKEKDGYKP	0.846	0.82	SUMOylation	Exp.	Protein PML
O43290	147	IKKEAGTKEEPVTAD	0.8424	0.82	SUMOylation	Exp.	Protein PML
O43290	94	EPSERRVKREKRDDG	0.8401	0.82	SUMOylation	Exp.	Protein PML
O43290	454	VSEVEEEKEPVPQPL	0.8341	0.82	SUMOylation	Exp.	Protein PML
O43324	2024-11-07	*MAAAAELSLLEKSLGLSK	0.8692	0.85	SUMO interaction	Pred.	PPI
O43324	128-132	YYGLHRFIVDLTVQEKEKY	0.8616	0.85	SUMO interaction	Pred.	PPI
O43324	166	LSSVVFIKNRLYTNS	0.8346	0.82	SUMOylation	Pred.	PPI
O43324	68	LGSTAEEKAIVQQWL	0.8285	0.82	SUMOylation	Pred.	PPI
O43390	13	NGNAVQLKEEEEPMD	0.9255	0.82	SUMOylation	Exp.	Transcription intermediary factor 1-beta
O43390	574	GNVGGKRKADGYNQP	0.925	0.82	SUMOylation	Pred.	Transcription intermediary factor 1-beta
O43390	584	GYNQPDSKRRQTNNQ	0.9133	0.82	SUMOylation	Exp.	Transcription intermediary factor 1-beta
O43390	404-408	KEIEGEEIEIVLAKPPDKK	0.9029	0.85	SUMO interaction	Pred.	SUMO2
O43390	273-277	FSKVTEGLVDVILYHQPDD	0.8627	0.85	SUMO interaction	Pred.	SUMO2
O43390	397	AMDEMNGKEIEGEEI	0.8589	0.82	SUMOylation	Pred.	Transcription intermediary factor 1-beta
O43390	126	TKGPDEAKIKALLER	0.8539	0.82	SUMOylation	Exp.	Transcription intermediary factor 1-beta
O43390	268	NILEEFSKVTEGLVD	0.8415	0.82	SUMOylation	Pred.	Transcription intermediary factor 1-beta
O43390	84	LSVLQQFKESDLSHV	0.8272	0.82	SUMOylation	Pred.	Transcription intermediary factor 1-beta
O43395	52	KKAADHLKPFLDDST	0.9436	0.82	SUMOylation	Pred.	PPI
O43395	495	EAVQDPTKVEAHVRA	0.9302	0.82	SUMOylation	Exp.	PPI
O43395	12	KRELDELKPWIEKTV	0.9168	0.82	SUMOylation	Pred.	PPI
O43395	220	IQAQLALKPGLIGNA	0.8968	0.82	SUMOylation	Pred.	PPI
O43395	244	AMGIAPPKVELKDQT	0.8951	0.82	SUMOylation	Exp.	PPI
O43395	534	VKKIKKLKEDISQGV	0.8744	0.82	SUMOylation	Pred.	PPI
O43395	579-583	VVVLHKDVNVVVVEGGPKA	0.8722	0.85	SUMO interaction	Pred.	PPI
O43395	65	STLRFVDKLFEAVEE	0.8566	0.82	SUMOylation	Pred.	PPI
O43395	612	DEQTSNTKGDDDEES	0.8437	0.82	SUMOylation	Pred.	PPI
O43395	248	APPKVELKDQTKPTP	0.8364	0.82	SUMOylation	Exp.	PPI
O43395	475	LMPPPEPKVRISNLM	0.8271	0.82	SUMOylation	Exp.	PPI
O43491	420	DSEGVDIKLGVCANG	0.918	0.82	SUMOylation	Pred.	PPI
O43491	12	VGSVSEVKKDSSQLG	0.9027	0.82	SUMOylation	Pred.	PPI
O43491	140	AQKKQEIKVEVKEEK	0.8863	0.82	SUMOylation	Exp.	PPI
O43491	507	PEQPPKAKFLTLGSK	0.8551	0.82	SUMOylation	Pred.	PPI
O43491	505	VSPEQPPKAKFLTLG	0.8451	0.82	SUMOylation	Pred.	PPI
O43491	203	EVQTNELKAEKASQK	0.8329	0.82	SUMOylation	Pred.	PPI
O43491	565	VMDQSLMKDFPGAAG	0.831	0.82	SUMOylation	Pred.	PPI
O43491	160	EEKPSVSKVEMQPTE	0.8281	0.82	SUMOylation	Pred.	PPI
O43491	114	VEEQVLDKEEPLPEE	0.821	0.82	SUMOylation	Pred.	PPI
O43583	174-178	QGDFTDDIIDVIQEKWPEV	0.9293	0.85	SUMO interaction	Pred.	PPI
O43583	14	ESSGADCKGDPRNSA	0.9082	0.82	SUMOylation	Pred.	PPI
O43583	22	GDPRNSAKLDADYPL	0.8946	0.82	SUMOylation	Pred.	PPI
O43583	75	LTVENSPKQEAGISE	0.8788	0.82	SUMOylation	Exp.	PPI
O43583	114	KKKTVPQKVTIAKIP	0.8218	0.82	SUMOylation	Pred.	PPI
O43592	29	LAYFEQLKISPDAWQ	0.8803	0.82	SUMOylation	Pred.	PPI
O43592	474	HFSGDVSKASALQDM	0.8505	0.82	SUMOylation	Pred.	PPI
O43592	553	YLFSRFVKSLNKQMN	0.8203	0.82	SUMOylation	Pred.	PPI
O43615	68	SGLLDNVKQELAKNK	0.9614	0.82	SUMOylation	Pred.	PPI
O43615	405	VMVVRNPKGEVVEGD	0.9274	0.82	SUMOylation	Pred.	PPI
O43615	187	SQGVESVKKEIDDSV	0.9115	0.82	SUMOylation	Pred.	PPI
O43615	293	LLGGLFSKTEMSEVL	0.901	0.82	SUMOylation	Pred.	PPI
O43615	130	GELTGTVKESLHEVS	0.8579	0.82	SUMOylation	Pred.	PPI
O43615	264	RFFEMKMKYDESDNA	0.8546	0.82	SUMOylation	Pred.	PPI
O43615	340	SGELDILKDWCYEAT	0.8246	0.82	SUMOylation	Pred.	PPI
O43707	899	VPGALDYKSFSTALY	0.9105	0.82	SUMOylation	Pred.	PPI
O43707	450	TATLSDIKALIRKHE	0.8759	0.82	SUMOylation	Pred.	PPI
O43707	273	HAFSGAQKAETAANR	0.8592	0.82	SUMOylation	Pred.	PPI
O43707	432	HEAWTDGKEAMLKHR	0.852	0.82	SUMOylation	Pred.	PPI
O43707	239	EKYLDIPKMLDAEDI	0.8513	0.82	SUMOylation	Pred.	PPI
O43707	791	ALGPEEFKACLISLG	0.827	0.82	SUMOylation	Pred.	PPI
O43776	406	WLKEHDVKKEDGTFY	0.8972	0.82	SUMOylation	Pred.	PPI
O43776	76	MWHREQMKSESREKK	0.8674	0.82	SUMOylation	Pred.	PPI
O43776	104	EAKKITIKNDPSLPE	0.8529	0.82	SUMOylation	Exp.	PPI
O43776	116	LPEPKCVKIGALEGY	0.8388	0.82	SUMOylation	Pred.	PPI
O43776	244	IRGENMSKILKARSM	0.8354	0.82	SUMOylation	Exp.	PPI
O43776	490	EEILAGYKREGIDPT	0.8338	0.82	SUMOylation	Exp.	PPI
O43776	27	GTKEKPFKTGLKALM	0.8332	0.82	SUMOylation	Pred.	PPI
O43795	177	MDIEFDFKGDPLGGV	0.9311	0.82	SUMOylation	Pred.	PPI
O43795	224	EELLNKLKLERDFSR	0.921	0.82	SUMOylation	Pred.	PPI
O43795	1130-1134	CKRKNNRLLEVAVP*****	0.9169	0.85	SUMO interaction	Pred.	PPI
O43795	1026	DQKSGQIKSEVPLVD	0.9122	0.82	SUMOylation	Pred.	PPI
O43795	414-418	CNEKLQQIFIELTLKEEQE	0.9107	0.85	SUMO interaction	Pred.	PPI
O43795	271-275	MDHEAESVLAVVAAVLKLG	0.9101	0.85	SUMO interaction	Pred.	PPI
O43795	941	QKLIYEEKLEASELF	0.9038	0.82	SUMOylation	Pred.	PPI
O43795	280	AVVAAVLKLGNIEFK	0.8975	0.82	SUMOylation	Pred.	PPI
O43795	1088	TLSQTKQKLNIEISD	0.8891	0.82	SUMOylation	Pred.	PPI
O43795	287	KLGNIEFKPESRVNG	0.889	0.82	SUMOylation	Exp.	PPI
O43795	241	YLSLDSAKVNGVDDA	0.8875	0.82	SUMOylation	Pred.	PPI
O43795	1116	KFIQGNQKNGSVPTC	0.8831	0.82	SUMOylation	Pred.	PPI
O43795	987-991	KDAIEEKIIIAEVVNKINR	0.882	0.85	SUMO interaction	Pred.	PPI
O43795	1060	EGSEAASKGDFLFSS	0.8705	0.82	SUMOylation	Pred.	PPI
O43795	68	LPIYSPEKVEEYRNR	0.8693	0.82	SUMOylation	Pred.	PPI
O43795	222	ASEELLNKLKLERDF	0.8682	0.82	SUMOylation	Pred.	PPI
O43795	104-108	DQDKDQCILITGESGAGKT	0.8583	0.85	SUMO interaction	Pred.	PPI
O43795	575	PTAGSQFKASVATLM	0.8401	0.82	SUMOylation	Pred.	PPI
O43795	561	FPEGNPAKINLKRPP	0.8264	0.82	SUMOylation	Pred.	PPI
O43795	7	*MAKMEVKTSLLDNM	0.8232	0.82	SUMOylation	Pred.	PPI
O43809	29	NKYIQQTKPLTLERT	0.8323	0.82	SUMOylation	Exp.	PPI
O43818	266	TSHDRSVKVWNVAEN	0.9269	0.82	SUMOylation	Pred.	PPI
O43818	212	MAISSDGKYLASGDR	0.9128	0.82	SUMOylation	Pred.	PPI
O43818	29	GAGKRRRKADSAGDR	0.8958	0.82	SUMOylation	Pred.	PPI
O43818	12	AAARKRGKPASGAGA	0.8856	0.82	SUMOylation	Pred.	PPI
O43818	62	SESLAPRKPEEEEEE	0.8683	0.82	SUMOylation	Exp.	PPI
O43818	97	LRQQEEEKAEARAFE	0.8481	0.82	SUMOylation	Exp.	PPI
O43818	25	GAGAGAGKRRRKADS	0.8438	0.82	SUMOylation	Pred.	PPI
O43818	9	SATAAARKRGKPASG	0.8257	0.82	SUMOylation	Pred.	PPI
O60231	312-316	RGQPARAVDLVEEESGAPG	0.9421	0.85	SUMO interaction	Pred.	SUMO1
O60231	291	RAAGEQEKLEATNRY	0.9403	0.82	SUMOylation	Pred.	PPI
O60231	220	KMAEEDRKAMVPELR	0.9233	0.82	SUMOylation	Exp.	PPI
O60231	925-929	LEGLLERVEVGLSSCQGDY	0.9206	0.85	SUMO interaction	Pred.	SUMO1
O60231	472	VAREMGVKLGNEVGY	0.8978	0.82	SUMOylation	Pred.	PPI
O60231	547	ARFRPELKVLVASAT	0.8854	0.82	SUMOylation	Pred.	PPI
O60231	213	EEAQKRLKMAEEDRK	0.874	0.82	SUMOylation	Pred.	PPI
O60231	157	GSKQQTEKPESEDEW	0.8487	0.82	SUMOylation	Pred.	PPI
O60231	210	KAYEEAQKRLKMAEE	0.8386	0.82	SUMOylation	Pred.	PPI
O60231	242	LAKREREKLEDLEAE	0.8271	0.82	SUMOylation	Pred.	PPI
O60256	12	TPPELETKMNITKGG	0.8234	0.82	SUMOylation	Pred.	PPI
O60282	70-74	YNACAKQIVKDVLEGYNGT	0.934	0.85	SUMO interaction	Pred.	PPI
O60282	405-409	IIDNIAPVVAGISTEEKEK	0.92	0.85	SUMO interaction	Pred.	PPI
O60282	877	RATAERVKALESALK	0.9045	0.82	SUMOylation	Pred.	PPI
O60282	924	AHSAQIAKPIRPGHY	0.9026	0.82	SUMOylation	Pred.	PPI
O60282	884	KALESALKEAKENAM	0.9011	0.82	SUMOylation	Pred.	PPI
O60282	214	SIFLINIKQENVETE	0.8991	0.82	SUMOylation	Pred.	PPI
O60282	905	QQEVDRIKEAVRAKN	0.8947	0.82	SUMOylation	Pred.	PPI
O60282	151	RDLLDVSKTNLAVHE	0.8866	0.82	SUMOylation	Pred.	PPI
O60282	766	EDQEREMKLEKLLLL	0.8714	0.82	SUMOylation	Pred.	PPI
O60282	864	DLRCELPKLEKRLRA	0.8708	0.82	SUMOylation	Pred.	PPI
O60282	132	ENLEFHIKVSYFEIY	0.8703	0.82	SUMOylation	Pred.	PPI
O60282	887	ESALKEAKENAMRDR	0.8642	0.82	SUMOylation	Pred.	PPI
O60282	484-488	NEAAKDEVKEVLQALEELA	0.8632	0.85	SUMO interaction	Pred.	PPI
O60282	571	IIGTNDVKTLADVNG	0.8549	0.82	SUMOylation	Pred.	PPI
O60282	700	LQDAEEMKKALEQQM	0.8499	0.82	SUMOylation	Pred.	PPI
O60282	501	LAVNYDQKSQEVEDK	0.8475	0.82	SUMOylation	Pred.	PPI
O60282	599	SKMKSEVKSLVNRSK	0.8446	0.82	SUMOylation	Pred.	PPI
O60282	849	EQLTKVHKQLVRDNA	0.8418	0.82	SUMOylation	Pred.	PPI
O60343	187	AAMKEDAKPSKDNED	0.9038	0.82	SUMOylation	Pred.	PPI
O60343	555	ATSSGRFKLDILKNK	0.8752	0.82	SUMOylation	Pred.	PPI
O60343	201	DAFYNSQKFEVLYCG	0.8681	0.82	SUMOylation	Pred.	PPI
O60343	374	NLISPDTKSVVLEKN	0.864	0.82	SUMOylation	Pred.	PPI
O60343	1201	EDSETLEKLERANSQ	0.8416	0.82	SUMOylation	Pred.	PPI
O60343	144	TYFAYLIKAQPDDPE	0.8356	0.82	SUMOylation	Pred.	PPI
O60502	909-913	MEGFPKDVVILGRSL****	0.9617	0.85	SUMO interaction	Pred.	PPI
O60502	901	LGCFEIAKMEGFPKD	0.8725	0.82	SUMOylation	Exp.	PPI
O60502	478	KQEETDHKNDNQILS	0.8615	0.82	SUMOylation	Exp.	PPI
O60502	358	STVSIQIKLENEGSD	0.854	0.82	SUMOylation	Exp.	PPI
O60502	655	KSIMSMVKSFVQWLG	0.8405	0.82	SUMOylation	Pred.	PPI
O60502	471	PMDMVVEKQEETDHK	0.8297	0.82	SUMOylation	Exp.	PPI
O60502	844	ANFPSLIKMDIHKKV	0.8282	0.82	SUMOylation	Exp.	PPI
O60547	101	VKIINEVKPTEIYNL	0.8811	0.82	SUMOylation	Exp.	PPI
O60547	301	KTIVWEGKNENEVGR	0.8534	0.82	SUMOylation	Exp.	PPI
O60547	70	GRIEHLYKNPQAHIE	0.8453	0.82	SUMOylation	Pred.	PPI
O60547	149	CGLINSVKFYQASTS	0.8322	0.82	SUMOylation	Pred.	PPI
O60547	21	SGDGEMGKPRNVALI	0.8247	0.82	SUMOylation	Exp.	PPI
O60551	493-497	PGTDSEKVGLVLQ******	0.9855	0.85	SUMO interaction	Pred.	PPI
O60551	129	WDTQPVPKLDEVITS	0.9193	0.82	SUMOylation	Pred.	PPI
O60551	65	KPNSGGTKSDSASDS	0.8986	0.82	SUMOylation	Pred.	PPI
O60551	90	NPSVPMQKLQDIQRA	0.8434	0.82	SUMOylation	Pred.	PPI
O60551	327	MTLQRTMKLYRLPDV	0.8398	0.82	SUMOylation	Pred.	PPI
O60551	419	HPAHKSLKAAYSFYN	0.8255	0.82	SUMOylation	Pred.	PPI
O60684	162-166	GTSQQTKIVIEAGAVPIFI	0.9632	0.85	SUMO interaction	Pred.	PPI
O60684	437-441	LTVMDSKIVQVALNGLENI	0.9202	0.85	SUMO interaction	Pred.	PPI
O60684	478	EEAYGLDKIEFLQSH	0.8904	0.82	SUMOylation	Pred.	PPI
O60684	18	NYRMKSYKNNALNPE	0.8688	0.82	SUMOylation	Pred.	PPI
O60701	281-285	GSCFQKDVLNLVYLCEALN	0.8955	0.85	SUMO interaction	Pred.	PPI
O60701	339	AILGFAFKKDTGDTR	0.8661	0.82	SUMOylation	Pred.	PPI
O60701	173	GTAIKDLKNPDRVLI	0.8592	0.82	SUMOylation	Pred.	PPI
O60701	421	CTEWDMFKELDYERI	0.8476	0.82	SUMOylation	Pred.	PPI
O60701	370	HLHIYDPKVPREQIV	0.8317	0.82	SUMOylation	Pred.	PPI
O60701	330	FNTVTDKKIAILGFA	0.8294	0.82	SUMOylation	Pred.	PPI
O60701	107	KGRAADLKYIEACAR	0.8267	0.82	SUMOylation	Pred.	PPI
O60762	95	LLRPREKKLGLGTAY	0.8995	0.82	SUMOylation	Pred.	PPI
O60762	240	DRVYGESKLGGNEIV	0.8598	0.82	SUMOylation	Pred.	PPI
O60826	356	EEVEADMKTLGVSFV	0.8658	0.82	SUMOylation	Pred.	PPI
O60832	509-513	KKKKAKEVELVSE******	0.9856	0.85	SUMO interaction	Pred.	PPI
O60832	413	DSTPATWKQEYVDYS	0.9067	0.82	SUMOylation	Exp.	PPI
O60832	39	HAEEFLIKPESKVAK	0.9038	0.82	SUMOylation	Exp.	PPI
O60832	80	ACGSNPLKREIGDYI	0.8977	0.82	SUMOylation	Exp.	PPI
O60832	394	SQKKLMIKQGLLDKH	0.8732	0.82	SUMOylation	Exp.	PPI
O60832	2024-10-06	**MADAEVIILPKKHKKKK	0.87	0.85	SUMO interaction	Pred.	PPI
O60832	467	PAAPQLIKKEKKKSK	0.8683	0.82	SUMOylation	Exp.	PPI
O60832	424	VDYSESAKKEVVAEV	0.8438	0.82	SUMOylation	Exp.	PPI
O60832	433	EVVAEVVKAPQVVAE	0.8415	0.82	SUMOylation	Exp.	PPI
O60832	480	SKKDKKAKAGLESGA	0.8307	0.82	SUMOylation	Pred.	PPI
O60841	130	SKKTAKPKVEMYSGS	0.959	0.82	SUMOylation	Pred.	E3 SUMO-protein ligase PIAS4
O60841	160	KAQKSNKKWDGSEED	0.923	0.82	SUMOylation	Pred.	E3 SUMO-protein ligase PIAS4
O60841	601	DSDDDRTKEERAYDK	0.9226	0.82	SUMOylation	Pred.	E3 SUMO-protein ligase PIAS4
O60841	298	VIPASEEKAETPTAA	0.9139	0.82	SUMOylation	Pred.	E3 SUMO-protein ligase PIAS4
O60841	207	QKKNQKNKPGPNIES	0.9111	0.82	SUMOylation	Pred.	E3 SUMO-protein ligase PIAS4
O60841	82	DRETVAVKPTENNEE	0.9108	0.82	SUMOylation	Pred.	E3 SUMO-protein ligase PIAS4
O60841	14	NKSEDSTKDDIDLDA	0.9017	0.82	SUMOylation	Pred.	E3 SUMO-protein ligase PIAS4
O60841	226	DDASFKIKTVAQKKA	0.8928	0.82	SUMOylation	Pred.	E3 SUMO-protein ligase PIAS4
O60841	975	KQTLNAIKLEEKGVY	0.8818	0.82	SUMOylation	Pred.	E3 SUMO-protein ligase PIAS4
O60841	622	KRRLEHSKNVNTEKL	0.871	0.82	SUMOylation	Pred.	E3 SUMO-protein ligase PIAS4
O60841	145	DDDDDFNKLPKKAKG	0.8637	0.82	SUMOylation	Pred.	E3 SUMO-protein ligase PIAS4
O60841	424	ARAEATLKLLQAQGV	0.8624	0.82	SUMOylation	Pred.	E3 SUMO-protein ligase PIAS4
O60841	128	SKSKKTAKPKVEMYS	0.8617	0.82	SUMOylation	Pred.	E3 SUMO-protein ligase PIAS4
O60841	523-527	EKVEGNKVHIEVKENPEEE	0.855	0.85	SUMO interaction	Pred.	PPI
O60841	757	PFIVALNKIDRLYDW	0.8505	0.82	SUMOylation	Pred.	E3 SUMO-protein ligase PIAS4
O60841	784	KKQKKNTKDEFEERA	0.8478	0.82	SUMOylation	Pred.	E3 SUMO-protein ligase PIAS4
O60841	568	EGDEEDEKVSDEKDS	0.8475	0.82	SUMOylation	Pred.	E3 SUMO-protein ligase PIAS4
O60841	224	EDDDASFKIKTVAQK	0.8443	0.82	SUMOylation	Pred.	E3 SUMO-protein ligase PIAS4
O60841	275	KQKESQRKFEEETVK	0.8418	0.82	SUMOylation	Pred.	E3 SUMO-protein ligase PIAS4
O60841	73	SLEAQGIKADRETVA	0.8412	0.82	SUMOylation	Pred.	E3 SUMO-protein ligase PIAS4
O60841	1160	KGQEVCVKIEPIPGE	0.8402	0.82	SUMOylation	Exp.	E3 SUMO-protein ligase PIAS4
O60841	582	SGKTLDKKPSKEMSS	0.8321	0.82	SUMOylation	Pred.	E3 SUMO-protein ligase PIAS4
O60841	999	EALLEFLKTSEVPYA	0.8296	0.82	SUMOylation	Pred.	E3 SUMO-protein ligase PIAS4
O60841	122	ELEDKDSKSKKTAKP	0.8273	0.82	SUMOylation	Pred.	E3 SUMO-protein ligase PIAS4
O60884	121	EDMMHPLKVSLEDLY	0.9289	0.82	SUMOylation	Pred.	PPI
O60884	216-220	KVIKEVKILEVHVDKGMKH	0.913	0.85	SUMO interaction	Pred.	SENP5
O60884	8	MANVADTKLYDILGV	0.9117	0.82	SUMOylation	Pred.	PPI
O60884	62	EVLSNPEKRELYDRY	0.8862	0.82	SUMOylation	Pred.	PPI
O60884	25	GASENELKKAYRKLA	0.8607	0.82	SUMOylation	Pred.	PPI
O60884	210-214	KKCEGKKVIKEVKILEVHV	0.8504	0.85	SUMO interaction	Pred.	SENP5
O60884	139	TTKLQLSKNVLCSAC	0.8457	0.82	SUMOylation	Pred.	PPI
O60884	215	KKVIKEVKILEVHVD	0.8334	0.82	SUMOylation	Pred.	PPI
O60884	131	LEDLYNGKTTKLQLS	0.8272	0.82	SUMOylation	Pred.	PPI
O75083	512-516	AVCDASKVVTVFSVADGYS	0.9823	0.85	SUMO interaction	Pred.	PPI
O75083	429-433	VVVCIGQIVLLKDQRKCFS	0.9782	0.85	SUMO interaction	Pred.	PPI
O75083	450-454	NPGYEPEVVAVHPGGDTVA	0.9594	0.85	SUMO interaction	Pred.	PPI
O75083	405	YSGQGVVKLDVQPKC	0.9172	0.82	SUMOylation	Pred.	PPI
O75083	117-121	WTEDSKRIAVVGEGREKFG	0.9041	0.85	SUMO interaction	Pred.	PPI
O75083	148-152	EITGHNKVINSVDIKQSRP	0.8836	0.85	SUMO interaction	Pred.	PPI
O75083	480	SILGTTLKDEGKLLE	0.8785	0.82	SUMOylation	Exp.	PPI
O75083	95	TQKEHLLKYEYQPFA	0.8679	0.82	SUMOylation	Exp.	PPI
O75083	317	SKPLHVIKGHSKSIQ	0.8632	0.82	SUMOylation	Exp.	PPI
O75083	40-44	LYTNGKCVILRNIDNPALA	0.8624	0.85	SUMO interaction	Pred.	PPI
O75083	569	SDPETRVKIQDAHRL	0.8555	0.82	SUMOylation	Exp.	PPI
O75083	489	EGKLLEAKGPVTDVA	0.8538	0.82	SUMOylation	Exp.	PPI
O75083	334	TVHKNGGKSYIYSGS	0.8437	0.82	SUMOylation	Pred.	PPI
O75083	28	KIIGGDPKGNNFLYT	0.8387	0.82	SUMOylation	Pred.	PPI
O75083	330	IQCLTVHKNGGKSYI	0.8387	0.82	SUMOylation	Pred.	PPI
O75083	219	QIYIYDGKTGEKVCA	0.8375	0.82	SUMOylation	Pred.	PPI
O75083	600	TSHDASVKEWTITY*	0.8325	0.82	SUMOylation	Pred.	PPI
O75083	182	EGPPFKFKFTIGDHS	0.8296	0.82	SUMOylation	Pred.	PPI
O75083	321	HVIKGHSKSIQCLTV	0.8263	0.82	SUMOylation	Pred.	PPI
O75146	641	ILQDAVSKLDDPLHL	0.9249	0.82	SUMOylation	Pred.	PPI
O75146	816	RHASSGVKLEVNERI	0.9162	0.82	SUMOylation	Pred.	PPI
O75146	1043	KKPPLAQKPSVAPRQ	0.9157	0.82	SUMOylation	Pred.	PPI
O75146	506	VKRESELKLEEKSDQ	0.8944	0.82	SUMOylation	Pred.	PPI
O75146	893-897	LVEAADKVVLHTGKYEELI	0.8796	0.85	SUMO interaction	Pred.	PPI
O75146	542	LSHTEQSKSELSSRL	0.8676	0.82	SUMOylation	Pred.	PPI
O75146	768	LQLGQELKPKSLDVR	0.8512	0.82	SUMOylation	Pred.	PPI
O75146	899	KVVLHTGKYEELIVC	0.8505	0.82	SUMOylation	Pred.	PPI
O75146	1036	APRSVTTKKPPLAQK	0.8321	0.82	SUMOylation	Pred.	PPI
O75146	232	HLYHYTVKLLFKLHS	0.8214	0.82	SUMOylation	Pred.	PPI
O75153	1159	VARVYESKAEFRSAL	0.887	0.82	SUMOylation	Pred.	PPI
O75153	927-931	ETYGLQKITLLREISLKTG	0.8832	0.85	SUMO interaction	Pred.	PPI
O75153	12	GDCPESLKKEAAAAE	0.8824	0.82	SUMOylation	Pred.	PPI
O75153	1257	QKDLENLKAEVARRH	0.8823	0.82	SUMOylation	Pred.	PPI
O75153	1144	YHGPKALKVALSHHL	0.8802	0.82	SUMOylation	Pred.	PPI
O75153	653	GPSSLESKSEDPPGQ	0.8773	0.82	SUMOylation	Pred.	PPI
O75153	1177	KEGYTIYKTQLGEDH	0.8546	0.82	SUMOylation	Pred.	PPI
O75153	1301	GSQPPAAKDPSPSVQ	0.8527	0.82	SUMOylation	Pred.	PPI
O75153	210	QPQNRDWKPLQCLKV	0.8472	0.82	SUMOylation	Pred.	PPI
O75153	415	INPSEETKMQMFIWN	0.8451	0.82	SUMOylation	Pred.	PPI
O75153	740	QDEVRDQKQLLKDAA	0.8344	0.82	SUMOylation	Pred.	PPI
O75153	622	HRYLLFMKLAALQLM	0.8329	0.82	SUMOylation	Pred.	PPI
O75153	810	HQLDHVFKIGIGELI	0.825	0.82	SUMOylation	Pred.	PPI
O75165	1457-1461	QEAFSRCVAVLTRASKPSD	0.9887	0.85	SUMO interaction	Pred.	PPI
O75165	1736	MAITHAAKVESEQHG	0.9024	0.82	SUMOylation	Pred.	PPI
O75165	128-132	WSDSRKPVILEVTPGGFDQ	0.902	0.85	SUMO interaction	Pred.	PPI
O75165	969	IEAAPDMKRESEKEW	0.8959	0.82	SUMOylation	Pred.	PPI
O75165	685	MHVRDNVKIAMDQYG	0.8752	0.82	SUMOylation	Pred.	PPI
O75165	333	GNRDVCVKMTPTHKG	0.8666	0.82	SUMOylation	Pred.	PPI
O75165	741	QKENINQKPVVLRKR	0.862	0.82	SUMOylation	Pred.	PPI
O75165	753	RKRRQRIKIEANWDL	0.8609	0.82	SUMOylation	Pred.	PPI
O75165	2130	ELVAQALKADLVPYL	0.8582	0.82	SUMOylation	Pred.	PPI
O75165	1881	QTAELFAKMTADKLI	0.8574	0.82	SUMOylation	Pred.	PPI
O75165	1565	LEESGIQKSEETNQQ	0.8532	0.82	SUMOylation	Pred.	PPI
O75165	817	NHHEFEVKYECLAEE	0.8436	0.82	SUMOylation	Pred.	PPI
O75165	1335	AQKYHPDKNPEGRDM	0.8377	0.82	SUMOylation	Pred.	PPI
O75165	696	DQYGKFNKVPEWQRL	0.8349	0.82	SUMOylation	Pred.	PPI
O75165	126	HHWSDSRKPVILEVT	0.8343	0.82	SUMOylation	Pred.	PPI
O75165	498	LRQEQLNKASLLSSK	0.829	0.82	SUMOylation	Pred.	PPI
O75165	718	VEKFAKEKVDLVLMH	0.8234	0.82	SUMOylation	Pred.	PPI
O75396	169	ALSALDSKANNLSSL	0.8855	0.82	SUMOylation	Exp.	PPI
O75436	30	TRKMAEMKTEDGKVE	0.8934	0.82	SUMOylation	Exp.	Mitochondrial ubiquitin ligase activator of NFKB 1
O75436	14-18	FFGPICEIDIVLNDGETRK	0.8872	0.85	SUMO interaction	Pred.	PPI
O75436	165	PDVNNSIKMEVGIED	0.8686	0.82	SUMOylation	Pred.	Mitochondrial ubiquitin ligase activator of NFKB 1
O75436	35	EMKTEDGKVEKHYLF	0.8332	0.82	SUMOylation	Pred.	Mitochondrial ubiquitin ligase activator of NFKB 1
O75436	133	VRLRYFLKVTIVRRL	0.8263	0.82	SUMOylation	Pred.	Mitochondrial ubiquitin ligase activator of NFKB 1
O75436	93	HEFVNLVKELALPGE	0.8235	0.82	SUMOylation	Pred.	Mitochondrial ubiquitin ligase activator of NFKB 1
O75475	476	EKEQTGSKTLNGGSD	0.9284	0.82	SUMOylation	Pred.	E3 SUMO-protein ligase RanBP2
O75475	6	**MTRDFKPGDLIFA	0.9269	0.82	SUMOylation	Exp.	E3 SUMO-protein ligase RanBP2
O75475	239	KKDEEGQKEEDKPRK	0.8926	0.82	SUMOylation	Pred.	E3 SUMO-protein ligase RanBP2
O75475	39	AVKPPTNKLPIFFFG	0.8829	0.82	SUMOylation	Pred.	E3 SUMO-protein ligase RanBP2
O75475	127	EDTDHEEKASNEDVT	0.8817	0.82	SUMOylation	Exp.	E3 SUMO-protein ligase RanBP2
O75475	524	RETEISLKDSTLDN*	0.8793	0.82	SUMOylation	Pred.	E3 SUMO-protein ligase RanBP2
O75475	34	EVPDGAVKPPTNKLP	0.8789	0.82	SUMOylation	Pred.	E3 SUMO-protein ligase RanBP2
O75475	364	AEIKNSLKIDNLDVN	0.8733	0.82	SUMOylation	Exp.	E3 SUMO-protein ligase RanBP2
O75475	329	METEQQNKDEGKKPE	0.8707	0.82	SUMOylation	Pred.	E3 SUMO-protein ligase RanBP2
O75475	501	GESNEDSKDNHEAST	0.8633	0.82	SUMOylation	Pred.	E3 SUMO-protein ligase RanBP2
O75475	511	HEASTKKKPSSEERE	0.8632	0.82	SUMOylation	Pred.	E3 SUMO-protein ligase RanBP2
O75475	119	EKETSVSKEDTDHEE	0.8622	0.82	SUMOylation	Exp.	E3 SUMO-protein ligase RanBP2
O75475	467	GKKGPNKKLEKEQTG	0.8547	0.82	SUMOylation	Pred.	E3 SUMO-protein ligase RanBP2
O75475	201	RGRPKMVKQPCPSES	0.8536	0.82	SUMOylation	Exp.	E3 SUMO-protein ligase RanBP2
O75475	232	KQPKKQPKKDEEGQK	0.8524	0.82	SUMOylation	Pred.	E3 SUMO-protein ligase RanBP2
O75475	317	EAADRKRKQEEQMET	0.8495	0.82	SUMOylation	Pred.	E3 SUMO-protein ligase RanBP2
O75475	360	QRIHAEIKNSLKIDN	0.8485	0.82	SUMOylation	Pred.	E3 SUMO-protein ligase RanBP2
O75475	175	ATASVNLKVSPKRGR	0.8429	0.82	SUMOylation	Pred.	E3 SUMO-protein ligase RanBP2
O75475	189	RPAATEVKIPKPRGR	0.8318	0.82	SUMOylation	Pred.	E3 SUMO-protein ligase RanBP2
O75475	339	GKKPEVKKVEKKRET	0.8265	0.82	SUMOylation	Pred.	E3 SUMO-protein ligase RanBP2
O75475	91	IDNNPKVKFSSQQAA	0.8231	0.82	SUMOylation	Pred.	E3 SUMO-protein ligase RanBP2
O75477	13-17	ARVLVAAVVGLVAVLLYAS	0.942	0.85	SUMO interaction	Pred.	PPI
O75477	91-95	VMIYIDRIEVVNMLAPYAV	0.9084	0.85	SUMO interaction	Pred.	PPI
O75477	330	RESSLPSKEALEPSG	0.8443	0.82	SUMOylation	Pred.	PPI
O75477	27	LLYASIHKIEEGHLA	0.8358	0.82	SUMOylation	Pred.	PPI
O75533	298	NRWDETPKTERDTPG	0.9553	0.82	SUMOylation	Exp.	PPI
O75533	468	SGNLPFLKPDDIQYF	0.9438	0.82	SUMOylation	Exp.	PPI
O75533	858	SRIVDDLKDEAEQYR	0.9217	0.82	SUMOylation	Pred.	PPI
O75533	182	KAKAGELKVVNGAAA	0.9091	0.82	SUMOylation	Exp.	PPI
O75533	887	GAADIDHKLEEQLID	0.8957	0.82	SUMOylation	Pred.	PPI
O75533	807	GVEANYIKTEILPPF	0.89	0.82	SUMOylation	Exp.	PPI
O75533	111	FAEHRPPKIADREDE	0.8804	0.82	SUMOylation	Pred.	PPI
O75533	146	GGKTPDPKMNARTYM	0.8802	0.82	SUMOylation	Exp.	PPI
O75533	505	MKLLLKIKNGTPPMR	0.8676	0.82	SUMOylation	Pred.	PPI
O75533	1226-1230	VFETSPHVIQAVMGALEGL	0.8642	0.85	SUMO interaction	Pred.	SUMO2
O75533	163	MREQHLTKEEREIRQ	0.8611	0.82	SUMOylation	Exp.	PPI
O75533	843	TTVELANKVGAAEII	0.8602	0.82	SUMOylation	Pred.	PPI
O75533	141	DPFADGGKTPDPKMN	0.8522	0.82	SUMOylation	Pred.	PPI
O75533	290	GATSSARKNRWDETP	0.8481	0.82	SUMOylation	Exp.	PPI
O75533	252	PGATPGSKIWDPTPS	0.8393	0.82	SUMOylation	Exp.	PPI
O75533	214	TPGATPKKLSSWDQA	0.828	0.82	SUMOylation	Exp.	PPI
O75533	177	QQLAEKAKAGELKVV	0.8259	0.82	SUMOylation	Pred.	PPI
O75643	944	GISHDDLKGDPLLDQ	0.9635	0.82	SUMOylation	Pred.	Transcription intermediary factor 1-beta
O75643	2127	YKFSVDVKEAETDSD	0.9575	0.82	SUMOylation	Pred.	Transcription intermediary factor 1-beta
O75643	46	EVLSLVGKLEGTRMG	0.9366	0.82	SUMOylation	Exp.	Transcription intermediary factor 1-beta
O75643	2035-2039	SIRSGGPVVVLVQLEREEE	0.9336	0.85	SUMO interaction	Pred.	SUMO2
O75643	60	GDKAQRTKPQMQEER	0.919	0.82	SUMOylation	Pred.	Transcription intermediary factor 1-beta
O75643	2121	MGCDQEYKFSVDVKE	0.9136	0.82	SUMOylation	Pred.	Transcription intermediary factor 1-beta
O75643	971	LDKNNLVKYDKKTGN	0.8864	0.82	SUMOylation	Pred.	Transcription intermediary factor 1-beta
O75643	1748	VTKTIENKQDAVDYL	0.8856	0.82	SUMOylation	Pred.	Transcription intermediary factor 1-beta
O75643	14	RSLQYEYKANSNLVL	0.8829	0.82	SUMOylation	Exp.	Transcription intermediary factor 1-beta
O75643	144	DEVLAVLKNEKLRDK	0.8824	0.82	SUMOylation	Pred.	Transcription intermediary factor 1-beta
O75643	1890	KFNDPHVKTNLLLQA	0.8777	0.82	SUMOylation	Pred.	Transcription intermediary factor 1-beta
O75643	975	NLVKYDKKTGNFQVT	0.8712	0.82	SUMOylation	Pred.	Transcription intermediary factor 1-beta
O75643	451	EVHVPALKPKPFGSE	0.8698	0.82	SUMOylation	Pred.	Transcription intermediary factor 1-beta
O75643	1183	KYVHLFPKLELSVHL	0.8648	0.82	SUMOylation	Pred.	Transcription intermediary factor 1-beta
O75643	864	GRPQYDTKGEGILIT	0.8534	0.82	SUMOylation	Pred.	Transcription intermediary factor 1-beta
O75643	2091	LQQKAKVKLDFVAPA	0.849	0.82	SUMOylation	Pred.	Transcription intermediary factor 1-beta
O75643	537	TINVDDFKIIYIAPM	0.8402	0.82	SUMOylation	Pred.	Transcription intermediary factor 1-beta
O75643	1743	FNAEIVTKTIENKQD	0.8393	0.82	SUMOylation	Pred.	Transcription intermediary factor 1-beta
O75643	1071	QAFISQLKLEGFALM	0.8346	0.82	SUMOylation	Pred.	Transcription intermediary factor 1-beta
O75643	294	DEVLEILKTASDDRE	0.834	0.82	SUMOylation	Pred.	Transcription intermediary factor 1-beta
O75821	71	IKTVTEYKIDEDGKK	0.914	0.82	SUMOylation	Pred.	PPI
O75821	308-312	SGFGYDHLILNVEWAKPST	0.8897	0.85	SUMO interaction	Pred.	PPI
O75821	9	PTGDFDSKPSWADQV	0.8841	0.82	SUMOylation	Exp.	PPI
O76094	52-56	VTALHCKVVCLIQNGSFKE	0.9726	0.85	SUMO interaction	Pred.	PPI
O76094	569	LPKNYDPKVTPDPER	0.9438	0.82	SUMOylation	Pred.	PPI
O76094	65-69	NGSFKEALNVINTHTKVLA	0.9189	0.85	SUMO interaction	Pred.	PPI
O76094	515	SSDSMSLKVDVEALE	0.8878	0.82	SUMOylation	Pred.	PPI
O76094	648	IIPPRHQKPAGAPAT	0.8806	0.82	SUMOylation	Pred.	PPI
O76094	617	SSELDASKTVSSPPT	0.8695	0.82	SUMOylation	Pred.	PPI
O76094	376	PENAAEIKLTMAQLK	0.8577	0.82	SUMOylation	Pred.	PPI
O76094	99	NRIENALKTIESANQ	0.8537	0.82	SUMOylation	Pred.	PPI
O76094	536	YIRKKGGKVTGDSQP	0.85	0.82	SUMOylation	Pred.	PPI
O76094	564	KKKGKLPKNYDPKVT	0.8311	0.82	SUMOylation	Pred.	PPI
O76094	544	VTGDSQPKEQGQGDL	0.8301	0.82	SUMOylation	Pred.	PPI
O94776	42-46	NGNVEAKVVCLFRRRDISS	0.9811	0.85	SUMO interaction	Pred.	SUMO2
O94776	330	KAAEADSKLKQVYIP	0.8888	0.82	SUMOylation	Exp.	Protein PML
O94776	32	RRIEELNKTANGNVE	0.8776	0.82	SUMOylation	Pred.	Protein PML
O94776	460	TFLLQTTKLTRLARR	0.8697	0.82	SUMOylation	Pred.	Protein PML
O94776	492	PINANAIKAECSIRL	0.8654	0.82	SUMOylation	Exp.	Protein PML
O94776	41	ANGNVEAKVVCLFRR	0.8622	0.82	SUMOylation	Pred.	Protein PML
O94776	639	PNLPLKVKPTLIAVR	0.859	0.82	SUMOylation	Exp.	Protein PML
O94776	595	QPAAKRQKLNPADAP	0.8488	0.82	SUMOylation	Exp.	Protein PML
O94776	637	RRPNLPLKVKPTLIA	0.8479	0.82	SUMOylation	Pred.	Protein PML
O94776	353	QIISVGSKPGMNGAG	0.8477	0.82	SUMOylation	Exp.	Protein PML
O94776	173	SDNRNQQKMEMKVWD	0.8444	0.82	SUMOylation	Pred.	Protein PML
O94776	177	NQQKMEMKVWDPDNP	0.837	0.82	SUMOylation	Exp.	Protein PML
O94776	71	REFEEESKQPGVSEQ	0.8367	0.82	SUMOylation	Exp.	Protein PML
O94776	508	KAAKTPLKIHPLVRL	0.8353	0.82	SUMOylation	Exp.	Protein PML
O94776	618	KDTRALRKALTHLEM	0.8236	0.82	SUMOylation	Pred.	Protein PML
O94776	449	NRAKLLAKNRQTFLL	0.8234	0.82	SUMOylation	Pred.	Protein PML
O94804	311	RELVAEAKAEVMEEI	0.9181	0.82	SUMOylation	Pred.	PPI
O94804	665	KLMKKEVKNEVEKLP	0.8927	0.82	SUMOylation	Pred.	PPI
O94804	217	KDTPYDYKADIWSLG	0.8848	0.82	SUMOylation	Pred.	PPI
O94804	940	REQEMFFKLSEEAEC	0.876	0.82	SUMOylation	Pred.	PPI
O94804	464	LETLGGEKLANGSLE	0.8703	0.82	SUMOylation	Pred.	PPI
O94804	690	KMEEHTQKKQLLDRD	0.8692	0.82	SUMOylation	Pred.	PPI
O94804	711	EDLELAMKRLTTDNR	0.8672	0.82	SUMOylation	Pred.	PPI
O94804	586	NQTQLSNKHELQLEQ	0.8573	0.82	SUMOylation	Pred.	PPI
O94804	703	RDFVAKQKEDLELAM	0.8549	0.82	SUMOylation	Pred.	PPI
O94804	93-97	ATCDHPYIVKLLGAYYHDG	0.8511	0.85	SUMO interaction	Pred.	PPI
O94804	861	ERLQQQQKHENQMRD	0.8498	0.82	SUMOylation	Pred.	PPI
O94804	839	SAAEQREKIKQFSQQ	0.846	0.82	SUMOylation	Pred.	PPI
O94804	841	AEQREKIKQFSQQEE	0.8453	0.82	SUMOylation	Pred.	PPI
O94804	159	RIIHRDLKAGNVLMT	0.8421	0.82	SUMOylation	Pred.	PPI
O94804	658	TRFQEQLKLMKKEVK	0.842	0.82	SUMOylation	Pred.	PPI
O94804	796	QRMIEQLKVRQQQEK	0.8402	0.82	SUMOylation	Pred.	PPI
O94804	70	AAKVIETKSEEELED	0.8389	0.82	SUMOylation	Pred.	PPI
O94804	661	QEQLKLMKKEVKNEV	0.8382	0.82	SUMOylation	Pred.	PPI
O94804	272	VEFRDFLKIALDKNP	0.8298	0.82	SUMOylation	Pred.	PPI
O94804	759	QERHQLVKQQLKDQY	0.829	0.82	SUMOylation	Pred.	PPI
O94804	701	LDRDFVAKQKEDLEL	0.8201	0.82	SUMOylation	Pred.	PPI
O94832	173	MDINFDFKGDPIGGH	0.925	0.82	SUMOylation	Pred.	PPI
O94832	152	LEAFGNAKTNRNDNS	0.9243	0.82	SUMOylation	Pred.	PPI
O94832	378-382	TIHGKNTVIGVLDIYGFEI	0.9115	0.85	SUMO interaction	Pred.	PPI
O94832	831	EGNYLASKPDTPQTS	0.9101	0.82	SUMOylation	Pred.	PPI
O94832	362-366	IVTRINDIIEVKNYDTTIH	0.903	0.85	SUMO interaction	Pred.	PPI
O94832	260	AMKVIGFKPEEIQTV	0.8961	0.82	SUMOylation	Pred.	PPI
O94832	532	DTLFQDFKRLMYNSS	0.8709	0.82	SUMOylation	Pred.	PPI
O94832	478	FLEALNSKLGKHAHF	0.866	0.82	SUMOylation	Pred.	PPI
O94832	1000-1004	TKNRSGFILSVPGN*****	0.8648	0.85	SUMO interaction	Pred.	PPI
O94832	871	RKVNRFSKVEDRAIF	0.8483	0.82	SUMOylation	Pred.	PPI
O94832	551	KNMWPEGKLSITEVT	0.836	0.82	SUMOylation	Pred.	PPI
O94832	897	TKQYKVMKTIPLYNL	0.8338	0.82	SUMOylation	Pred.	PPI
O94832	11	QESLEFGKADFVLMD	0.8286	0.82	SUMOylation	Pred.	PPI
O94903	266	DKCAADVKAPLEVAQ	0.94	0.82	SUMOylation	Exp.	E3 SUMO-protein ligase CBX4
O94903	121	LETVDSVKLADKVNS	0.8624	0.82	SUMOylation	Pred.	E3 SUMO-protein ligase CBX4
O94906	529-533	CQAVMRAVIGIGIEEEDRK	0.9829	0.85	SUMO interaction	Pred.	SUMO2
O94906	61	RTVGDQMKKNQAADD	0.9414	0.82	SUMOylation	Exp.	Transcription intermediary factor 1-beta
O94906	650	EIWLAAVKLESENDE	0.9259	0.82	SUMOylation	Exp.	Transcription intermediary factor 1-beta
O94906	683	RVFMKSVKLEWVQDN	0.8987	0.82	SUMOylation	Exp.	Transcription intermediary factor 1-beta
O94906	96	FSSGPYEKDDEEADA	0.8833	0.82	SUMOylation	Pred.	Transcription intermediary factor 1-beta
O94906	62	TVGDQMKKNQAADDD	0.8827	0.82	SUMOylation	Pred.	Transcription intermediary factor 1-beta
O94906	271	GQTVVDPKGYLTDLN	0.8802	0.82	SUMOylation	Pred.	Transcription intermediary factor 1-beta
O94906	53	DRHAPPGKRTVGDQM	0.8503	0.82	SUMOylation	Pred.	Transcription intermediary factor 1-beta
O94906	883	DAWAFFYKFELQHGT	0.8396	0.82	SUMOylation	Exp.	Transcription intermediary factor 1-beta
O94906	722	KGQIEEQKEMMEKAR	0.8333	0.82	SUMOylation	Exp.	Transcription intermediary factor 1-beta
O94906	472	HIWITAAKLEEANGN	0.8332	0.82	SUMOylation	Exp.	Transcription intermediary factor 1-beta
O94915	1322	NIELVDLKPLPTARR	0.9329	0.82	SUMOylation	Pred.	PPI
O94915	11	ITIDPDVKPGEYVIK	0.9192	0.82	SUMOylation	Pred.	PPI
O94915	1498	TDGNPDNKPIKENIE	0.9086	0.82	SUMOylation	Pred.	PPI
O94915	1544	GGSYEEEKSDSMPLY	0.9073	0.82	SUMOylation	Pred.	PPI
O94915	183-187	IADLYAEVIGVLAQSKFQA	0.8938	0.85	SUMO interaction	Pred.	PPI
O94915	639	TLLDNAVKMLVQLIN	0.8807	0.82	SUMOylation	Pred.	PPI
O94915	281	IPVAAAVKNEVNVPC	0.864	0.82	SUMOylation	Pred.	PPI
O94915	1501	NPDNKPIKENIEESY	0.8615	0.82	SUMOylation	Pred.	PPI
O94915	907	SGYSIDSKIIGIPSP	0.858	0.82	SUMOylation	Pred.	PPI
O94915	2978	DMSEANYKLMELNLE	0.8553	0.82	SUMOylation	Pred.	PPI
O94915	1613	LIIDHSVKVEWGSYL	0.8326	0.82	SUMOylation	Pred.	PPI
O94915	136	LVLVEVLKQIPVHPV	0.8238	0.82	SUMOylation	Pred.	PPI
O94915	1681	EPRVLTVKQVAHLDY	0.8236	0.82	SUMOylation	Pred.	PPI
O94915	649	VQLINQWKQAAQMHN	0.8208	0.82	SUMOylation	Pred.	PPI
O94973	728	QLLQIGLKSEFRQNL	0.9017	0.82	SUMOylation	Pred.	PPI
O94973	631	VTDLEDTKRDRSVDV	0.8992	0.82	SUMOylation	Pred.	PPI
O94973	555	VNLFPEVKPTIQDVL	0.8754	0.82	SUMOylation	Pred.	PPI
O94973	80-84	DFGHMEAVNLLSSNRYTEK	0.8571	0.85	SUMO interaction	Pred.	PPI
O94973	377	ETVINALKTERDVSV	0.8398	0.82	SUMOylation	Pred.	PPI
O94973	31	KSKEAEIKRINKELA	0.8318	0.82	SUMOylation	Pred.	PPI
O95239	1075-1079	EEWKPTKLVKVSRKNIQGC	0.971	0.85	SUMO interaction	Pred.	SUMO2
O95239	1141	QDSEGSFKLEDPTEV	0.9255	0.82	SUMOylation	Exp.	PPI
O95239	688	KRQYELLKLERNFQK	0.9167	0.82	SUMOylation	Exp.	PPI
O95239	112-116	EQENEPTVGVIPRVIQLLF	0.9049	0.85	SUMO interaction	Pred.	SUMO2
O95239	118-122	TVGVIPRVIQLLFKEIDKK	0.8987	0.85	SUMO interaction	Pred.	SUMO2
O95239	1071	EGDDEEWKPTKLVKV	0.8965	0.82	SUMOylation	Exp.	PPI
O95239	1194	PFDLPELKHVATEYQ	0.8911	0.82	SUMOylation	Exp.	PPI
O95239	433	ANEKMNAKLEELRQH	0.8537	0.82	SUMOylation	Pred.	PPI
O95239	744	EGTAARVKNWLGNEI	0.8443	0.82	SUMOylation	Pred.	PPI
O95239	235	KNSSFRSKLHLVDLA	0.8431	0.82	SUMOylation	Exp.	PPI
O95239	251	SERQKKTKAEGDRLK	0.839	0.82	SUMOylation	Exp.	PPI
O95239	621	KKLNEQSKLLKLKES	0.8282	0.82	SUMOylation	Pred.	PPI
O95239	772	NDLLEDRKILAQDVA	0.8238	0.82	SUMOylation	Exp.	PPI
O95347	107-111	EITVTRQVVIGGRNKYLIN	0.9466	0.85	SUMO interaction	Pred.	SUMO2
O95347	958	PNSAYDFKTNNPKEA	0.9322	0.82	SUMOylation	Pred.	Transcription intermediary factor 1-beta
O95347	260-264	LKEMQDKVIKLQEELSEND	0.9307	0.85	SUMO interaction	Pred.	SUMO2
O95347	613	ALSLVEYKPELQKAM	0.9241	0.82	SUMOylation	Pred.	Transcription intermediary factor 1-beta
O95347	474	KLNYEENKEESLLEK	0.9213	0.82	SUMOylation	Pred.	Transcription intermediary factor 1-beta
O95347	417	SKAQTEAKQAQMKLK	0.9148	0.82	SUMOylation	Pred.	Transcription intermediary factor 1-beta
O95347	722	LKQQWEMKTEEADLL	0.9091	0.82	SUMOylation	Pred.	Transcription intermediary factor 1-beta
O95347	343	KNMVEDSKTLAAKEK	0.8891	0.82	SUMOylation	Pred.	Transcription intermediary factor 1-beta
O95347	431	KHAQQELKNKQAEVK	0.8796	0.82	SUMOylation	Pred.	Transcription intermediary factor 1-beta
O95347	909	QNNDSQLKIKELDHN	0.873	0.82	SUMOylation	Pred.	Transcription intermediary factor 1-beta
O95347	422	EAKQAQMKLKHAQQE	0.8538	0.82	SUMOylation	Pred.	Transcription intermediary factor 1-beta
O95347	911	NDSQLKIKELDHNIS	0.8513	0.82	SUMOylation	Pred.	Transcription intermediary factor 1-beta
O95347	933	DGAAKVSKMLKDYDW	0.8507	0.82	SUMOylation	Pred.	Transcription intermediary factor 1-beta
O95347	772	IQRKAEEKYEVLENK	0.8475	0.82	SUMOylation	Pred.	Transcription intermediary factor 1-beta
O95347	439	NKQAEVKKMDSGYRK	0.8465	0.82	SUMOylation	Pred.	Transcription intermediary factor 1-beta
O95347	411	ACKNDISKAQTEAKQ	0.8357	0.82	SUMOylation	Pred.	Transcription intermediary factor 1-beta
O95347	466	EKLEAEMKKLNYEEN	0.8294	0.82	SUMOylation	Pred.	Transcription intermediary factor 1-beta
O95347	1025	TIEDLDQKKNQALNI	0.8256	0.82	SUMOylation	Exp.	Transcription intermediary factor 1-beta
O95347	978	KLQEMKEKLGRNVNM	0.8235	0.82	SUMOylation	Pred.	Transcription intermediary factor 1-beta
O95347	406	AGQMMACKNDISKAQ	0.8223	0.82	SUMOylation	Pred.	Transcription intermediary factor 1-beta
O95347	768	NTKEIQRKAEEKYEV	0.8214	0.82	SUMOylation	Pred.	Transcription intermediary factor 1-beta
O95347	971	EAGQRLQKLQEMKEK	0.8209	0.82	SUMOylation	Pred.	Transcription intermediary factor 1-beta
O95373	916-920	DEDGQEYLEILAKQAGEDG	0.9756	0.85	SUMO interaction	Pred.	PPI
O95373	713	DTLLSDTKYLEMIYS	0.8778	0.82	SUMOylation	Pred.	PPI
O95373	1009	RRAAHESKMIEKHGG	0.8717	0.82	SUMOylation	Pred.	PPI
O95373	1018	IEKHGGYKFSAPVVP	0.8648	0.82	SUMOylation	Pred.	PPI
O95433	55	QVQNEEGKCEVTEVS	0.8677	0.82	SUMOylation	Pred.	Transcription intermediary factor 1-beta
O95433	63	CEVTEVSKLDGEASI	0.8306	0.82	SUMOylation	Pred.	Transcription intermediary factor 1-beta
O95486	650	TLGVGALKPREEPNH	0.8787	0.82	SUMOylation	Pred.	PPI
O95486	366	MLPSTPLKPPVPNLH	0.8397	0.82	SUMOylation	Pred.	PPI
O95486	283	QLTNKNPKMSRSVGY	0.8247	0.82	SUMOylation	Pred.	PPI
O95486	65	YPHPIPAKTLNPVSG	0.8236	0.82	SUMOylation	Pred.	PPI
O95573	621-625	ANSYHSYVIGFVVPNQKEL	0.9559	0.85	SUMO interaction	Pred.	PPI
O95573	127-131	NGKIFKKVILGQYNWLSYE	0.9421	0.85	SUMO interaction	Pred.	PPI
O95573	416	FILAYNYKMEQISKG	0.9114	0.82	SUMOylation	Pred.	PPI
O95573	376	KGDTSMLKPTLMAAV	0.8912	0.82	SUMOylation	Pred.	PPI
O95573	63	KAKPVNSKPDSAYRS	0.891	0.82	SUMOylation	Pred.	PPI
O95573	583-587	IIDRKKDLVKLQAGEYVSL	0.8862	0.85	SUMO interaction	Pred.	PPI
O95573	547	YKNEAKTKADFFEDE	0.8465	0.82	SUMOylation	Pred.	PPI
O95573	275	MENQPHSKPLPSDIA	0.8351	0.82	SUMOylation	Pred.	PPI
O95573	602	GKVEAALKNLPLVDN	0.8305	0.82	SUMOylation	Pred.	PPI
P00492	205-209	YFRDLNHVCVISETGKAKY	0.9334	0.85	SUMO interaction	Pred.	PPI
P00492	115	DQSTGDIKVIGGDDL	0.907	0.82	SUMOylation	Exp.	PPI
P00492	83	ADLLDYIKALNRNSD	0.9058	0.82	SUMOylation	Pred.	PPI
P00492	73	CVLKGGYKFFADLLD	0.8715	0.82	SUMOylation	Exp.	PPI
P00492	175	TPRSVGYKPDFVGFE	0.8711	0.82	SUMOylation	Exp.	PPI
P00492	2024-12-08	MATRSPGVVISDDEPGYDL	0.8614	0.85	SUMO interaction	Pred.	PPI
P00533	284	MDVNPEGKYSFGATC	0.9217	0.82	SUMOylation	Pred.	Protein PML
P00533	860	ITDFGLAKLLGAEEK	0.8911	0.82	SUMOylation	Pred.	Protein PML
P00533	852	VKTPQHVKITDFGLA	0.8909	0.82	SUMOylation	Pred.	Protein PML
P00533	1188	AKPNGIFKGSTAENA	0.8829	0.82	SUMOylation	Pred.	Protein PML
P00533	846	AARNVLVKTPQHVKI	0.8826	0.82	SUMOylation	Pred.	Protein PML
P00533	1182	DFFPKEAKPNGIFKG	0.8609	0.82	SUMOylation	Pred.	Protein PML
P01861	88	YTCNVDHKPSNTKVD	0.9007	0.82	SUMOylation	Pred.	PPI
P01861	182-186	QFNSTYRVVSVLTVLHQDW	0.8603	0.85	SUMO interaction	Pred.	PPI
P01861	272	GQPENNYKTTPPVLD	0.8267	0.82	SUMOylation	Pred.	PPI
P02452	960-964	GIAGQRGVVGLPGQRGERG	0.9768	0.85	SUMO interaction	Pred.	PPI
P02452	826	ADGQPGAKGEPGDAG	0.9692	0.82	SUMOylation	Pred.	PPI
P02452	742	AAGLPGPKGDRGDAG	0.9614	0.82	SUMOylation	Pred.	PPI
P02452	286	DAGPAGPKGEPGSPG	0.9474	0.82	SUMOylation	Pred.	PPI
P02452	277	FSGLDGAKGDAGPAG	0.9393	0.82	SUMOylation	Pred.	PPI
P02452	552	GSPGPDGKTGPPGPA	0.9378	0.82	SUMOylation	Pred.	PPI
P02452	709	APGNDGAKGDAGAPG	0.9354	0.82	SUMOylation	Pred.	PPI
P02452	1236	LEVDTTLKSLSQQIE	0.9293	0.82	SUMOylation	Pred.	PPI
P02452	835	EPGDAGAKGDAGPPG	0.9289	0.82	SUMOylation	Pred.	PPI
P02452	237	GDDGEAGKPGRPGER	0.9281	0.82	SUMOylation	Pred.	PPI
P02452	657	GPPGEAGKPGEQGVP	0.9181	0.82	SUMOylation	Pred.	PPI
P02452	520	SPGPAGPKGSPGEAG	0.9142	0.82	SUMOylation	Pred.	PPI
P02452	352	FPGAVGAKGEAGPQG	0.912	0.82	SUMOylation	Pred.	PPI
P02452	448	SKGDTGAKGEPGPVG	0.9088	0.82	SUMOylation	Pred.	PPI
P02452	442	EPGAPGSKGDTGAKG	0.8952	0.82	SUMOylation	Pred.	PPI
P02452	1033	RDGSPGAKGDRGETG	0.8939	0.82	SUMOylation	Pred.	PPI
P02452	751	DRGDAGPKGADGSPG	0.8928	0.82	SUMOylation	Pred.	PPI
P02452	430	PGGPPGPKGNSGEPG	0.8865	0.82	SUMOylation	Pred.	PPI
P02452	781	PAGAPGDKGESGPSG	0.8829	0.82	SUMOylation	Pred.	PPI
P02452	1208	LPQPPQEKAHDGGRY	0.8798	0.82	SUMOylation	Pred.	PPI
P02452	265	TAGLPGMKGHRGFSG	0.8789	0.82	SUMOylation	Pred.	PPI
P02452	114	TTGVEGPKGDTGPRG	0.8709	0.82	SUMOylation	Pred.	PPI
P02452	228	GPPGPPGKNGDDGEA	0.87	0.82	SUMOylation	Pred.	PPI
P02452	586	VMGFPGPKGAAGEPG	0.8688	0.82	SUMOylation	Pred.	PPI
P02452	759	GADGSPGKDGVRGLT	0.868	0.82	SUMOylation	Pred.	PPI
P02452	1062	GPVGPAGKSGDRGET	0.8657	0.82	SUMOylation	Pred.	PPI
P02452	612	GAVGPAGKDGEAGAQ	0.8651	0.82	SUMOylation	Pred.	PPI
P02452	1096	PQGPRGDKGETGEQG	0.8632	0.82	SUMOylation	Pred.	PPI
P02452	397	ADGQPGAKGANGAPG	0.8612	0.82	SUMOylation	Pred.	PPI
P02452	594	GAAGEPGKAGERGVP	0.8504	0.82	SUMOylation	Pred.	PPI
P02452	505	ADGVAGPKGPAGERG	0.8479	0.82	SUMOylation	Pred.	PPI
P02452	170	LSYGYDEKSTGGISV	0.8421	0.82	SUMOylation	Pred.	PPI
P02452	984	GPSGEPGKQGPSGAS	0.842	0.82	SUMOylation	Pred.	PPI
P02452	1263	ARTCRDLKMCHSDWK	0.8316	0.82	SUMOylation	Pred.	PPI
P02452	903	GPPGPAGKEGGKGPR	0.8303	0.82	SUMOylation	Pred.	PPI
P02452	1270	KMCHSDWKSGEYWID	0.8236	0.82	SUMOylation	Pred.	PPI
P02452	1152	GSAGAPGKDGLNGLP	0.8222	0.82	SUMOylation	Pred.	PPI
P02452	538	EAGLPGAKGLTGSPG	0.8202	0.82	SUMOylation	Pred.	PPI
P02786	254-258	YTPVNGSIVIVRAGKITFA	0.9752	0.85	SUMO interaction	Pred.	PPI
P02786	200-204	KDSAQNSVIIVDKNGRLVY	0.9663	0.85	SUMO interaction	Pred.	PPI
P02786	39	DNSHVEMKLAVDEEE	0.9661	0.82	SUMOylation	Pred.	PPI
P02786	71-75	GSICYGTIAVIVFFLIGFM	0.951	0.85	SUMO interaction	Pred.	PPI
P02786	277-281	NAESLNAIGVLIYMDQTKF	0.8965	0.85	SUMO interaction	Pred.	PPI
P02786	600	VAGQFVIKLTHDVEL	0.8702	0.82	SUMOylation	Pred.	PPI
P02786	189	WRDQHFVKIQVKDSA	0.8688	0.82	SUMOylation	Pred.	PPI
P02786	633	NQYRADIKEMGLSLQ	0.8681	0.82	SUMOylation	Pred.	PPI
P02786	134	LKRKLSEKLDSTDFT	0.8631	0.82	SUMOylation	Pred.	PPI
P02786	598-602	AEVAGQFVIKLTHDVELNL	0.8606	0.85	SUMO interaction	Pred.	PPI
P02786	385	SNVLKEIKILNIFGV	0.8604	0.82	SUMOylation	Pred.	PPI
P02786	145	TDFTGTIKLLNENSY	0.8554	0.82	SUMOylation	Pred.	PPI
P02786	209-213	IVDKNGRLVYLVENPGGYV	0.8536	0.85	SUMO interaction	Pred.	PPI
P02786	161	PREAGSQKDENLALY	0.8514	0.82	SUMOylation	Pred.	PPI
P02786	665	TDFGNAEKTDRFVMK	0.8466	0.82	SUMOylation	Pred.	PPI
P04004	131	APEVGASKPEGIDSR	0.896	0.82	SUMOylation	Pred.	PPI
P04004	117	PEQTPVLKPEEEAPA	0.894	0.82	SUMOylation	Pred.	PPI
P04004	367	APRPSLAKKQRFRHR	0.8846	0.82	SUMOylation	Pred.	PPI
P04004	59	TDYTAECKPQVTRGD	0.8698	0.82	SUMOylation	Pred.	PPI
P04004	168	FDAFTDLKNGSLFAF	0.8648	0.82	SUMOylation	Pred.	PPI
P04004	368	PRPSLAKKQRFRHRN	0.8382	0.82	SUMOylation	Pred.	PPI
P04083	338-342	TKGDYEKILVALCGGN***	0.9617	0.85	SUMO interaction	Pred.	SUMO2
P04083	257	KVLDLELKGDIEKCL	0.9195	0.82	SUMOylation	Exp.	PPI
P04083	332	QAILDETKGDYEKIL	0.8969	0.82	SUMOylation	Exp.	PPI
P04083	185	NALLSLAKGDRSEDF	0.8952	0.82	SUMOylation	Exp.	PPI
P04083	161	RVYREELKRDLAKDI	0.8602	0.82	SUMOylation	Pred.	PPI
P04083	9	AMVSEFLKQAWFIEN	0.8221	0.82	SUMOylation	Pred.	PPI
P04114	1485	HLFVKEVKIDGQFRV	0.9703	0.82	SUMOylation	Pred.	PPI
P04114	1396-1400	YHMKADSVVDLLSYNVQGS	0.9678	0.85	SUMO interaction	Pred.	PPI
P04114	3963	AEYEEDGKYEGLQEW	0.948	0.82	SUMOylation	Pred.	PPI
P04114	1750	MGSYAEMKFDHTNSL	0.9463	0.82	SUMOylation	Pred.	PPI
P04114	2088-2092	FERNRQTIIVVLENVQRNL	0.9375	0.85	SUMO interaction	Pred.	PPI
P04114	1802	TTLNSDLKYNALDLT	0.937	0.82	SUMOylation	Pred.	PPI
P04114	3689	KSLWDFLKLDVTTSI	0.9342	0.82	SUMOylation	Pred.	PPI
P04114	1295	TLNKNSLKIEIPLPF	0.9268	0.82	SUMOylation	Pred.	PPI
P04114	3928-3932	VQFLEYELNVLGTHKIEDG	0.9179	0.85	SUMO interaction	Pred.	PPI
P04114	1571	ENYELTLKSDTNGKY	0.9174	0.82	SUMOylation	Pred.	PPI
P04114	287	AQVTQTLKLEDTPKI	0.9167	0.82	SUMOylation	Pred.	PPI
P04114	3380	VIDALQYKLEGTTRL	0.9154	0.82	SUMOylation	Pred.	PPI
P04114	1934	LYSKFLLKAEPLAFT	0.9145	0.82	SUMOylation	Pred.	PPI
P04114	1586	KNFATSNKMDMTFSK	0.9133	0.82	SUMOylation	Pred.	PPI
P04114	1436	KFLDSNIKFSHVEKL	0.903	0.82	SUMOylation	Pred.	PPI
P04114	3935	LNVLGTHKIEDGTLA	0.9014	0.82	SUMOylation	Pred.	PPI
P04114	2985	SGSLNFSKLEIQSQV	0.9002	0.82	SUMOylation	Pred.	PPI
P04114	1769	LSLDFSSKLDNIYSS	0.8953	0.82	SUMOylation	Pred.	PPI
P04114	3014	MALFGEGKAEFTGRH	0.8953	0.82	SUMOylation	Pred.	PPI
P04114	1916	AHTNGNGKLALWGEH	0.8945	0.82	SUMOylation	Pred.	PPI
P04114	1737	KVSQEGLKLSNDMMG	0.8939	0.82	SUMOylation	Pred.	PPI
P04114	1562	IKNTASLKYENYELT	0.8924	0.82	SUMOylation	Pred.	PPI
P04114	1820	KLRLEPLKLHVAGNL	0.8872	0.82	SUMOylation	Pred.	PPI
P04114	3790	LPTLPEVKFPEVDVL	0.8845	0.82	SUMOylation	Pred.	PPI
P04114	654	SLDPASAKIEGNLIF	0.8828	0.82	SUMOylation	Pred.	PPI
P04114	1442	IKFSHVEKLGNNPVS	0.879	0.82	SUMOylation	Pred.	PPI
P04114	1702	AKFSLDGKAALTELS	0.8775	0.82	SUMOylation	Pred.	PPI
P04114	3547	DIWNLEVKENFAGEA	0.871	0.82	SUMOylation	Pred.	PPI
P04114	1173	AWHYDEEKIEFEWNT	0.8697	0.82	SUMOylation	Pred.	PPI
P04114	1852	AALSASYKADTVAKV	0.8696	0.82	SUMOylation	Pred.	PPI
P04114	4040	DKKLTIFKTELRVRE	0.8696	0.82	SUMOylation	Pred.	PPI
P04114	1724	MILGVDSKNIFNFKV	0.8689	0.82	SUMOylation	Pred.	PPI
P04114	3979	GKAHLNIKSPAFTDL	0.8677	0.82	SUMOylation	Pred.	PPI
P04114	2800	ITAKGESKLEVLNFD	0.8675	0.82	SUMOylation	Pred.	PPI
P04114	1415	GETTYDHKNTFTLSY	0.8633	0.82	SUMOylation	Pred.	PPI
P04114	732	QVPDGVSKVLVDHFG	0.8563	0.82	SUMOylation	Pred.	PPI
P04114	293	LKLEDTPKINSRFFG	0.8552	0.82	SUMOylation	Pred.	PPI
P04114	1967	ISAALEHKVSALLTP	0.8538	0.82	SUMOylation	Pred.	PPI
P04114	1392	LRARYHMKADSVVDL	0.8532	0.82	SUMOylation	Pred.	PPI
P04114	3202	EFISQSIKSFDRHFE	0.8532	0.82	SUMOylation	Pred.	PPI
P04114	4168	QASFQGLKDNVFDGL	0.8532	0.82	SUMOylation	Pred.	PPI
P04114	3461	VSSSMEFKYDFNSSM	0.8527	0.82	SUMOylation	Pred.	PPI
P04114	3480	AKGAVDHKLSLESLT	0.8516	0.82	SUMOylation	Pred.	PPI
P04114	1280	IPENLFLKSDGRVKY	0.8513	0.82	SUMOylation	Pred.	PPI
P04114	1311	GKSSRDLKMLETVRT	0.8509	0.82	SUMOylation	Pred.	PPI
P04114	766	EKLIKDLKSKEVPEA	0.8494	0.82	SUMOylation	Pred.	PPI
P04114	1187	TGTNVDTKKMTSNFP	0.849	0.82	SUMOylation	Pred.	PPI
P04114	3537	VKLQGTSKIDDIWNL	0.8488	0.82	SUMOylation	Pred.	PPI
P04114	1858	YKADTVAKVQGVEFS	0.8468	0.82	SUMOylation	Pred.	PPI
P04114	2876	LSNGVIVKINNQLTL	0.8455	0.82	SUMOylation	Pred.	PPI
P04114	1034	RALVDTLKFVTQAEG	0.8452	0.82	SUMOylation	Pred.	PPI
P04114	3501	SSTKGDVKGSVLSRE	0.8446	0.82	SUMOylation	Pred.	PPI
P04114	4055	SDEETQIKVNWEEEA	0.8446	0.82	SUMOylation	Pred.	PPI
P04114	1661	TSATTNLKCSLLVLE	0.844	0.82	SUMOylation	Pred.	PPI
P04114	745	FGYTKDDKHEQDMVN	0.8407	0.82	SUMOylation	Pred.	PPI
P04114	3762	DLQVPSCKLDFREIQ	0.8359	0.82	SUMOylation	Pred.	PPI
P04114	1259	QDHLNSLKEFNLQNM	0.8358	0.82	SUMOylation	Pred.	PPI
P04114	3451	LNGNTKSKPTVSSSM	0.8353	0.82	SUMOylation	Pred.	PPI
P04114	2164	QIALDDAKINFNEKL	0.8326	0.82	SUMOylation	Pred.	PPI
P04114	1683	GLSGASMKLTTNGRF	0.8291	0.82	SUMOylation	Pred.	PPI
P04114	1229	TFRHVGSKLIVAMSS	0.829	0.82	SUMOylation	Pred.	PPI
P04114	3736	KFIIPGLKLNDLNSV	0.8289	0.82	SUMOylation	Pred.	PPI
P04114	1947	FTFSHDYKGSTSHHL	0.8262	0.82	SUMOylation	Pred.	PPI
P04114	2897	FHKLNIPKLDFSSQA	0.8257	0.82	SUMOylation	Pred.	PPI
P04114	2818	NAQLSNPKINPLALK	0.8234	0.82	SUMOylation	Pred.	PPI
P04114	1115	GHLSCDTKEERKIKG	0.8231	0.82	SUMOylation	Pred.	PPI
P04114	1482	KKQHLFVKEVKIDGQ	0.8229	0.82	SUMOylation	Pred.	PPI
P04114	1593	KMDMTFSKQNALLRS	0.8205	0.82	SUMOylation	Pred.	PPI
P04114	3234	KIKFDKYKAEKSHDE	0.8203	0.82	SUMOylation	Pred.	PPI
P04183	172-176	RLGTEKEVEVIGGADKYHS	0.9766	0.85	SUMO interaction	Pred.	SUMO3
P04183	146-150	LVPLAESVVKLTAVCMECF	0.9257	0.85	SUMO interaction	Pred.	SUMO3
P04183	211	ENCPVPGKPGEAVAA	0.9102	0.82	SUMOylation	Pred.	PPI
P04183	220	GEAVAARKLFAPQQI	0.8493	0.82	SUMOylation	Exp.	PPI
P04183	192	CRLCYFKKASGQPAG	0.8252	0.82	SUMOylation	Pred.	PPI
P04843	89	AHLGVQVKGEDEEEN	0.9351	0.82	SUMOylation	Exp.	PPI
P04843	187	RNVESYTKLGNPTRS	0.9244	0.82	SUMOylation	Pred.	PPI
P04843	599	KRQELVTKIDHILDA	0.9097	0.82	SUMOylation	Pred.	PPI
P04843	233-237	TITSMTRVIEVSHWGNIAV	0.866	0.85	SUMO interaction	Pred.	SENP2
P04843	37	PLINEDVKRTVDLSS	0.8567	0.82	SUMOylation	Pred.	PPI
P04843	564	QVKELVLKSAVEAER	0.8506	0.82	SUMOylation	Pred.	PPI
P04843	559	QKLDAQVKELVLKSA	0.8433	0.82	SUMOylation	Pred.	PPI
P04843	538	ALLQSRLKTEGSDLC	0.8302	0.82	SUMOylation	Exp.	PPI
P04843	553	DRVSEMQKLDAQVKE	0.826	0.82	SUMOylation	Pred.	PPI
P04844	447-451	NQKTGQEVVFVAEPDNKNV	0.9611	0.85	SUMO interaction	Pred.	SENP2
P04844	55-59	LESAFYSIVGLSSLGAQVP	0.8811	0.85	SUMO interaction	Pred.	SENP2
P04844	306	PLTQATVKLEHAKSV	0.879	0.82	SUMOylation	Exp.	PPI
P04844	233-237	PSIKEDQVIQLMNAIFSKK	0.8645	0.85	SUMO interaction	Pred.	SENP2
P04844	460	PDNKNVYKFELDTSE	0.8304	0.82	SUMOylation	Exp.	PPI
P04844	229	VGTEPSIKEDQVIQL	0.8265	0.82	SUMOylation	Exp.	PPI
P05121	348	AQALQKVKIEVNESG	0.8742	0.82	SUMOylation	Pred.	PPI
P05121	230	PMMAQTNKFNYTEFT	0.8721	0.82	SUMOylation	Pred.	PPI
P05121	127	IFVQRDLKLVQGFMP	0.8629	0.82	SUMOylation	Pred.	PPI
P05121	88	IQAAMGFKIDDKGMA	0.8446	0.82	SUMOylation	Pred.	PPI
P05204	36	SAKPAPPKPEPKPKK	0.9796	0.82	SUMOylation	Exp.	PPI
P05204	76	PAENGDAKTDQAQKA	0.974	0.82	SUMOylation	Pred.	PPI
P05204	82	AKTDQAQKAEGAGDA	0.9536	0.82	SUMOylation	Exp.	PPI
P05204	40	APPKPEPKPKKAPAK	0.9385	0.82	SUMOylation	Pred.	PPI
P05204	18	KGDKAKVKDEPQRRS	0.9264	0.82	SUMOylation	Exp.	PPI
P05204	64	KGKADAGKEGNNPAE	0.9194	0.82	SUMOylation	Pred.	PPI
P05204	11	RKAEGDAKGDKAKVK	0.9186	0.82	SUMOylation	Pred.	PPI
P05204	31	RSARLSAKPAPPKPE	0.913	0.82	SUMOylation	Pred.	PPI
P05204	42	PKPEPKPKKAPAKKG	0.9038	0.82	SUMOylation	Pred.	PPI
P05204	5	***MPKRKAEGDAKG	0.9011	0.82	SUMOylation	Pred.	PPI
P05204	59	VPKGKKGKADAGKEG	0.8897	0.82	SUMOylation	Pred.	PPI
P05204	48	PKKAPAKKGEKVPKG	0.8881	0.82	SUMOylation	Pred.	PPI
P05204	90	AEGAGDAK*******	0.8669	0.82	SUMOylation	Pred.	PPI
P05204	51	APAKKGEKVPKGKKG	0.8551	0.82	SUMOylation	Pred.	PPI
P05204	14	EGDAKGDKAKVKDEP	0.8547	0.82	SUMOylation	Pred.	PPI
P05204	47	KPKKAPAKKGEKVPK	0.8497	0.82	SUMOylation	Pred.	PPI
P05204	16	DAKGDKAKVKDEPQR	0.8378	0.82	SUMOylation	Pred.	PPI
P05204	43	KPEPKPKKAPAKKGE	0.8235	0.82	SUMOylation	Pred.	PPI
P05387	99	EEKKDEKKEESEESD	0.9169	0.82	SUMOylation	Pred.	Transcription intermediary factor 1-beta
P05387	51-55	SELNGKNIEDVIAQGIGKL	0.9164	0.85	SUMO interaction	Pred.	PPI
P05387	98	AEEKKDEKKEESEES	0.9074	0.82	SUMOylation	Pred.	Transcription intermediary factor 1-beta
P05387	95	PAAAEEKKDEKKEES	0.8877	0.82	SUMOylation	Pred.	Transcription intermediary factor 1-beta
P05387	94	APAAAEEKKDEKKEE	0.8657	0.82	SUMOylation	Pred.	Transcription intermediary factor 1-beta
P05455	216	QEQEAKQKLEEDAEM	0.9386	0.82	SUMOylation	Pred.	Transcription intermediary factor 1-beta
P05455	363	QFQGKKTKFASDDEH	0.9358	0.82	SUMOylation	Pred.	Transcription intermediary factor 1-beta
P05455	400	EPASKQQKTENGAGD	0.9254	0.82	SUMOylation	Exp.	Transcription intermediary factor 1-beta
P05455	272-276	VRGAKEGIILFKEKAKEAL	0.9163	0.85	SUMO interaction	Pred.	PPI
P05455	391	RAREETDKEEPASKQ	0.9147	0.82	SUMOylation	Pred.	Transcription intermediary factor 1-beta
P05455	128	DATLDDIKEWLEDKG	0.905	0.82	SUMOylation	Pred.	Transcription intermediary factor 1-beta
P05455	105	PEVTDEYKNDVKNRS	0.8854	0.82	SUMOylation	Exp.	Transcription intermediary factor 1-beta
P05455	397	DKEEPASKQQKTENG	0.8836	0.82	SUMOylation	Pred.	Transcription intermediary factor 1-beta
P05455	9	AENGDNEKMAALEAK	0.874	0.82	SUMOylation	Exp.	Transcription intermediary factor 1-beta
P05455	344	KGKGKGNKAAQPGSG	0.8651	0.82	SUMOylation	Pred.	Transcription intermediary factor 1-beta
P05455	95	KIRRSPSKPLPEVTD	0.8533	0.82	SUMOylation	Exp.	Transcription intermediary factor 1-beta
P05455	361	KVQFQGKKTKFASDD	0.8321	0.82	SUMOylation	Pred.	Transcription intermediary factor 1-beta
P05455	214	AKQEQEAKQKLEEDA	0.8314	0.82	SUMOylation	Pred.	Transcription intermediary factor 1-beta
P05455	269	IDFVRGAKEGIILFK	0.8228	0.82	SUMOylation	Pred.	Transcription intermediary factor 1-beta
P05455	185	TDLLILFKDDYFAKK	0.8215	0.82	SUMOylation	Exp.	Transcription intermediary factor 1-beta
P05556	382-386	YNSLSSEVILENGKLSEGV	0.9872	0.85	SUMO interaction	Pred.	PPI
P05556	367-371	LSANSSNVIQLIIDAYNSL	0.9383	0.85	SUMO interaction	Pred.	PPI
P05556	672	CSYFNITKVESRDKL	0.9243	0.82	SUMOylation	Exp.	PPI
P05556	289	FHFAGDGKLGGIVLP	0.8971	0.82	SUMOylation	Pred.	PPI
P05556	454-458	PLGFTEEVEVILQYICECE	0.893	0.85	SUMO interaction	Pred.	PPI
P05556	107	KGTAEKLKPEDITQI	0.8823	0.82	SUMOylation	Exp.	PPI
P05556	787-791	NPIYKSAVTTVVNPKYEGK	0.8747	0.85	SUMO interaction	Pred.	PPI
P05556	156	MDLSYSMKDDLENVK	0.8743	0.82	SUMOylation	Exp.	PPI
P05556	794	VTTVVNPKYEGK***	0.857	0.82	SUMOylation	Exp.	PPI
P05556	228	NVLSLTNKGEVFNEL	0.8555	0.82	SUMOylation	Exp.	PPI
P05556	163	KDDLENVKSLGTDLM	0.8539	0.82	SUMOylation	Pred.	PPI
P05556	784	TGENPIYKSAVTTVV	0.8339	0.82	SUMOylation	Exp.	PPI
P05783	372	ALLNIKVKLEAEIAT	0.9025	0.82	SUMOylation	Exp.	E3 SUMO-protein ligase PIAS4
P05783	417	TRRIVDGKVVSETND	0.8963	0.82	SUMOylation	Exp.	E3 SUMO-protein ligase PIAS4
P05783	426	VSETNDTKVLRH***	0.861	0.82	SUMOylation	Exp.	E3 SUMO-protein ligase PIAS4
P05783	167	AADDFRVKYETELAM	0.8523	0.82	SUMOylation	Exp.	E3 SUMO-protein ligase PIAS4
P05783	241	TVEVDAPKSQDLAKI	0.8378	0.82	SUMOylation	Exp.	E3 SUMO-protein ligase PIAS4
P06493	130	RVLHRDLKPQNLLID	0.9489	0.82	SUMOylation	Exp.	Protein PML
P06493	6	**MEDYTKIEKIGEG	0.8977	0.82	SUMOylation	Exp.	Protein PML
P06493	266	NGLDLLSKMLIYDPA	0.8881	0.82	SUMOylation	Exp.	Protein PML
P06493	143	IDDKGTIKLADFGLA	0.8464	0.82	SUMOylation	Pred.	Protein PML
P06748	24	YLFGCELKADKDYHF	0.9436	0.82	SUMOylation	Exp.	Protein PML
P06748	157	KVPQKKVKLAADEDD	0.943	0.82	SUMOylation	Exp.	Protein PML
P06748	193	AEEKAPVKKSIRDTP	0.9281	0.82	SUMOylation	Pred.	Protein PML
P06748	202	SIRDTPAKNAQKSNQ	0.9275	0.82	SUMOylation	Exp.	Protein PML
P06748	189	DDEEAEEKAPVKKSI	0.9274	0.82	SUMOylation	Exp.	Protein PML
P06748	134	DEEEEDVKLLSISGK	0.9207	0.82	SUMOylation	Exp.	Protein PML
P06748	32	ADKDYHFKVDNDENE	0.9186	0.82	SUMOylation	Exp.	Protein PML
P06748	215	NQNGKDSKPSSTPRS	0.9065	0.82	SUMOylation	Exp.	Protein PML
P06748	230	KGQESFKKQEKTPKT	0.9036	0.82	SUMOylation	Exp.	Protein PML
P06748	133-137	EDEEEEDVKLLSISGKRSA	0.8881	0.85	SUMO interaction	Pred.	SENP3
P06748	206	TPAKNAQKSNQNGKD	0.8772	0.82	SUMOylation	Exp.	Protein PML
P06748	150	SAPGGGSKVPQKKVK	0.8766	0.82	SUMOylation	Exp.	Protein PML
P06748	116-120	VHISGQHLVAVEEDAESED	0.8604	0.85	SUMO interaction	Pred.	SENP3
P06748	54	VSLGAGAKDELHIVE	0.8453	0.82	SUMOylation	Exp.	Protein PML
P06748	248	PSSVEDIKAKMQASI	0.8356	0.82	SUMOylation	Exp.	Protein PML
P07384	604	MDRDGNGKLGLVEFN	0.8708	0.82	SUMOylation	Pred.	PPI
P07384	288-292	QVNYRGQVVSLIRMRNPWG	0.8664	0.85	SUMO interaction	Pred.	PPI
P07384	398	FWVNPQFKIRLDETD	0.8443	0.82	SUMOylation	Pred.	PPI
P07384	690	ETMFRFFKTLDTDLD	0.826	0.82	SUMOylation	Pred.	PPI
P07478	78-82	VRLGEHNIEVLEGNEQFIN	0.8683	0.85	SUMO interaction	Pred.	PPI
P07478	210-214	PVVSNGELQGIVSWGYGCA	0.867	0.85	SUMO interaction	Pred.	PPI
P07814	300	DTPAEQMKAEREQRI	0.918	0.82	SUMOylation	Exp.	PPI
P07814	951	SLIGVEYKPVSATGA	0.9161	0.82	SUMOylation	Pred.	PPI
P07814	971	KKKEKENKSEKQNKP	0.899	0.82	SUMOylation	Pred.	PPI
P07814	1361	KFNHWELKGVPIRLE	0.8982	0.82	SUMOylation	Pred.	PPI
P07814	800	EKTGQEYKPGNPPAE	0.8978	0.82	SUMOylation	Pred.	PPI
P07814	1400	AENEAETKLQAILED	0.896	0.82	SUMOylation	Pred.	PPI
P07814	977	NKSEKQNKPQKQNDG	0.8933	0.82	SUMOylation	Pred.	PPI
P07814	327	LQMWEEMKKGSQFGQ	0.8792	0.82	SUMOylation	Pred.	PPI
P07814	980	EKQNKPQKQNDGQRK	0.8747	0.82	SUMOylation	Pred.	PPI
P07814	665	DPCLKDLKKGDIIQL	0.8726	0.82	SUMOylation	Pred.	PPI
P07814	788	VKQLLSLKAEYKEKT	0.859	0.82	SUMOylation	Pred.	PPI
P07814	991	GQRKDPSKNQGGGLS	0.8576	0.82	SUMOylation	Pred.	PPI
P07814	262	DVAMLHIKPDQFTYT	0.8526	0.82	SUMOylation	Pred.	PPI
P07814	593	KIISLDAKLNLENKD	0.8507	0.82	SUMOylation	Pred.	PPI
P07814	341	QSCCLRAKIDMSSNN	0.8473	0.82	SUMOylation	Pred.	PPI
P07814	1260	EIVFEDPKIPGEKQF	0.8454	0.82	SUMOylation	Pred.	PPI
P07814	88	WLEFSATKLSSCDSF	0.8431	0.82	SUMOylation	Pred.	PPI
P07814	725	KTKVEATKNETSAPF	0.8427	0.82	SUMOylation	Exp.	PPI
P07814	25	LLAVEHVKDDVSISV	0.8383	0.82	SUMOylation	Pred.	PPI
P07814	318	HRKNPIEKNLQMWEE	0.8381	0.82	SUMOylation	Exp.	PPI
P07814	1484	KSLCIPFKPLCELQP	0.8279	0.82	SUMOylation	Pred.	PPI
P07814	647	DFKQYVNKNSKHEEL	0.8246	0.82	SUMOylation	Pred.	PPI
P07858	325-329	HCGIESEVVAGIPRTDQYW	0.9245	0.85	SUMO interaction	Pred.	PPI
P07858	79	VMFTEDLKLPASFDA	0.8952	0.82	SUMOylation	Exp.	PPI
P07858	245	DIMAEIYKNGPVEGA	0.8745	0.82	SUMOylation	Pred.	PPI
P07858	220	PGYSPTYKQDKHYGY	0.8234	0.82	SUMOylation	Pred.	PPI
P08240	278-282	EAALSEDINLIRGTGSGGQ	0.9797	0.85	SUMO interaction	Pred.	PPI
P08240	516-520	ARNQGFDVVLVDTAGRMQD	0.9306	0.85	SUMO interaction	Pred.	PPI
P08240	138	RAPTTMKKFEDSEKA	0.8895	0.82	SUMOylation	Pred.	PPI
P08240	596	KFDTIDDKVGAAISM	0.8847	0.82	SUMOylation	Pred.	PPI
P08240	331	LKGLVGSKSLSREDM	0.8728	0.82	SUMOylation	Pred.	PPI
P08240	185	DGPLATSKPVPAEKS	0.8727	0.82	SUMOylation	Pred.	PPI
P08240	233	EKSNKSTKSDAPKEK	0.8651	0.82	SUMOylation	Pred.	PPI
P08240	386	STVTSTVKQALQESL	0.8626	0.82	SUMOylation	Pred.	PPI
P08240	589	IDGIVLTKFDTIDDK	0.8534	0.82	SUMOylation	Pred.	PPI
P08240	325	GGMFGMLKGLVGSKS	0.8476	0.82	SUMOylation	Pred.	PPI
P08240	72	VFVVGFQKILTLTYV	0.8438	0.82	SUMOylation	Pred.	PPI
P08240	191	SKPVPAEKSGLPVGP	0.8404	0.82	SUMOylation	Pred.	PPI
P08240	137	IRAPTTMKKFEDSEK	0.833	0.82	SUMOylation	Pred.	PPI
P08240	206	ENGVELSKEELIRRK	0.8327	0.82	SUMOylation	Pred.	PPI
P08240	309	GAAQNSTKPSATKGT	0.8285	0.82	SUMOylation	Pred.	PPI
P08579	19	NNMNDKIKKEELKRS	0.8757	0.82	SUMOylation	Pred.	PPI
P08579	211	RDALQGFKITPSHAM	0.8696	0.82	SUMOylation	Exp.	PPI
P08579	123	TATTTNKKPGQGTPN	0.8534	0.82	SUMOylation	Pred.	PPI
P08579	93	TDSDIISKMRGTFAD	0.8253	0.82	SUMOylation	Exp.	PPI
P08648	303-307	GNLTYGYVTILNGSDIRSL	0.9987	0.85	SUMO interaction	Pred.	PPI
P08648	250-254	ESYYPEYLINLVQGQLQTR	0.9893	0.85	SUMO interaction	Pred.	PPI
P08648	219-223	EFTKTGRVVLGGPGSYFWQ	0.9442	0.85	SUMO interaction	Pred.	PPI
P08648	799	VTLNGVSKPEAVLFP	0.936	0.82	SUMOylation	Pred.	PPI
P08648	424-428	GGETQQGVVFVFPGGPGGL	0.9325	0.85	SUMO interaction	Pred.	PPI
P08648	818	HPRDQPQKEEDLGPA	0.877	0.82	SUMOylation	Pred.	PPI
P08648	1042	AMEKAQLKPPATSDA	0.8537	0.82	SUMOylation	Pred.	PPI
P08648	588	REDCREMKIYLRNES	0.8484	0.82	SUMOylation	Pred.	PPI
P08648	295	DFVAGVPKGNLTYGY	0.8276	0.82	SUMOylation	Pred.	PPI
P08648	738	CDLGNPMKAGASLWG	0.8251	0.82	SUMOylation	Pred.	PPI
P08708	95-99	VSALDQEIIEVDPDTKEML	0.9138	0.85	SUMO interaction	Pred.	PPI
P08708	72	PVRGISIKLQEEERE	0.877	0.82	SUMOylation	Exp.	PPI
P08729	195-199	TAAENEFVVLKKDVDAAYM	0.9064	0.85	SUMO interaction	Pred.	PPI
P08729	214	SKVELEAKVDALNDE	0.906	0.82	SUMOylation	Pred.	PPI
P08729	208	VDAAYMSKVELEAKV	0.8832	0.82	SUMOylation	Pred.	PPI
P08729	177	QDVVEDFKNKYEDEI	0.8793	0.82	SUMOylation	Pred.	PPI
P08729	286	AEAWYQTKFETLQAQ	0.8485	0.82	SUMOylation	Exp.	PPI
P08729	453	SAGPGLLKAYSIRTA	0.8434	0.82	SUMOylation	Pred.	PPI
P08729	198	ENEFVVLKKDVDAAY	0.8373	0.82	SUMOylation	Pred.	PPI
P08729	265	DGIIAEVKAQYEEMA	0.8367	0.82	SUMOylation	Exp.	PPI
P08729	382	YQELMSVKLALDIEI	0.8291	0.82	SUMOylation	Pred.	PPI
P08865	11	ALDVLQMKEEDVLKF	0.8845	0.82	SUMOylation	Exp.	PPI
P08865	17	MKEEDVLKFLAAGTH	0.8536	0.82	SUMOylation	Exp.	PPI
P09012	107	TFVERDRKREKRKPK	0.8659	0.82	SUMOylation	Exp.	Transcription intermediary factor 1-beta
P09012	98	SDIIAKMKGTFVERD	0.8641	0.82	SUMOylation	Pred.	Transcription intermediary factor 1-beta
P09012	268	RDALQGFKITQNNAM	0.8373	0.82	SUMOylation	Pred.	Transcription intermediary factor 1-beta
P09429	76	ARYEREMKTYIPPKG	0.9229	0.82	SUMOylation	Pred.	Transcription intermediary factor 1-beta
P09429	59	MSAKEKGKFEDMAKA	0.9029	0.82	SUMOylation	Pred.	Transcription intermediary factor 1-beta
P09429	82	MKTYIPPKGETKKKF	0.8853	0.82	SUMOylation	Pred.	Transcription intermediary factor 1-beta
P09429	65	GKFEDMAKADKARYE	0.8712	0.82	SUMOylation	Pred.	Transcription intermediary factor 1-beta
P09429	114	SEYRPKIKGEHPGLS	0.8711	0.82	SUMOylation	Exp.	Transcription intermediary factor 1-beta
P09429	141	NNTAADDKQPYEKKA	0.8481	0.82	SUMOylation	Pred.	Transcription intermediary factor 1-beta
P09429	154	KAAKLKEKYEKDIAA	0.8431	0.82	SUMOylation	Pred.	Transcription intermediary factor 1-beta
P09429	3	*****MGKGDPKKPR	0.8264	0.82	SUMOylation	Pred.	Transcription intermediary factor 1-beta
P09429	167	AAYRAKGKPDAAKKG	0.8261	0.82	SUMOylation	Pred.	Transcription intermediary factor 1-beta
P09429	12	DPKKPRGKMSSYAFF	0.8217	0.82	SUMOylation	Pred.	Transcription intermediary factor 1-beta
P10644	35-39	QALLKDSIVQLCTARPERP	0.8939	0.85	SUMO interaction	Pred.	PPI
P10644	222	VKAKTNVKLWGIDRD	0.887	0.82	SUMOylation	Pred.	E3 SUMO-protein ligase ZBED1
P10644	123	KVIPKDYKTMAALAK	0.8627	0.82	SUMOylation	Pred.	E3 SUMO-protein ligase ZBED1
P10644	70	KQIQNLQKAGTRTDS	0.836	0.82	SUMOylation	Exp.	E3 SUMO-protein ligase ZBED1
P11172	446-450	IGKRGSDIIIVGRGIISAA	0.988	0.85	SUMO interaction	Pred.	SUMO2
P11172	409	SGSRVSMKPEFLHLT	0.869	0.82	SUMOylation	Pred.	PPI
P11387	55	KHSNSEHKDSEKKHK	0.9696	0.82	SUMOylation	Pred.	Protein PML
P11387	117	FSSPPQIKDEPEDDG	0.9653	0.82	SUMOylation	Exp.	Protein PML
P11387	654	LQTKIDAKKEQLADA	0.9598	0.82	SUMOylation	Pred.	Protein PML
P11387	134	VPPKEDIKPLKRPRD	0.9479	0.82	SUMOylation	Exp.	Protein PML
P11387	48	EKDREKSKHSNSEHK	0.9475	0.82	SUMOylation	Pred.	Protein PML
P11387	153	DYKPKKIKTEDTKKE	0.9422	0.82	SUMOylation	Exp.	Protein PML
P11387	700	RLEEQLMKLEVQATD	0.9346	0.82	SUMOylation	Exp.	Protein PML
P11387	164	TKKEKKRKLEEEEDG	0.933	0.82	SUMOylation	Exp.	Protein PML
P11387	650	SMMNLQTKIDAKKEQ	0.9237	0.82	SUMOylation	Pred.	Protein PML
P11387	354	KERIANFKIEPPGLF	0.9156	0.82	SUMOylation	Exp.	Protein PML
P11387	252	KVMKLSPKAEEVATF	0.9149	0.82	SUMOylation	Exp.	Protein PML
P11387	666	ADARRDLKSAKADAK	0.913	0.82	SUMOylation	Pred.	Protein PML
P11387	59	SEHKDSEKKHKEKEK	0.9082	0.82	SUMOylation	Pred.	Protein PML
P11387	70	EKEKTKHKDGSSEKH	0.9079	0.82	SUMOylation	Pred.	Protein PML
P11387	36	KDREHRHKEHKKEKD	0.9039	0.82	SUMOylation	Pred.	Protein PML
P11387	558	LQLFMENKQPEDDLF	0.8994	0.82	SUMOylation	Pred.	Protein PML
P11387	158	KIKTEDTKKEKKRKL	0.896	0.82	SUMOylation	Exp.	Protein PML
P11387	29	HKHKDKHKDREHRHK	0.8934	0.82	SUMOylation	Pred.	Protein PML
P11387	60	EHKDSEKKHKEKEKT	0.892	0.82	SUMOylation	Pred.	Protein PML
P11387	172	LEEEEDGKLKKPKNK	0.8917	0.82	SUMOylation	Exp.	Protein PML
P11387	39	EHRHKEHKKEKDREK	0.8866	0.82	SUMOylation	Pred.	Protein PML
P11387	669	RRDLKSAKADAKVMK	0.8854	0.82	SUMOylation	Pred.	Protein PML
P11387	23	FRLNDSHKHKDKHKD	0.8827	0.82	SUMOylation	Pred.	Protein PML
P11387	130	DGYFVPPKEDIKPLK	0.8748	0.82	SUMOylation	Pred.	Protein PML
P11387	162	EDTKKEKKRKLEEEE	0.8643	0.82	SUMOylation	Pred.	Protein PML
P11387	76	HKDGSSEKHKDKHKD	0.8582	0.82	SUMOylation	Pred.	Protein PML
P11387	615	PDENIPAKILSYNRA	0.8576	0.82	SUMOylation	Pred.	Protein PML
P11387	62	KDSEKKHKEKEKTKH	0.8574	0.82	SUMOylation	Pred.	Protein PML
P11387	391	INCSKDAKVPSPPPG	0.857	0.82	SUMOylation	Exp.	Protein PML
P11387	443	KGEKDWQKYETARRL	0.8485	0.82	SUMOylation	Pred.	Protein PML
P11387	90	DRDKEKRKEEKVRAS	0.8479	0.82	SUMOylation	Pred.	Protein PML
P11387	27	DSHKHKDKHKDREHR	0.8453	0.82	SUMOylation	Exp.	Protein PML
P11387	493	ALRAGNEKEEGETAD	0.8453	0.82	SUMOylation	Pred.	Protein PML
P11387	42	HKEHKKEKDREKSKH	0.8434	0.82	SUMOylation	Pred.	Protein PML
P11387	40	HRHKEHKKEKDREKS	0.843	0.82	SUMOylation	Pred.	Protein PML
P11387	46	KKEKDREKSKHSNSE	0.8406	0.82	SUMOylation	Pred.	Protein PML
P11387	78	DGSSEKHKDKHKDRD	0.8371	0.82	SUMOylation	Pred.	Protein PML
P11387	93	KEKRKEEKVRASGDA	0.8324	0.82	SUMOylation	Pred.	Protein PML
P11387	471	DWKSKEMKVRQRAVA	0.8293	0.82	SUMOylation	Pred.	Protein PML
P11387	68	HKEKEKTKHKDGSSE	0.8235	0.82	SUMOylation	Pred.	Protein PML
P11387	25	LNDSHKHKDKHKDRE	0.8227	0.82	SUMOylation	Pred.	Protein PML
P11387	369	RGRGNHPKMGMLKRR	0.8211	0.82	SUMOylation	Exp.	Protein PML
P11766	219-223	KVAGASRIIGVDINKDKFA	0.9832	0.85	SUMO interaction	Pred.	PPI
P11766	203-207	AVFGLGGVGLAVIMGCKVA	0.9098	0.85	SUMO interaction	Pred.	PPI
P11766	169-173	PLAPLDKVCLLGCGISTGY	0.9094	0.85	SUMO interaction	Pred.	PPI
P11766	288-292	ACHKGWGVSVVVGVAASGE	0.8753	0.85	SUMO interaction	Pred.	PPI
P11766	159	VADISVAKIDPLAPL	0.8689	0.82	SUMOylation	Pred.	PPI
P11766	188	GAAVNTAKLEPGSVC	0.8674	0.82	SUMOylation	Pred.	PPI
P11766	341	EYMSKKIKVDEFVTH	0.8209	0.82	SUMOylation	Exp.	PPI
P11940	259	NGKELNGKQIYVGRA	0.8775	0.82	SUMOylation	Pred.	Transcription intermediary factor 1-beta
P11940	284	KRKFEQMKQDRITRY	0.8716	0.82	SUMOylation	Pred.	Transcription intermediary factor 1-beta
P11940	221	FGPALSVKVMTDESG	0.8698	0.82	SUMOylation	Pred.	Transcription intermediary factor 1-beta
P11940	113	LDKSIDNKALYDTFS	0.8573	0.82	SUMOylation	Pred.	Transcription intermediary factor 1-beta
P11940	167	GMLLNDRKVFVGRFK	0.8358	0.82	SUMOylation	Exp.	Transcription intermediary factor 1-beta
P11940	361	NGRIVATKPLYVALA	0.8347	0.82	SUMOylation	Pred.	Transcription intermediary factor 1-beta
P11940	231	TDESGKSKGFGFVSF	0.8262	0.82	SUMOylation	Pred.	Transcription intermediary factor 1-beta
P11940	512	VRTVPQYKYAAGVRN	0.8259	0.82	SUMOylation	Pred.	Transcription intermediary factor 1-beta
P11940	196	EFTNVYIKNFGEDMD	0.8257	0.82	SUMOylation	Pred.	Transcription intermediary factor 1-beta
P12004	254	LKYYLAPKIEDEEGS	0.9086	0.82	SUMOylation	Exp.	PPI
P12004	87-91	KCAGNEDIITLRAEDNADT	0.8983	0.85	SUMO interaction	Pred.	SUMO1
P12004	138	QEYSCVVKMPSGEFA	0.84	0.82	SUMOylation	Exp.	PPI
P12004	181	ELGNGNIKLSQTSNV	0.838	0.82	SUMOylation	Pred.	PPI
P12236	287-291	RGMGGAFVLVLYDELKKVI	0.966	0.85	SUMO interaction	Pred.	PPI
P12236	147	RLAADVGKSGTEREF	0.832	0.82	SUMOylation	Pred.	PPI
P12268	489	MMYSGELKFEKRTSS	0.9121	0.82	SUMOylation	Pred.	E3 SUMO-protein ligase PIAS4
P12268	268-272	DLLAQAGVDVVVLDSSQGN	0.9098	0.85	SUMO interaction	Pred.	SUMO2
P12268	438	FSEADKIKVAQGVSG	0.897	0.82	SUMOylation	Exp.	E3 SUMO-protein ligase PIAS4
P12270	1943-1947	GQGKGDDVIVIDSDDEEED	0.9992	0.85	SUMO interaction	Pred.	SUMO2
P12270	299	AADDSEAKSNELTRA	0.9059	0.82	SUMOylation	Pred.	Protein PML
P12270	755	KLTATTQKQEQIINT	0.895	0.82	SUMOylation	Pred.	Protein PML
P12270	284	NELNAHIKLSNLYKS	0.8937	0.82	SUMOylation	Pred.	Protein PML
P12270	1670	DPPTANIKPTPVVST	0.8878	0.82	SUMOylation	Exp.	Protein PML
P12270	931	GKGQPSNKEDVDDLV	0.8878	0.82	SUMOylation	Pred.	Protein PML
P12270	165	TKGELQLKLDELQAS	0.8873	0.82	SUMOylation	Pred.	Protein PML
P12270	1326	GMLQAEKKLLEEDVK	0.8846	0.82	SUMOylation	Pred.	Protein PML
P12270	457	AVASLSVKLEQAMKE	0.8685	0.82	SUMOylation	Pred.	Protein PML
P12270	2321	DTSSSQPKPFRRVRL	0.8631	0.82	SUMOylation	Pred.	Protein PML
P12270	1119	HLEETTQKAESQLLE	0.8588	0.82	SUMOylation	Pred.	Protein PML
P12270	1648	QQRQITLKTTPASGE	0.8534	0.82	SUMOylation	Pred.	Protein PML
P12270	1637	EPQEPSNKVPEQQRQ	0.8461	0.82	SUMOylation	Pred.	Protein PML
P12270	952	EEQVNDLKERLKTST	0.8438	0.82	SUMOylation	Pred.	Protein PML
P12270	24	LPKSVQNKLEKFLAD	0.8416	0.82	SUMOylation	Pred.	Protein PML
P12270	1592	NGALDQQKDELDVRI	0.8402	0.82	SUMOylation	Pred.	Protein PML
P12270	1379	TEEIGRLKAEIARSN	0.839	0.82	SUMOylation	Pred.	Protein PML
P12270	1081	IAVEAQNKYERELML	0.8319	0.82	SUMOylation	Pred.	Protein PML
P12270	1680	PVVSTPSKVTAAAMA	0.8296	0.82	SUMOylation	Pred.	Protein PML
P12270	1582	TKENEELKQRNGALD	0.8279	0.82	SUMOylation	Pred.	Protein PML
P12270	312	RAVEELHKLLKEAGE	0.8278	0.82	SUMOylation	Pred.	Protein PML
P12270	394	KIVKPGMKLTELYNA	0.8272	0.82	SUMOylation	Pred.	Protein PML
P12270	1571	IAHLAGVKDQLTKEN	0.8237	0.82	SUMOylation	Pred.	Protein PML
P12270	582	KITELQLKLESALTE	0.8211	0.82	SUMOylation	Pred.	Protein PML
P12956	38-42	KYSGRDSLIFLVDASKAMF	0.9346	0.85	SUMO interaction	Pred.	SUMO2
P12956	526	GSLVDEFKELVYPPD	0.9225	0.82	SUMOylation	Exp.	Protein PML
P12956	238	VHFEESSKLEDLLRK	0.9127	0.82	SUMOylation	Pred.	Protein PML
P12956	9	SGWESYYKTEGDEEA	0.9074	0.82	SUMOylation	Exp.	Protein PML
P12956	182	PHGNDSAKASRARTK	0.8755	0.82	SUMOylation	Exp.	Protein PML
P12956	596	GLKSGLKKQELLEAL	0.8725	0.82	SUMOylation	Exp.	Protein PML
P12956	116-120	DNPGAKRILELDQFKGQQG	0.8697	0.85	SUMO interaction	Pred.	SUMO2
P12956	565	EYSEEELKTHISKGT	0.8569	0.82	SUMOylation	Exp.	Protein PML
P12956	556	GSGSKRPKVEYSEEE	0.8547	0.82	SUMOylation	Exp.	Protein PML
P12956	424	EEELDDQKIQVTPPG	0.8542	0.82	SUMOylation	Exp.	Protein PML
P12956	189	KASRARTKAGDLRDT	0.8384	0.82	SUMOylation	Exp.	Protein PML
P13010	361-365	RFFMGNQVLKVFAARDDEA	0.9112	0.85	SUMO interaction	Pred.	SUMO2
P13010	325	SDIVPFSKVDEEQMK	0.8979	0.82	SUMOylation	Exp.	E3 SUMO-protein ligase PIAS4
P13010	363	FMGNQVLKVFAARDD	0.8785	0.82	SUMOylation	Pred.	E3 SUMO-protein ligase PIAS4
P13010	469	SLAKKDEKTDTLEDL	0.875	0.82	SUMOylation	Exp.	E3 SUMO-protein ligase PIAS4
P13010	725-729	VFEEGGDVDDLLDMI****	0.8682	0.85	SUMO interaction	Pred.	SUMO2
P13010	568	GPTAKKLKTEQGGAH	0.8471	0.82	SUMOylation	Exp.	E3 SUMO-protein ligase PIAS4
P13010	481	EDLFPTTKIPNPRFQ	0.829	0.82	SUMOylation	Exp.	E3 SUMO-protein ligase PIAS4
P13489	187-191	NDINEAGVRVLCQGLKDSP	0.914	0.85	SUMO interaction	Pred.	PPI
P13489	205	PCQLEALKLESCGVT	0.892	0.82	SUMOylation	Exp.	PPI
P13674	288	DYLPERQKYEMLCRG	0.9175	0.82	SUMOylation	Pred.	PPI
P13674	327	KFILAPAKQEDEWDK	0.9071	0.82	SUMOylation	Exp.	PPI
P13674	52	YIKAEEDKLEQIKKW	0.9067	0.82	SUMOylation	Pred.	PPI
P13674	299	LCRGEGIKMTPRRQK	0.8862	0.82	SUMOylation	Pred.	PPI
P13674	270	SDDQSDQKTTPKKKG	0.8747	0.82	SUMOylation	Pred.	PPI
P13674	246	QRANGNLKYFEYIMA	0.8727	0.82	SUMOylation	Pred.	PPI
P13674	260	AKEKDVNKSASDDQS	0.8414	0.82	SUMOylation	Pred.	PPI
P13674	150	LDTDTISKGNLPGVK	0.8328	0.82	SUMOylation	Pred.	PPI
P13797	573	CINYDLVKSGNLTED	0.9287	0.82	SUMOylation	Pred.	PPI
P13797	611	PEDLVEVKPKMVMTV	0.9216	0.82	SUMOylation	Pred.	PPI
P13797	23	ELKEAFAKVDLNSNG	0.9016	0.82	SUMOylation	Pred.	PPI
P13797	613	DLVEVKPKMVMTVFA	0.8854	0.82	SUMOylation	Pred.	PPI
P13797	382	NKYPALTKPENQDID	0.8817	0.82	SUMOylation	Pred.	PPI
P13797	523-527	GQKANDDIIVNWVNRTLSE	0.8666	0.85	SUMO interaction	Pred.	PPI
P13797	18	KDELDELKEAFAKVD	0.8625	0.82	SUMOylation	Pred.	PPI
P13797	437	LQLYERIKVPVDWSK	0.8461	0.82	SUMOylation	Pred.	PPI
P13797	11	MATTQISKDELDELK	0.8437	0.82	SUMOylation	Pred.	PPI
P13797	459	KLGANMKKLENCNYA	0.8422	0.82	SUMOylation	Pred.	PPI
P13797	59	KVREIIQKLMLDGDR	0.8406	0.82	SUMOylation	Pred.	PPI
P13797	447	VDWSKVNKPPYPKLG	0.8264	0.82	SUMOylation	Pred.	PPI
P13984	154	KVVTTNYKPVANHQY	0.9295	0.82	SUMOylation	Exp.	PPI
P13984	236	HKNTWELKPEYRHYQ	0.9104	0.82	SUMOylation	Exp.	PPI
P13984	226	EIGVQNVKGIHKNTW	0.8222	0.82	SUMOylation	Exp.	PPI
P13984	13	ELDLTGAKQNTGVWL	0.8219	0.82	SUMOylation	Exp.	PPI
P14868	113-117	ANINKESIVDVEGVVRKVN	0.9579	0.85	SUMO interaction	Pred.	SUMO2
P14868	383	LGHLVKEKYDTDFYI	0.8539	0.82	SUMOylation	Exp.	PPI
P14868	411	MPDPRNPKQSNSYDM	0.8414	0.82	SUMOylation	Pred.	PPI
P14868	497	SMFPRDPKRLTP***	0.831	0.82	SUMOylation	Pred.	PPI
P16401	197	PAKPKAVKPKAAKPK	0.9411	0.82	SUMOylation	Pred.	PPI
P16401	169	PAAAGVKKVAKSPKK	0.9276	0.82	SUMOylation	Pred.	PPI
P16401	83-87	VEKNNSRIKLGLKSLVSKG	0.924	0.85	SUMO interaction	Pred.	PPI
P16401	204	KPKAAKPKAAKPKAA	0.9174	0.82	SUMOylation	Pred.	PPI
P16401	133	AGAAKAKKPAGATPK	0.9013	0.82	SUMOylation	Pred.	PPI
P16401	188	AKPKKATKSPAKPKA	0.8988	0.82	SUMOylation	Pred.	PPI
P16401	192	KATKSPAKPKAVKPK	0.8953	0.82	SUMOylation	Pred.	PPI
P16401	207	AAKPKAAKPKAAKPK	0.891	0.82	SUMOylation	Pred.	PPI
P16401	161	KTPKKAKKPAAAGVK	0.8908	0.82	SUMOylation	Pred.	PPI
P16401	178	AKSPKKAKAAAKPKK	0.8825	0.82	SUMOylation	Pred.	PPI
P16401	140	KPAGATPKKAKKAAG	0.8818	0.82	SUMOylation	Pred.	PPI
P16401	120	KAASGEAKPKAKKAG	0.8767	0.82	SUMOylation	Pred.	PPI
P16401	153	AGAKKAVKKTPKKAK	0.8717	0.82	SUMOylation	Pred.	PPI
P16401	150	KKAAGAKKAVKKTPK	0.8711	0.82	SUMOylation	Pred.	PPI
P16401	209	KPKAAKPKAAKPKAA	0.871	0.82	SUMOylation	Pred.	PPI
P16401	109	TGASGSFKLNKKAAS	0.8707	0.82	SUMOylation	Pred.	PPI
P16401	172	AGVKKVAKSPKKAKA	0.8706	0.82	SUMOylation	Pred.	PPI
P16401	168	KPAAAGVKKVAKSPK	0.8679	0.82	SUMOylation	Pred.	PPI
P16401	212	AAKPKAAKPKAAKAK	0.8663	0.82	SUMOylation	Pred.	PPI
P16401	141	PAGATPKKAKKAAGA	0.8642	0.82	SUMOylation	Pred.	PPI
P16401	202	AVKPKAAKPKAAKPK	0.8641	0.82	SUMOylation	Pred.	PPI
P16401	144	ATPKKAKKAAGAKKA	0.8597	0.82	SUMOylation	Pred.	PPI
P16401	199	KPKAVKPKAAKPKAA	0.8588	0.82	SUMOylation	Pred.	PPI
P16401	182	KKAKAAAKPKKATKS	0.8586	0.82	SUMOylation	Pred.	PPI
P16401	160	KKTPKKAKKPAAAGV	0.8551	0.82	SUMOylation	Pred.	PPI
P16401	122	ASGEAKPKAKKAGAA	0.8531	0.82	SUMOylation	Pred.	PPI
P16401	49	PVSELITKAVAASKE	0.8469	0.82	SUMOylation	Exp.	PPI
P16401	157	KAVKKTPKKAKKPAA	0.8385	0.82	SUMOylation	Pred.	PPI
P16401	214	KPKAAKPKAAKAKKA	0.8356	0.82	SUMOylation	Pred.	PPI
P16401	132	KAGAAKAKKPAGATP	0.8344	0.82	SUMOylation	Pred.	PPI
P16401	185	KAAAKPKKATKSPAK	0.8329	0.82	SUMOylation	Pred.	PPI
P16401	194	TKSPAKPKAVKPKAA	0.8302	0.82	SUMOylation	Pred.	PPI
P16401	84	EKNNSRIKLGLKSLV	0.8287	0.82	SUMOylation	Pred.	PPI
P16401	149	AKKAAGAKKAVKKTP	0.827	0.82	SUMOylation	Pred.	PPI
P16401	100	KGTLVQTKGTGASGS	0.8253	0.82	SUMOylation	Pred.	PPI
P16401	154	GAKKAVKKTPKKAKK	0.8246	0.82	SUMOylation	Pred.	PPI
P16401	130	AKKAGAAKAKKPAGA	0.8236	0.82	SUMOylation	Pred.	PPI
P16401	17	ATPAPVEKSPAKKKA	0.8203	0.82	SUMOylation	Pred.	PPI
P16402	197	PAKAKAPKPKAAKPK	0.8963	0.82	SUMOylation	Pred.	PPI
P16402	179	AKSAKKVKTPQPKKA	0.8937	0.82	SUMOylation	Pred.	PPI
P16402	188	PQPKKAAKSPAKAKA	0.8822	0.82	SUMOylation	Pred.	PPI
P16402	204	KPKAAKPKSGKPKVT	0.874	0.82	SUMOylation	Pred.	PPI
P16402	107	TGASGSFKLNKKAAS	0.871	0.82	SUMOylation	Pred.	PPI
P16402	169	PATAAGTKKVAKSAK	0.8703	0.82	SUMOylation	Pred.	PPI
P16402	118	KAASGEGKPKAKKAG	0.8679	0.82	SUMOylation	Pred.	PPI
P16402	81-85	VEKNNSRIKLGLKSLVSKG	0.8675	0.85	SUMO interaction	Pred.	PPI
P16402	160	KKTPKKVKKPATAAG	0.8613	0.82	SUMOylation	Pred.	PPI
P16402	207	AAKPKSGKPKVTKAK	0.857	0.82	SUMOylation	Pred.	PPI
P16402	202	APKPKAAKPKSGKPK	0.8567	0.82	SUMOylation	Pred.	PPI
P16402	185	VKTPQPKKAAKSPAK	0.8565	0.82	SUMOylation	Pred.	PPI
P16402	194	AKSPAKAKAPKPKAA	0.8534	0.82	SUMOylation	Pred.	PPI
P16402	149	VAGAATPKKSIKKTP	0.8497	0.82	SUMOylation	Pred.	PPI
P16402	192	KAAKSPAKAKAPKPK	0.8412	0.82	SUMOylation	Pred.	PPI
P16402	199	KAKAPKPKAAKPKSG	0.8389	0.82	SUMOylation	Pred.	PPI
P16402	141	GAAKKPKKVAGAATP	0.8353	0.82	SUMOylation	Pred.	PPI
P16402	131	AGAAKPRKPAGAAKK	0.8348	0.82	SUMOylation	Pred.	PPI
P16402	184	KVKTPQPKKAAKSPA	0.8267	0.82	SUMOylation	Pred.	PPI
P16402	98	KGTLVQTKGTGASGS	0.8243	0.82	SUMOylation	Pred.	PPI
P16402	209	KPKSGKPKVTKAKKA	0.8231	0.82	SUMOylation	Pred.	PPI
P16403	168	PAAATVTKKVAKSPK	0.899	0.82	SUMOylation	Pred.	PPI
P16403	194	KSAAKAVKPKAAKPK	0.8927	0.82	SUMOylation	Pred.	PPI
P16403	187	AKPKKAAKSAAKAVK	0.8863	0.82	SUMOylation	Pred.	PPI
P16403	117	KAASGEAKPKVKKAG	0.884	0.82	SUMOylation	Pred.	PPI
P16403	204	AAKPKVVKPKKAAPK	0.8775	0.82	SUMOylation	Pred.	PPI
P16403	196	AAKAVKPKAAKPKVV	0.877	0.82	SUMOylation	Pred.	PPI
P16403	80-84	VEKNNSRIKLGLKSLVSKG	0.8675	0.85	SUMO interaction	Pred.	PPI
P16403	191	KAAKSAAKAVKPKAA	0.8634	0.82	SUMOylation	Pred.	PPI
P16403	199	AVKPKAAKPKVVKPK	0.8614	0.82	SUMOylation	Pred.	PPI
P16403	106	TGASGSFKLNKKAAS	0.8567	0.82	SUMOylation	Exp.	PPI
P16403	121	GEAKPKVKKAGGTKP	0.8456	0.82	SUMOylation	Pred.	PPI
P16403	148	AAGGATPKKSAKKTP	0.8418	0.82	SUMOylation	Pred.	PPI
P16403	169	AAATVTKKVAKSPKK	0.8408	0.82	SUMOylation	Pred.	PPI
P16403	140	GAAKKPKKAAGGATP	0.8407	0.82	SUMOylation	Pred.	PPI
P16403	129	KAGGTKPKKPVGAAK	0.8395	0.82	SUMOylation	Pred.	PPI
P16403	130	AGGTKPKKPVGAAKK	0.8378	0.82	SUMOylation	Pred.	PPI
P16403	159	KKTPKKAKKPAAATV	0.8352	0.82	SUMOylation	Pred.	PPI
P16403	136	KKPVGAAKKPKKAAG	0.8286	0.82	SUMOylation	Pred.	PPI
P16403	172	TVTKKVAKSPKKAKV	0.827	0.82	SUMOylation	Pred.	PPI
P16403	46	PVSELITKAVAASKE	0.8261	0.82	SUMOylation	Exp.	PPI
P16885	644	NPNPHESKPWYYDSL	0.9262	0.82	SUMOylation	Pred.	PPI
P16885	1047	PESMRTEKYDPMPPE	0.9057	0.82	SUMOylation	Pred.	PPI
P16885	305	ENSIWDEKYDAVDMQ	0.8746	0.82	SUMOylation	Pred.	PPI
P16885	781	VKALYDYKAKRSDEL	0.8697	0.82	SUMOylation	Pred.	PPI
P16885	472	DVNMEDKKDEHKQQG	0.8691	0.82	SUMOylation	Pred.	PPI
P16885	775	SMPQRTVKALYDYKA	0.8589	0.82	SUMOylation	Pred.	PPI
P16885	1066	ILMTLTVKVLGARHL	0.8555	0.82	SUMOylation	Pred.	PPI
P16885	1168	GFRSVPLKNGYSEDI	0.8477	0.82	SUMOylation	Pred.	PPI
P16885	970	ADSIIRQKPVDLLKY	0.8415	0.82	SUMOylation	Pred.	PPI
P16885	222	KSILDEFKKDSSVFI	0.8396	0.82	SUMOylation	Pred.	PPI
P16885	1233	ANRDALVKEFSVNEN	0.8348	0.82	SUMOylation	Pred.	PPI
P16885	962	IRSFVETKADSIIRQ	0.8228	0.82	SUMOylation	Pred.	PPI
P16989	350	NAPSQDGKEAKAGEA	0.9366	0.82	SUMOylation	Pred.	PPI
P16989	353	SQDGKEAKAGEAPTE	0.9346	0.82	SUMOylation	Pred.	PPI
P16989	268	AGEIGEMKDGVPEGA	0.9183	0.82	SUMOylation	Pred.	PPI
P16989	33	APQDPAPKSPVGSGA	0.8872	0.82	SUMOylation	Pred.	PPI
P16989	311	AVGEAEDKENQQATS	0.8788	0.82	SUMOylation	Pred.	PPI
P16989	113	FINRNDTKEDVFVHQ	0.8757	0.82	SUMOylation	Pred.	PPI
P16989	96	TKVLGTVKWFNVRNG	0.8229	0.82	SUMOylation	Pred.	PPI
P17661	201	LQEEIQLKEEAENNL	0.8846	0.82	SUMOylation	Pred.	E3 SUMO-protein ligase PIAS2
P17661	318	NDALRQAKQEMMEYR	0.8812	0.82	SUMOylation	Pred.	E3 SUMO-protein ligase PIAS2
P17661	378	EEEIRHLKDEMARHL	0.8653	0.82	SUMOylation	Pred.	E3 SUMO-protein ligase PIAS2
P17661	395	YQDLLNVKMALDVEI	0.8558	0.82	SUMOylation	Pred.	E3 SUMO-protein ligase PIAS2
P17661	267	QVEMDMSKPDLTAAL	0.8435	0.82	SUMOylation	Pred.	E3 SUMO-protein ligase PIAS2
P17661	109	LTTRTNEKVELQELN	0.8425	0.82	SUMOylation	Pred.	E3 SUMO-protein ligase PIAS2
P17812	58-62	SPYEHGEVFVLDDGGEVDL	0.9379	0.85	SUMO interaction	Pred.	PPI
P17812	584	DSEITELKFPSINHD	0.9011	0.82	SUMOylation	Exp.	PPI
P17812	498	CLEEQGLKFVGQDVE	0.8798	0.82	SUMOylation	Pred.	PPI
P17812	460	RRTLFQTKNSVMRKL	0.8633	0.82	SUMOylation	Pred.	PPI
P17812	319	DSYASVIKALEHSAL	0.8273	0.82	SUMOylation	Pred.	PPI
P17844	470	ANQAINPKLLQLVED	0.9373	0.82	SUMOylation	Exp.	Transcription intermediary factor 1-beta
P17844	40	KFGNPGEKLVKKKWN	0.9036	0.82	SUMOylation	Exp.	Transcription intermediary factor 1-beta
P17844	523	RGYSSLLKRDFGAKT	0.8975	0.82	SUMOylation	Exp.	Transcription intermediary factor 1-beta
P17844	490	SRGRGGMKDDRRDRY	0.8935	0.82	SUMOylation	Pred.	Transcription intermediary factor 1-beta
P17844	501	RDRYSAGKRGGFNTF	0.8849	0.82	SUMOylation	Pred.	Transcription intermediary factor 1-beta
P17844	411	GLDVEDVKFVINYDY	0.8751	0.82	SUMOylation	Exp.	Transcription intermediary factor 1-beta
P17844	53	WNLDELPKFEKNFYQ	0.868	0.82	SUMOylation	Exp.	Transcription intermediary factor 1-beta
P17844	529	LKRDFGAKTQNGVYS	0.8653	0.82	SUMOylation	Pred.	Transcription intermediary factor 1-beta
P17980	424-428	HEDYMEGILEVQAKKKANL	0.98	0.85	SUMO interaction	Pred.	SUMO2
P17980	93-97	LPYLVSNVIELLDVDPNDQ	0.976	0.85	SUMO interaction	Pred.	SUMO2
P17980	250	QTKATFLKLAGPQLV	0.8847	0.82	SUMOylation	Pred.	PPI
P17980	351	RSGRLDRKIEFPMPN	0.8716	0.82	SUMOylation	Pred.	PPI
P17987	160-164	KTSMSSKIIGINGDFFANM	0.9572	0.85	SUMO interaction	Pred.	SUMO2
P17987	538	IKLHPESKDDKHGSY	0.9231	0.82	SUMOylation	Pred.	Transcription intermediary factor 1-beta
P17987	541	HPESKDDKHGSYEDA	0.9041	0.82	SUMOylation	Exp.	Transcription intermediary factor 1-beta
P17987	180	VDAVLAIKYTDIRGQ	0.8814	0.82	SUMOylation	Pred.	Transcription intermediary factor 1-beta
P17987	532	LRIDDLIKLHPESKD	0.8807	0.82	SUMOylation	Exp.	Transcription intermediary factor 1-beta
P17987	195-199	PRYPVNSVNILKAHGRSQM	0.8769	0.85	SUMO interaction	Pred.	SUMO2
P17987	63	NDGATILKLLEVEHP	0.8679	0.82	SUMOylation	Pred.	Transcription intermediary factor 1-beta
P17987	522-526	KFATEAAITILRIDDLIKL	0.8522	0.85	SUMO interaction	Pred.	SUMO2
P17987	199	VNSVNILKAHGRSQM	0.8355	0.82	SUMOylation	Exp.	Transcription intermediary factor 1-beta
[truncated: 17,167 more rows]

## Sheet: Sup_Data_3_3_SWATH_PA1
#	Peak Name	Uniprot Accession Number	Group	Gene Name	Use	t-value	adjP-value	Log (p)	Media IP mPIAS2	Media IP Control IgG2a	Median IP mPIAS2	Median IP Control IgG2a	Sigma IP mPIAS2	Sigma IP Control IgG2a	Delta	Fold Change	Log (Fold Change)
[truncated: 1,411 more rows]

[truncated: 6 more sheets: Sup_Data_3_4_SWATH_PA1_Consens, Sup_Data_3_5_Spectrum Count_PA2, Sup_Data_3_6_SpectC_PA2_Consens, Sup_Data_3_7_Common PA1+PA2, Sup_Data_3_8_Reactome, GO, Sup_Data3_9_CrossPA1+2+Mitosis ]
