# Supplementary material for: dsRNAi-mediated silencing of PIAS2beta specifically kills anaplastic carcinomas by mitotic catastrophe
Source: Nat Commun. 2024 May 14;15:3736. doi: 10.1038/s41467-024-47751-1 (PMC11094195; doi:10.1038/s41467-024-47751-1)
Supplement: Supplementary file 11 — Supplementary Dataset 4 [file 41467_2024_47751_MOESM11_ESM.xlsx]

## Sheet: Supp_Data_4_Key
Rodrigues et al_Nature Comm 2024_Supplementary_Data_4_Legend
	Sup_Data_4_1: Spectrum Count Proteomic Assay 3 (PA3)_SUMO Qapture vs Flow-through, in ns-dsRNAi or PIAS2b-dsRNAi extracts
	Sup_Data_4_2: Common proteins to (PA1+PA2) + Differentially SUMOylated in PA3 (SUMO-Qapture quantitatively reduced in the presence of PIAS2b-dsRNAi, n=132 in Column A)
	Sup_Data_4_3_Identified proteins in ns-dsRNAi condition, SUMO-Qapture or Flow-through
	Sup_Data_4_4_Identified proteins in PIAS2b-dsRNAi condition, SUMO-Qapture or Flow-through
	Sup_Data_4_5_Cross Analysis significant proteins from SUMO-Qapture and Flow-through from both conditions: ns-dsRNAi versus PIAS2b-dsRNAi
	Sup_Data_4_6_Lists of Proteins from the Cross Analysis: Venn Diagram of Proteins shown in Table S4_2_PA1+PA2 + PA3_Differentially SUMOylated in the absence of PIAS2b
	Sup_Data_4_7_Cross analysis of SUMOylated proteins of Proteomic Assay 3 (PA3) or the combination PA1+PA2+PA3 with the study of Hendriks IA, Lyon D, Young C, Jensen LJ, Vertegaal ACO, Nielsen ML. Site-specific mapping of the human SUMO proteome reveals co-modification with phosphorylation. Nature structural & molecular biology 24, 325-336 (2017).

## Sheet: SupData4_1_Spectrum_SUMOQapture
#	Visible?	Starred?	Identified Proteins (1395/1396)	Accession Number	Alternate ID	Molecular Weight	Protein Grouping Ambiguity	Gene Name	Taxonomy	Fraction 1-SUMO-Retained ns-dsRNAi Quantitative Value (Normalized Total Spectra)-827	Fraction 2-SUMO-Retained PIAS2b-dsRNAi Quantitative Value (Normalized Total Spectra)-733	Fraction 3-Flow-through ns-dsRNAi Quantitative Value (Normalized Total Spectra)-805	Fraction 4-Flow-through PIAS2b-dsRNAi Quantitative Value (Normalized Total Spectra)-493	Fraction 1-SUMO-Retained ns-ds RNAi Protein Identification Probability	Fraction 2-SUMO-Retained PIAS2b ds RNAi Protein Identification Probability	Fraction 3-Flow-through ns-dsRNAi Protein Identification Probability	Fraction 4-Flow-through PIAS2b-dsRNAi Protein Identification Probability	SUMOylation Score (PIAS2b SUMOylated proteins)
1256	true	Empty	Albumin OS=Homo sapiens OX=9606 GN=ALB PE=1 SV=2	P02768	ALB	69 kDa		ALB	unknown	897.79	1075.1	289.32	409.43	100 %	100 %	100 %	100 %	0.835076
752	true	Empty	Keratin, type II cytoskeletal 1 OS=Homo sapiens OX=9606 GN=KRT1 PE=1 SV=6	P04264	KRT1	66 kDa	true	KRT1	unknown	734.1	614.49	666.99	1343.3	100 %	100 %	100 %	100 %	1.19465
810	true	Empty	Isoform 2 of Heat shock protein HSP 90-alpha OS=Homo sapiens OX=9606 GN=HSP90AA1	P07900-2 (+1)	HSP90AA1	98 kDa	true	HSP90AA1	unknown	602.66	683.85	291.92	286.04	100 %	100 %	100 %	100 %	0.881275
912	true	Empty	Heat shock protein HSP 90-beta OS=Homo sapiens OX=9606 GN=HSP90AB1 PE=1 SV=4	P08238	HSP90AB1	83 kDa	true	HSP90AB1	unknown	587.78	656.75	349.09	340.72	100 %	100 %	100 %	100 %	0.894983
915	true	Empty	Heat shock cognate 71 kDa protein OS=Homo sapiens OX=9606 GN=HSPA8 PE=1 SV=1	P11142	HSPA8	71 kDa	true	HSPA8	unknown	481.13	559.22	97.883	117.78	100 %	100 %	100 %	100 %	0.860359
762	true	Empty	Keratin, type I cytoskeletal 9 OS=Homo sapiens OX=9606 GN=KRT9 PE=1 SV=3	P35527	KRT9	62 kDa	true	KRT9	unknown	467.91	353.3	366.41	816.05	100 %	100 %	100 %	100 %	1.3244
761	true	Empty	Keratin, type I cytoskeletal 10 OS=Homo sapiens OX=9606 GN=KRT10 PE=1 SV=6	P13645	KRT10	59 kDa	true	KRT10	unknown	434.01	420.5	485.08	931.02	100 %	100 %	100 %	100 %	1.03213
1281	true	Empty	Actin, cytoplasmic 2 OS=Homo sapiens OX=9606 GN=ACTG1 PE=1 SV=1	P63261	ACTG1	42 kDa	true	ACTG1	unknown	351.34	361.97	500.67	493.55	100 %	100 %	100 %	100 %	0.970633
750	true	Empty	Keratin, type II cytoskeletal 2 epidermal OS=Homo sapiens OX=9606 GN=KRT2 PE=1 SV=2	P35908	KRT2	65 kDa	true	KRT2	unknown	349.69	365.22	456.5	785.2	100 %	100 %	100 %	100 %	0.957478
1282	true	Empty	Actin, cytoplasmic 1 OS=Homo sapiens OX=9606 GN=ACTB PE=1 SV=1	P60709	ACTB	42 kDa	true	ACTB	unknown	343.9	363.06	504.14	496.36	100 %	100 %	100 %	100 %	0.947226
1221	true	Empty	Apolipoprotein A-I OS=Homo sapiens OX=9606 GN=APOA1 PE=1 SV=1	P02647	APOA1	31 kDa	true	APOA1	unknown	343.08	389.07	221.75	344.93	100 %	100 %	100 %	100 %	0.881795
801	true	Empty	Isoform 2 of Triosephosphate isomerase OS=Homo sapiens OX=9606 GN=TPI1	P60174-3	TPI1	31 kDa		TPI1	unknown	295.13	277.44	24.254	40.662	100 %	100 %	100 %	100 %	1.06376
1027	true	Empty	Elongation factor 1-alpha 1 OS=Homo sapiens OX=9606 GN=EEF1A1 PE=1 SV=1	P68104	EEF1A1	50 kDa	true	EEF1A1	unknown	281.9	363.06	239.94	199.1	100 %	100 %	100 %	100 %	0.776456
78	true	Empty	Tubulin alpha-1B chain OS=Homo sapiens OX=9606 GN=TUBA1B PE=1 SV=1	P68363	TUBA1B	50 kDa	true	TUBA1B	unknown	272.81	277.44	409.72	294.45	100 %	100 %	100 %	100 %	0.983312
77	true	Empty	Tubulin alpha-1C chain OS=Homo sapiens OX=9606 GN=TUBA1C PE=1 SV=1	Q9BQE3	TUBA1C	50 kDa	true	TUBA1C	unknown	261.23	259.02	382.87	284.64	100 %	100 %	100 %	100 %	1.00853
937	true	Empty	Glyceraldehyde-3-phosphate dehydrogenase OS=Homo sapiens OX=9606 GN=GAPDH PE=1 SV=3	P04406	GAPDH	36 kDa		GAPDH	unknown	245.53	298.03	479.88	562.26	100 %	100 %	100 %	100 %	0.823843
909	true	Empty	Hemoglobin subunit beta OS=Homo sapiens OX=9606 GN=HBB PE=1 SV=2	P68871	HBB	16 kDa	true	HBB	unknown	221.55	276.36	136	220.14	100 %	100 %	100 %	100 %	0.801672
75	true	Empty	Tubulin alpha-4A chain OS=Homo sapiens OX=9606 GN=TUBA4A PE=1 SV=1	P68366 (+1)	TUBA4A	50 kDa	true	TUBA4A	unknown	212.46	0	297.11	0	100 %	0	100 %	0
76	true	Empty	Tubulin alpha-3C chain OS=Homo sapiens OX=9606 GN=TUBA3C PE=1 SV=1	P0DPH7 (+1)	TUBA3C	50 kDa	true	TUBA3C	unknown	210.81	204.83	319.63	213.13	100 %	95 %	100 %	91 %	1.02919
961	true	Empty	Fructose-bisphosphate aldolase A OS=Homo sapiens OX=9606 GN=ALDOA PE=1 SV=2	P04075 (+1)	ALDOA	39 kDa	true	ALDOA	unknown	209.98	212.42	346.49	347.73	100 %	100 %	100 %	100 %	0.988513
1023	true	Empty	Elongation factor 2 OS=Homo sapiens OX=9606 GN=EEF2 PE=1 SV=4	P13639	EEF2	95 kDa		EEF2	unknown	204.19	198.33	155.92	95.346	100 %	100 %	100 %	100 %	1.02955
74	true	Empty	Tubulin beta chain OS=Homo sapiens OX=9606 GN=TUBB PE=1 SV=2	P07437	TUBB	50 kDa	true	TUBB	unknown	203.37	145.22	419.25	368.76	100 %	100 %	100 %	100 %	1.40043
1229	true	Empty	Annexin A2 OS=Homo sapiens OX=9606 GN=ANXA2 PE=1 SV=2	P07355 (+1)	ANXA2	39 kDa		ANXA2	unknown	200.06	190.74	68.431	113.57	100 %	100 %	100 %	100 %	1.04886
918	true	Empty	Heat shock 70 kDa protein 1A OS=Homo sapiens OX=9606 GN=HSPA1A PE=1 SV=1	P0DMV8 (+1)	HSPA1A	70 kDa	true	HSPA1A	unknown	198.41	263.35	88.354	114.98	100 %	100 %	100 %	100 %	0.753408
1241	true	Empty	Alpha-enolase OS=Homo sapiens OX=9606 GN=ENO1 PE=1 SV=2	P06733	ENO1	47 kDa	true	ENO1	unknown	195.1	228.67	447.83	409.43	100 %	100 %	100 %	100 %	0.853195
525	true	Empty	Pyruvate kinase PKM OS=Homo sapiens OX=9606 GN=PKM PE=1 SV=4	P14618	PKM	58 kDa		PKM	unknown	192.62	178.82	103.95	65.901	100 %	100 %	100 %	100 %	1.07717
748	true	Empty	Keratin, type II cytoskeletal 5 OS=Homo sapiens OX=9606 GN=KRT5 PE=1 SV=3	P13647	KRT5	62 kDa	true	KRT5	unknown	190.97	136.55	181.04	358.95	100 %	100 %	100 %	100 %	1.39854
1284	true	Empty	Actin, alpha skeletal muscle OS=Homo sapiens OX=9606 GN=ACTA1 PE=1 SV=1	P68133	ACTA1	42 kDa	true	ACTA1	unknown	190.97	0	265.06	0	96 %	0	93 %	0
1250	true	Empty	Alpha-1-antitrypsin OS=Homo sapiens OX=9606 GN=SERPINA1 PE=1 SV=3	P01009	SERPINA1	47 kDa		SERPINA1	unknown	185.18	171.23	83.157	144.42	100 %	100 %	100 %	100 %	1.08147
910	true	Empty	Hemoglobin subunit alpha OS=Homo sapiens OX=9606 GN=HBA1 PE=1 SV=2	P69905	HBA1	15 kDa		HBA1	unknown	181.87	141.97	103.08	158.44	100 %	100 %	100 %	100 %	1.28105
746	true	Empty	Keratin, type II cytoskeletal 6B OS=Homo sapiens OX=9606 GN=KRT6B PE=1 SV=5	P04259	KRT6B	60 kDa	true	KRT6B	unknown	178.57	0	0	358.95	100 %	0	0	88 %	#DIV/0!
72	true	Empty	Tubulin beta-4B chain OS=Homo sapiens OX=9606 GN=TUBB4B PE=1 SV=1	P68371	TUBB4B	50 kDa	true	TUBB4B	unknown	174.43	121.38	400.19	340.72	100 %	100 %	100 %	100 %	1.43706
747	true	Empty	Keratin, type II cytoskeletal 6A OS=Homo sapiens OX=9606 GN=KRT6A PE=1 SV=3	P02538	KRT6A	60 kDa	true	KRT6A	unknown	170.3	138.72	187.1	346.33	100 %	95 %	100 %	100 %	1.22765
745	true	Empty	Keratin, type II cytoskeletal 6C OS=Homo sapiens OX=9606 GN=KRT6C PE=1 SV=3	P48668	KRT6C	60 kDa	true	KRT6C	unknown	170.3	135.47	188.84	343.53	100 %	100 %	100 %	100 %	1.2571
1283	true	Empty	Actin, aortic smooth muscle OS=Homo sapiens OX=9606 GN=ACTA2 PE=1 SV=1	P62736 (+1)	ACTA2	42 kDa	true	ACTA2	unknown	169.47	169.07	270.26	274.82	100 %	100 %	100 %	100 %	1.00237
1026	true	Empty	Elongation factor 1-alpha 2 OS=Homo sapiens OX=9606 GN=EEF1A2 PE=1 SV=1	Q05639	EEF1A2	50 kDa	true	EEF1A2	unknown	168.65	0	0	0	97 %	0	0	0
743	true	Empty	Keratin, type II cytoskeletal 8 OS=Homo sapiens OX=9606 GN=KRT8 PE=1 SV=7	P05787 (+1)	KRT8	54 kDa	true	KRT8	unknown	159.55	127.88	266.79	322.49	100 %	100 %	100 %	100 %	1.24765
870	true	Empty	Immunoglobulin gamma-1 heavy chain OS=Homo sapiens OX=9606 PE=1 SV=2	P0DOX5		49 kDa	true	1	unknown	159.55	192.91	115.21	192.09	100 %	100 %	100 %	100 %	0.82707
908	true	Empty	Hemoglobin subunit delta OS=Homo sapiens OX=9606 GN=HBD PE=1 SV=2	P02042	HBD	16 kDa	true	HBD	unknown	138.06	180.99	75.361	124.79	100 %	100 %	100 %	100 %	0.762805
1379	true	Empty	14-3-3 protein zeta/delta OS=Homo sapiens OX=9606 GN=YWHAZ PE=1 SV=1	P63104	YWHAZ	28 kDa	true	YWHAZ	unknown	133.92	117.05	38.114	43.466	100 %	100 %	100 %	100 %	1.14413
734	true	Empty	L-lactate dehydrogenase A chain OS=Homo sapiens OX=9606 GN=LDHA PE=1 SV=2	P00338 (+1)	LDHA	37 kDa	true	LDHA	unknown	131.44	137.64	209.62	220.14	100 %	100 %	100 %	100 %	0.954955
759	true	Empty	Keratin, type I cytoskeletal 14 OS=Homo sapiens OX=9606 GN=KRT14 PE=1 SV=4	P02533	KRT14	52 kDa	true	KRT14	unknown	124.83	115.96	161.12	305.67	100 %	100 %	100 %	100 %	1.07649
691	true	Empty	Moesin OS=Homo sapiens OX=9606 GN=MSN PE=1 SV=3	P26038	MSN	68 kDa	true	MSN	unknown	122.35	136.55	0	0	100 %	100 %	0	0	0.896009
1244	true	Empty	Alpha-actinin-4 OS=Homo sapiens OX=9606 GN=ACTN4 PE=1 SV=2	O43707	ACTN4	105 kDa	true	ACTN4	unknown	121.52	123.55	22.522	11.217	100 %	100 %	100 %	100 %	0.983569
1024	true	Empty	Elongation factor 1-gamma OS=Homo sapiens OX=9606 GN=EEF1G PE=1 SV=3	P26641	EEF1G	50 kDa	true	EEF1G	unknown	120.7	119.21	121.27	109.37	100 %	100 %	100 %	100 %	1.0125
1246	true	Empty	Alpha-2-macroglobulin OS=Homo sapiens OX=9606 GN=A2M PE=1 SV=3	P01023	A2M	163 kDa	true	A2M	unknown	119.87	177.74	64.1	93.944	100 %	100 %	100 %	100 %	0.674412
757	true	Empty	Keratin, type I cytoskeletal 16 OS=Homo sapiens OX=9606 GN=KRT16 PE=1 SV=4	P08779	KRT16	51 kDa	true	KRT16	unknown	119.04	95.37	143.79	272.02	100 %	100 %	100 %	100 %	1.24819
731	true	Empty	Lactotransferrin OS=Homo sapiens OX=9606 GN=LTF PE=1 SV=6	P02788 (+1)	LTF	78 kDa	true	LTF	unknown	114.08	149.56	0	0	100 %	100 %	0	0	0.762771
982	true	Empty	Ezrin OS=Homo sapiens OX=9606 GN=EZR PE=1 SV=4	P15311	EZR	69 kDa	true	EZR	unknown	113.26	125.72	0	0	100 %	100 %	0	0	0.900891
661	true	Empty	Nucleolin OS=Homo sapiens OX=9606 GN=NCL PE=1 SV=3	P19338	NCL	77 kDa		NCL	unknown	111.6	150.64	7.796	7.0107	100 %	100 %	100 %	99 %	0.740839
73	true	Empty	Tubulin beta-3 chain OS=Homo sapiens OX=9606 GN=TUBB3 PE=1 SV=2	Q13509	TUBB3	50 kDa	true	TUBB3	unknown	106.64	65.025	0	201.91	100 %	93 %	0	100 %	1.63998
1245	true	Empty	Alpha-actinin-1 OS=Homo sapiens OX=9606 GN=ACTN1 PE=1 SV=2	P12814	ACTN1	103 kDa	true	ACTN1	unknown	106.64	107.29	19.057	14.021	100 %	100 %	100 %	100 %	0.993942
1385	true	Empty	14-3-3 protein beta/alpha OS=Homo sapiens OX=9606 GN=YWHAB PE=1 SV=3	P31946 (+1)	YWHAB	28 kDa	true	YWHAB	unknown	106.64	76.946	36.381	0	100 %	100 %	100 %	0	1.38591
1384	true	Empty	14-3-3 protein epsilon OS=Homo sapiens OX=9606 GN=YWHAE PE=1 SV=1	P62258	YWHAE	29 kDa	true	YWHAE	unknown	106.64	102.96	0	0	100 %	100 %	0	0	1.03574
920	true	Empty	Haptoglobin OS=Homo sapiens OX=9606 GN=HP PE=1 SV=1	P00738	HP	45 kDa		HP	unknown	102.51	78.03	72.762	93.944	100 %	100 %	100 %	100 %	1.31373
733	true	Empty	L-lactate dehydrogenase B chain OS=Homo sapiens OX=9606 GN=LDHB PE=1 SV=2	P07195	LDHB	37 kDa	true	LDHB	unknown	100.86	111.63	147.26	137.41	100 %	100 %	100 %	100 %	0.903521
868	true	Empty	Immunoglobulin heavy constant gamma 2 OS=Homo sapiens OX=9606 GN=IGHG2 PE=1 SV=2	P01859	IGHG2	36 kDa	true	IGHG2	unknown	98.376	118.13	97.883	155.64	100 %	100 %	100 %	100 %	0.832777
863	true	Empty	Immunoglobulin kappa light chain OS=Homo sapiens OX=9606 PE=1 SV=1	P0DOX7		23 kDa	true	1	unknown	92.589	118.13	72.762	127.6	100 %	100 %	100 %	100 %	0.783789
25	true	Empty	Vimentin OS=Homo sapiens OX=9606 GN=VIM PE=1 SV=4	P08670	VIM	54 kDa	true	VIM	unknown	92.589	56.355	181.91	103.76	100 %	100 %	100 %	100 %	1.64296
85	true	Empty	Transthyretin OS=Homo sapiens OX=9606 GN=TTR PE=1 SV=1	P02766	TTR	16 kDa	true	TTR	unknown	90.936	73.695	19.057	23.836	100 %	100 %	100 %	100 %	1.23395
755	true	Empty	Keratin, type I cytoskeletal 18 OS=Homo sapiens OX=9606 GN=KRT18 PE=1 SV=2	P05783	KRT18	48 kDa	true	KRT18	unknown	87.629	75.863	202.69	164.05	100 %	100 %	100 %	100 %	1.1551
1247	true	Empty	Alpha-2-HS-glycoprotein OS=Homo sapiens OX=9606 GN=AHSG PE=1 SV=2	P02765	AHSG	39 kDa		AHSG	unknown	86.803	79.114	22.522	14.021	100 %	100 %	100 %	100 %	1.09719
864	true	Empty	Immunoglobulin kappa constant OS=Homo sapiens OX=9606 GN=IGKC PE=1 SV=2	P01834	IGKC	12 kDa	true	IGKC	unknown	86.803	98.621	0	0	98 %	99 %	0	0	0.880168
760	true	Empty	Keratin, type I cytoskeletal 13 OS=Homo sapiens OX=9606 GN=KRT13 PE=1 SV=4	P13646 (+1)	KRT13	50 kDa	true	KRT13	unknown	85.149	0	104.81	210.32	100 %	0	100 %	100 %	#DIV/0!
754	true	Empty	Keratin, type I cytoskeletal 19 OS=Homo sapiens OX=9606 GN=KRT19 PE=1 SV=4	P08727	KRT19	44 kDa	true	KRT19	unknown	84.323	70.444	121.27	179.47	100 %	99 %	100 %	100 %	1.19702
1331	true	Empty	40S ribosomal protein SA OS=Homo sapiens OX=9606 GN=RPSA PE=1 SV=4	P08865	RPSA	33 kDa		RPSA	unknown	82.669	101.87	27.719	19.63	100 %	100 %	100 %	100 %	0.811515
611	true	Empty	Polyubiquitin-B OS=Homo sapiens OX=9606 GN=UBB PE=1 SV=1	P0CG47 (+1)	UBB	26 kDa		UBB	unknown	80.189	95.37	40.712	37.858	100 %	100 %	100 %	100 %	0.84082
756	true	Empty	Keratin, type I cytoskeletal 17 OS=Homo sapiens OX=9606 GN=KRT17 PE=1 SV=2	Q04695	KRT17	48 kDa	true	KRT17	unknown	77.709	73.695	99.615	179.47	100 %	100 %	100 %	100 %	1.05447
1382	true	Empty	14-3-3 protein gamma OS=Homo sapiens OX=9606 GN=YWHAG PE=1 SV=2	P61981	YWHAG	28 kDa	true	YWHAG	unknown	77.709	62.858	39.846	47.673	100 %	100 %	100 %	92 %	1.23626
1380	true	Empty	14-3-3 protein theta OS=Homo sapiens OX=9606 GN=YWHAQ PE=1 SV=1	P27348	YWHAQ	28 kDa	true	YWHAQ	unknown	76.056	70.444	41.578	0	100 %	100 %	100 %	0	1.07967
49	true	Empty	Ubiquitin-like modifier-activating enzyme 1 OS=Homo sapiens OX=9606 GN=UBA1 PE=1 SV=3	P22314 (+1)	UBA1	118 kDa		UBA1	unknown	72.749	59.606	26.853	9.815	100 %	100 %	100 %	100 %	1.2205
640	true	Empty	Peroxiredoxin-1 OS=Homo sapiens OX=9606 GN=PRDX1 PE=1 SV=1	Q06830	PRDX1	22 kDa	true	PRDX1	unknown	71.922	85.616	51.107	68.705	100 %	100 %	100 %	100 %	0.840053
1383	true	Empty	14-3-3 protein eta OS=Homo sapiens OX=9606 GN=YWHAH PE=1 SV=4	Q04917	YWHAH	28 kDa	true	YWHAH	unknown	71.922	59.606	41.578	49.075	100 %	100 %	100 %	100 %	1.20662
966	true	Empty	Filamin-C OS=Homo sapiens OX=9606 GN=FLNC PE=1 SV=3	Q14315 (+1)	FLNC	291 kDa	true	FLNC	unknown	70.269	99.705	25.987	7.0107	100 %	100 %	100 %	100 %	0.704769
744	true	Empty	Keratin, type II cytoskeletal 7 OS=Homo sapiens OX=9606 GN=KRT7 PE=1 SV=5	P08729	KRT7	51 kDa	true	KRT7	unknown	69.442	59.606	174.98	126.19	100 %	100 %	100 %	100 %	1.16502
1230	true	Empty	Annexin A1 OS=Homo sapiens OX=9606 GN=ANXA1 PE=1 SV=2	P04083	ANXA1	39 kDa		ANXA1	unknown	69.442	75.863	107.41	92.542	100 %	100 %	100 %	100 %	0.915361
856	true	Empty	Immunoglobulin lambda constant 3 OS=Homo sapiens OX=9606 GN=IGLC3 PE=1 SV=1	P0DOY3 (+1)	IGLC3	11 kDa	true	IGLC3	unknown	69.442	74.779	40.712	88.335	100 %	100 %	100 %	100 %	0.92863
178	true	Empty	Serotransferrin OS=Homo sapiens OX=9606 GN=TF PE=1 SV=3	P02787	TF	77 kDa	true	TF	unknown	69.442	85.616	8.6622	0	100 %	100 %	100 %	0	0.811087
1228	true	Empty	Annexin A5 OS=Homo sapiens OX=9606 GN=ANXA5 PE=1 SV=2	P08758	ANXA5	36 kDa		ANXA5	unknown	69.442	86.7	2.5987	0	100 %	100 %	98 %	0	0.800946
523	true	Empty	Radixin OS=Homo sapiens OX=9606 GN=RDX PE=1 SV=1	P35241 (+1)	RDX	69 kDa	true	RDX	unknown	69.442	89.951	0	0	100 %	100 %	0	0	0.771998
90	true	Empty	Transketolase OS=Homo sapiens OX=9606 GN=TKT PE=1 SV=3	P29401 (+1)	TKT	68 kDa		TKT	unknown	65.309	73.695	0	0	100 %	100 %	0	0	0.886207
647	true	Empty	Peptidyl-prolyl cis-trans isomerase A OS=Homo sapiens OX=9606 GN=PPIA PE=1 SV=2	P62937	PPIA	18 kDa	true	PPIA	unknown	64.482	62.858	136	121.99	100 %	100 %	100 %	100 %	1.02584
1381	true	Empty	14-3-3 protein sigma OS=Homo sapiens OX=9606 GN=SFN PE=1 SV=1	P31947 (+1)	SFN	28 kDa	true	SFN	unknown	62.829	52.02	0	0	100 %	100 %	0	0	1.20779
540	true	Empty	Protein-glutamine gamma-glutamyltransferase 2 OS=Homo sapiens OX=9606 GN=TGM2 PE=1 SV=2	P21980	TGM2	77 kDa	true	TGM2	unknown	62.002	71.528	51.973	33.651	100 %	100 %	100 %	100 %	0.866821
913	true	Empty	Heat shock protein beta-1 OS=Homo sapiens OX=9606 GN=HSPB1 PE=1 SV=2	P04792	HSPB1	23 kDa		HSPB1	unknown	62.002	53.104	46.776	33.651	100 %	100 %	100 %	100 %	1.16756
91	true	Empty	Transitional endoplasmic reticulum ATPase OS=Homo sapiens OX=9606 GN=VCP PE=1 SV=4	P55072	VCP	89 kDa	true	VCP	unknown	61.175	62.858	109.14	71.509	100 %	100 %	100 %	100 %	0.973225
1015	true	Empty	Eukaryotic initiation factor 4A-I OS=Homo sapiens OX=9606 GN=EIF4A1 PE=1 SV=1	P60842	EIF4A1	46 kDa	true	EIF4A1	unknown	61.175	71.528	63.234	51.879	100 %	100 %	100 %	100 %	0.855259
749	true	Empty	Keratin, type II cytoskeletal 3 OS=Homo sapiens OX=9606 GN=KRT3 PE=1 SV=3	P12035	KRT3	64 kDa	true	KRT3	unknown	59.522	0	0	114.98	100 %	0	0	100 %	#DIV/0!
630	true	Empty	Phosphoglycerate kinase 1 OS=Homo sapiens OX=9606 GN=PGK1 PE=1 SV=3	P00558	PGK1	45 kDa	true	PGK1	unknown	58.695	56.355	184.5	148.63	100 %	100 %	100 %	100 %	1.04152
1115	true	Empty	Cofilin-1 OS=Homo sapiens OX=9606 GN=CFL1 PE=1 SV=3	P23528	CFL1	19 kDa	true	CFL1	unknown	58.695	59.606	68.431	78.52	100 %	100 %	100 %	100 %	0.984716
803	true	Empty	Isoform 2 of Stress-induced-phosphoprotein 1 OS=Homo sapiens OX=9606 GN=STIP1	P31948-2 (+1)	STIP1	68 kDa	true	STIP1	unknown	58.695	48.769	16.458	19.63	100 %	100 %	100 %	100 %	1.20353
960	true	Empty	Fructose-bisphosphate aldolase C OS=Homo sapiens OX=9606 GN=ALDOC PE=1 SV=2	P09972	ALDOC	39 kDa	true	ALDOC	unknown	56.215	56.355	72.762	65.901	100 %	100 %	100 %	100 %	0.997516
80	true	Empty	Tropomyosin alpha-4 chain OS=Homo sapiens OX=9606 GN=TPM4 PE=1 SV=3	P67936	TPM4	29 kDa	true	TPM4	unknown	52.908	55.271	0	2.8043	100 %	100 %	0	99 %	0.957247
71	true	Empty	Tubulin beta-6 chain OS=Homo sapiens OX=9606 GN=TUBB6 PE=1 SV=1	Q9BUF5	TUBB6	50 kDa	true	TUBB6	unknown	52.082	27.094	153.32	0	100 %	98 %	100 %	0	1.92227
816	true	Empty	Isoform 2 of Elongation factor 1-delta OS=Homo sapiens OX=9606 GN=EEF1D	P29692-2	EEF1D	71 kDa	true	EEF1D	unknown	49.601	66.109	81.424	89.737	100 %	100 %	100 %	100 %	0.750291
852	true	Empty	Immunoglobulin lambda-1 light chain OS=Homo sapiens OX=9606 PE=1 SV=1	P0DOX8		23 kDa	true	1	unknown	49.601	65.025	26.853	43.466	100 %	100 %	100 %	100 %	0.762799
629	true	Empty	Phosphoglycerate mutase 1 OS=Homo sapiens OX=9606 GN=PGAM1 PE=1 SV=2	P18669	PGAM1	29 kDa		PGAM1	unknown	49.601	58.523	45.91	35.054	100 %	100 %	100 %	100 %	0.847547
939	true	Empty	Glutathione S-transferase P OS=Homo sapiens OX=9606 GN=GSTP1 PE=1 SV=2	P09211	GSTP1	23 kDa		GSTP1	unknown	47.121	73.695	36.381	40.662	100 %	100 %	100 %	100 %	0.639406
985	true	Empty	Exportin-2 OS=Homo sapiens OX=9606 GN=CSE1L PE=1 SV=3	P55060 (+1)	CSE1L	110 kDa		CSE1L	unknown	47.121	40.099	36.381	12.619	100 %	100 %	100 %	100 %	1.17512
947	true	Empty	Glucose-6-phosphate isomerase OS=Homo sapiens OX=9606 GN=GPI PE=1 SV=4	P06744	GPI	63 kDa		GPI	unknown	46.295	44.434	94.418	79.922	100 %	100 %	100 %	100 %	1.04188
524	true	Empty	Rab GDP dissociation inhibitor beta OS=Homo sapiens OX=9606 GN=GDI2 PE=1 SV=2	P50395	GDI2	51 kDa		GDI2	unknown	46.295	72.611	25.987	30.847	100 %	100 %	100 %	100 %	0.637576
84	true	Empty	Transthyretin OS=Pan troglodytes OX=9598 GN=TTR PE=2 SV=1	Q5U7I5	TTR	16 kDa	true	TTR	unknown	46.295	0	0	0	100 %	0	0	0
869	true	Empty	Immunoglobulin heavy constant alpha 1 OS=Homo sapiens OX=9606 GN=IGHA1 PE=1 SV=2	P01876	IGHA1	38 kDa		IGHA1	unknown	45.468	65.025	44.177	71.509	100 %	100 %	100 %	100 %	0.699239
660	true	Empty	Nucleophosmin OS=Homo sapiens OX=9606 GN=NPM1 PE=1 SV=2	P06748	NPM1	33 kDa		NPM1	unknown	45.468	43.35	38.114	39.26	100 %	100 %	100 %	100 %	1.04886
791	true	Empty	Isoform 3 of Nucleoside diphosphate kinase B OS=Homo sapiens OX=9606 GN=NME2	P22392-2	NME2	30 kDa	true	NME2	unknown	43.815	49.853	25.12	25.239	100 %	100 %	100 %	100 %	0.878884
79	true	Empty	Trypsin-1 OS=Homo sapiens OX=9606 GN=PRSS1 PE=1 SV=1	P07477	PRSS1	27 kDa		PRSS1	unknown	42.988	81.281	88.354	187.89	100 %	100 %	100 %	100 %	0.528881
1329	true	Empty	60S acidic ribosomal protein P0 OS=Homo sapiens OX=9606 GN=RPLP0 PE=1 SV=1	P05388	RPLP0	34 kDa		RPLP0	unknown	42.988	48.769	67.565	57.488	100 %	100 %	100 %	100 %	0.881462
125	true	Empty	T-complex protein 1 subunit theta OS=Homo sapiens OX=9606 GN=CCT8 PE=1 SV=4	P50990	CCT8	60 kDa		CCT8	unknown	42.161	53.104	56.304	43.466	100 %	100 %	100 %	100 %	0.793933
969	true	Empty	Filamin-A OS=Homo sapiens OX=9606 GN=FLNA PE=1 SV=4	P21333 (+1)	FLNA	281 kDa	true	FLNA	unknown	42.161	50.936	29.451	0	100 %	100 %	100 %	0	0.827725
874	true	Empty	Hornerin OS=Homo sapiens OX=9606 GN=HRNR PE=1 SV=2	Q86YZ3	HRNR	282 kDa		HRNR	unknown	40.508	9.7538	17.324	65.901	100 %	100 %	100 %	100 %	4.15305
638	true	Empty	Peroxiredoxin-6 OS=Homo sapiens OX=9606 GN=PRDX6 PE=1 SV=3	P30041	PRDX6	25 kDa		PRDX6	unknown	40.508	31.429	8.6622	16.826	100 %	100 %	100 %	100 %	1.28887
548	true	Empty	Protein SET OS=Homo sapiens OX=9606 GN=SET PE=1 SV=3	Q01105	SET	33 kDa		SET	unknown	39.681	52.02	0	2.8043	100 %	100 %	0	96 %	0.762803
898	true	Empty	Heterogeneous nuclear ribonucleoprotein K OS=Homo sapiens OX=9606 GN=HNRNPK PE=1 SV=1	P61978 (+1)	HNRNPK	51 kDa	true	HNRNPK	unknown	38.854	32.513	103.95	92.542	100 %	100 %	100 %	100 %	1.19503
1021	true	Empty	Endoplasmic reticulum chaperone BiP OS=Homo sapiens OX=9606 GN=HSPA5 PE=1 SV=2	P11021	HSPA5	72 kDa	true	HSPA5	unknown	38.854	45.518	0	0	100 %	100 %	0	0	0.853596
639	true	Empty	Peroxiredoxin-2 OS=Homo sapiens OX=9606 GN=PRDX2 PE=1 SV=5	P32119	PRDX2	22 kDa	true	PRDX2	unknown	38.028	56.355	33.782	40.662	100 %	100 %	100 %	100 %	0.674794
56	true	Empty	Ubiquitin carboxyl-terminal hydrolase isozyme L1 OS=Homo sapiens OX=9606 GN=UCHL1 PE=1 SV=2	P09936	UCHL1	25 kDa		UCHL1	unknown	38.028	37.931	39.846	28.043	100 %	100 %	100 %	100 %	1.00256
98	true	Empty	Transaldolase OS=Homo sapiens OX=9606 GN=TALDO1 PE=1 SV=2	P37837	TALDO1	38 kDa		TALDO1	unknown	38.028	46.601	32.05	19.63	100 %	100 %	100 %	100 %	0.816034
24	true	Empty	Vinculin OS=Homo sapiens OX=9606 GN=VCL PE=1 SV=4	P18206 (+1)	VCL	124 kDa		VCL	unknown	37.201	29.261	132.53	85.531	100 %	100 %	100 %	100 %	1.27135
597	true	Empty	Proliferating cell nuclear antigen OS=Homo sapiens OX=9606 GN=PCNA PE=1 SV=1	P12004	PCNA	29 kDa		PCNA	unknown	37.201	29.261	75.361	51.879	100 %	100 %	100 %	100 %	1.27135
1253	true	Empty	Alpha-1-acid glycoprotein 1 OS=Homo sapiens OX=9606 GN=ORM1 PE=1 SV=1	P02763	ORM1	24 kDa	true	ORM1	unknown	37.201	13.005	1.7324	11.217	100 %	100 %	98 %	100 %	2.86052
926	true	Empty	GTP-binding nuclear protein Ran OS=Homo sapiens OX=9606 GN=RAN PE=1 SV=3	P62826	RAN	24 kDa		RAN	unknown	36.374	41.183	38.98	33.651	100 %	100 %	100 %	100 %	0.883229
1265	true	Empty	Adenosylhomocysteinase OS=Homo sapiens OX=9606 GN=AHCY PE=1 SV=4	P23526	AHCY	48 kDa		AHCY	unknown	36.374	36.848	45.043	16.826	100 %	100 %	100 %	100 %	0.987136
129	true	Empty	T-complex protein 1 subunit delta OS=Homo sapiens OX=9606 GN=CCT4 PE=1 SV=4	P50991	CCT4	58 kDa	true	CCT4	unknown	35.548	28.178	45.043	23.836	100 %	100 %	100 %	100 %	1.26155
1220	true	Empty	Apolipoprotein A-II OS=Homo sapiens OX=9606 GN=APOA2 PE=1 SV=1	P02652	APOA2	11 kDa		APOA2	unknown	34.721	47.685	31.184	64.499	100 %	100 %	100 %	100 %	0.728133
130	true	Empty	T-complex protein 1 subunit beta OS=Homo sapiens OX=9606 GN=CCT2 PE=1 SV=4	P78371	CCT2	57 kDa		CCT2	unknown	34.721	45.518	64.1	53.282	100 %	100 %	100 %	100 %	0.762797
686	true	Empty	Myosin-9 OS=Homo sapiens OX=9606 GN=MYH9 PE=1 SV=4	P35579	MYH9	227 kDa	true	MYH9	unknown	34.721	30.345	22.522	12.619	100 %	100 %	100 %	100 %	1.14421
841	true	Empty	Inosine-5'-monophosphate dehydrogenase 2 OS=Homo sapiens OX=9606 GN=IMPDH2 PE=1 SV=2	P12268	IMPDH2	56 kDa		IMPDH2	unknown	34.721	33.596	5.1973	4.2064	100 %	100 %	100 %	100 %	1.03349
606	true	Empty	Pregnancy zone protein OS=Homo sapiens OX=9606 GN=PZP PE=1 SV=4	P20742	PZP	164 kDa	true	PZP	unknown	34.721	52.02	0	0	100 %	100 %	0	0	0.667455
600	true	Empty	Profilin-1 OS=Homo sapiens OX=9606 GN=PFN1 PE=1 SV=2	P07737	PFN1	15 kDa		PFN1	unknown	33.068	42.266	75.361	82.727	100 %	100 %	100 %	100 %	0.782378
880	true	Empty	Histone H2A type 1-B/E OS=Homo sapiens OX=9606 GN=H2AC4 PE=1 SV=2	P04908 (+11)	H2AC4	14 kDa		H2AC4	unknown	33.068	36.848	24.254	28.043	100 %	100 %	100 %	100 %	0.897416
1025	true	Empty	Elongation factor 1-beta OS=Homo sapiens OX=9606 GN=EEF1B2 PE=1 SV=3	P24534	EEF1B2	25 kDa	true	EEF1B2	unknown	32.241	31.429	20.789	25.239	100 %	100 %	100 %	100 %	1.02584
1286	true	Empty	Acidic leucine-rich nuclear phosphoprotein 32 family member B OS=Homo sapiens OX=9606 GN=ANP32B PE=1 SV=1	Q92688 (+1)	ANP32B	29 kDa	true	ANP32B	unknown	32.241	22.759	8.6622	7.0107	100 %	100 %	100 %	100 %	1.41663
617	true	Empty	Polyadenylate-binding protein 1 OS=Homo sapiens OX=9606 GN=PABPC1 PE=1 SV=2	P11940	PABPC1	71 kDa	true	PABPC1	unknown	32.241	59.606	11.261	2.8043	100 %	100 %	100 %	100 %	0.540902
658	true	Empty	Nucleoside diphosphate kinase A OS=Homo sapiens OX=9606 GN=NME1 PE=1 SV=1	P15531 (+1)	NME1	17 kDa	true	NME1	unknown	32.241	0	0	0	100 %	0	0	0
1341	true	Empty	40S ribosomal protein S19 OS=Homo sapiens OX=9606 GN=RPS19 PE=1 SV=2	P39019	RPS19	16 kDa		RPS19	unknown	31.414	28.178	48.508	51.879	100 %	100 %	100 %	100 %	1.11484
1218	true	Empty	Apolipoprotein C-I OS=Homo sapiens OX=9606 GN=APOC1 PE=1 SV=1	P02654	APOC1	9 kDa		APOC1	unknown	31.414	23.843	17.324	33.651	100 %	100 %	100 %	100 %	1.31754
1334	true	Empty	40S ribosomal protein S28 OS=Homo sapiens OX=9606 GN=RPS28 PE=1 SV=1	P62857	RPS28	8 kDa		RPS28	unknown	31.414	15.173	1.7324	1.4021	100 %	100 %	100 %	100 %	2.07039
1138	true	Empty	Chloride intracellular channel protein 1 OS=Homo sapiens OX=9606 GN=CLIC1 PE=1 SV=4	O00299	CLIC1	27 kDa	true	CLIC1	unknown	29.761	40.099	82.291	65.901	100 %	100 %	100 %	100 %	0.742188
892	true	Empty	Heterogeneous nuclear ribonucleoproteins A2/B1 OS=Homo sapiens OX=9606 GN=HNRNPA2B1 PE=1 SV=2	P22626	HNRNPA2B1	37 kDa	true	HNRNPA2B1	unknown	29.761	31.429	12.993	2.8043	100 %	100 %	100 %	100 %	0.946928
1108	true	Empty	Complement C3 OS=Homo sapiens OX=9606 GN=C3 PE=1 SV=2	P01024	C3	187 kDa		C3	unknown	29.761	47.685	3.4649	0	100 %	100 %	100 %	0	0.624117
681	true	Empty	Nascent polypeptide-associated complex subunit alpha, muscle-specific form OS=Homo sapiens OX=9606 GN=NACA PE=1 SV=1	E9PAV3	NACA	205 kDa		NACA	unknown	29.761	20.591	0	0	100 %	100 %	0	0	1.44534
800	true	Empty	Isoform 2 of Tropomyosin alpha-3 chain OS=Homo sapiens OX=9606 GN=TPM3	P06753-2	TPM3	29 kDa	true	TPM3	unknown	28.934	44.434	0	0	100 %	100 %	0	0	0.651168
887	true	Empty	High mobility group protein B1 OS=Homo sapiens OX=9606 GN=HMGB1 PE=1 SV=3	P09429	HMGB1	25 kDa	true	HMGB1	unknown	28.934	21.675	0	0	100 %	100 %	0	0	1.3349
1357	true	Empty	40S ribosomal protein S4, X isoform OS=Homo sapiens OX=9606 GN=RPS4X PE=1 SV=2	P62701	RPS4X	30 kDa		RPS4X	unknown	28.108	26.01	48.508	18.228	100 %	100 %	100 %	100 %	1.08066
612	true	Empty	Polypyrimidine tract-binding protein 1 OS=Homo sapiens OX=9606 GN=PTBP1 PE=1 SV=1	P26599 (+2)	PTBP1	57 kDa		PTBP1	unknown	28.108	35.764	16.458	15.424	100 %	100 %	100 %	100 %	0.78593
1207	true	Empty	Aspartate aminotransferase, cytoplasmic OS=Homo sapiens OX=9606 GN=GOT1 PE=1 SV=3	P17174	GOT1	46 kDa		GOT1	unknown	28.108	43.35	0	0	100 %	100 %	0	0	0.648397
1020	true	Empty	Endoplasmin OS=Homo sapiens OX=9606 GN=HSP90B1 PE=1 SV=1	P14625	HSP90B1	92 kDa	true	HSP90B1	unknown	28.108	37.931	0	0	100 %	100 %	0	0	0.74103
833	true	Empty	Inter-alpha-trypsin inhibitor heavy chain H2 OS=Homo sapiens OX=9606 GN=ITIH2 PE=1 SV=2	P19823	ITIH2	106 kDa		ITIH2	unknown	28.108	22.759	0	0	100 %	100 %	0	0	1.23503
367	true	Empty	REVERSED Isoform 2 of Protein phosphatase 1 regulatory subunit 7 OS=Homo sapiens OX=9606 GN=PPP1R7	RRRRRsp|Q15435-2|PP1R7_HUMAN-DECOY (+4)		?		PPP1R7	unknown	27.281	27.094	0	0	100 %	100 %	0	0	1.0069
509	true	Empty	Receptor of activated protein C kinase 1 OS=Homo sapiens OX=9606 GN=RACK1 PE=1 SV=3	P63244	RACK1	35 kDa		RACK1	unknown	26.454	39.015	34.649	36.456	100 %	100 %	100 %	100 %	0.678047
1251	true	Empty	Alpha-1-antichymotrypsin OS=Homo sapiens OX=9606 GN=SERPINA3 PE=1 SV=2	P01011	SERPINA3	48 kDa		SERPINA3	unknown	26.454	20.591	10.395	14.021	100 %	100 %	100 %	100 %	1.28474
1359	true	Empty	40S ribosomal protein S3 OS=Homo sapiens OX=9606 GN=RPS3 PE=1 SV=2	P23396	RPS3	27 kDa		RPS3	unknown	26.454	28.178	12.127	0	100 %	100 %	100 %	0	0.938818
11	true	Empty	Y-box-binding protein 1 OS=Homo sapiens OX=9606 GN=YBX1 PE=1 SV=3	P67809	YBX1	36 kDa		YBX1	unknown	25.627	34.68	0	0	100 %	100 %	0	0	0.738956
633	true	Empty	Phosphatidylethanolamine-binding protein 1 OS=Homo sapiens OX=9606 GN=PEBP1 PE=1 SV=3	P30086	PEBP1	21 kDa		PEBP1	unknown	24.801	32.513	12.127	14.021	100 %	100 %	100 %	100 %	0.762803
885	true	Empty	High mobility group protein HMG-I/HMG-Y OS=Homo sapiens OX=9606 GN=HMGA1 PE=1 SV=3	P17096	HMGA1	12 kDa		HMGA1	unknown	24.801	23.843	5.1973	2.8043	100 %	100 %	100 %	100 %	1.04018
1262	true	Empty	Adenylyl cyclase-associated protein 1 OS=Homo sapiens OX=9606 GN=CAP1 PE=1 SV=5	Q01518 (+1)	CAP1	52 kDa		CAP1	unknown	24.801	20.591	0	0	100 %	100 %	0	0	1.20446
596	true	Empty	Proliferation-associated protein 2G4 OS=Homo sapiens OX=9606 GN=PA2G4 PE=1 SV=3	Q9UQ80	PA2G4	44 kDa		PA2G4	unknown	23.974	28.178	56.304	40.662	100 %	100 %	100 %	100 %	0.850806
675	true	Empty	Neuroblast differentiation-associated protein AHNAK OS=Homo sapiens OX=9606 GN=AHNAK PE=1 SV=2	Q09666	AHNAK	629 kDa	true	AHNAK	unknown	23.974	13.005	49.374	19.63	100 %	100 %	100 %	100 %	1.84344
128	true	Empty	T-complex protein 1 subunit epsilon OS=Homo sapiens OX=9606 GN=CCT5 PE=1 SV=1	P48643	CCT5	60 kDa		CCT5	unknown	23.974	26.01	27.719	8.4129	100 %	100 %	100 %	100 %	0.921722
1321	true	Empty	60S ribosomal protein L7a OS=Homo sapiens OX=9606 GN=RPL7A PE=1 SV=2	P62424	RPL7A	30 kDa		RPL7A	unknown	23.974	26.01	22.522	5.6086	100 %	100 %	100 %	100 %	0.921722
1352	true	Empty	40S ribosomal protein S9 OS=Homo sapiens OX=9606 GN=RPS9 PE=1 SV=3	P46781	RPS9	23 kDa	true	RPS9	unknown	23.974	21.675	25.987	2.8043	100 %	100 %	100 %	100 %	1.10607
1354	true	Empty	40S ribosomal protein S7 OS=Homo sapiens OX=9606 GN=RPS7 PE=1 SV=1	P62081	RPS7	22 kDa		RPS7	unknown	23.974	21.675	5.1973	0	100 %	100 %	100 %	0	1.10607
643	true	Empty	Peptidyl-prolyl cis-trans isomerase FKBP4 OS=Homo sapiens OX=9606 GN=FKBP4 PE=1 SV=3	Q02790	FKBP4	52 kDa	true	FKBP4	unknown	23.974	20.591	5.1973	0	100 %	100 %	100 %	0	1.1643
741	true	Empty	Keratin, type II cytoskeletal 78 OS=Homo sapiens OX=9606 GN=KRT78 PE=1 SV=2	Q8N1N4	KRT78	57 kDa	true	KRT78	unknown	23.147	0	38.114	43.466	100 %	0	100 %	100 %	#DIV/0!
1322	true	Empty	60S ribosomal protein L7 OS=Homo sapiens OX=9606 GN=RPL7 PE=1 SV=1	P18124	RPL7	29 kDa		RPL7	unknown	23.147	24.926	41.578	16.826	100 %	100 %	100 %	100 %	0.928629
917	true	Empty	Heat shock 70 kDa protein 4 OS=Homo sapiens OX=9606 GN=HSPA4 PE=1 SV=4	P34932	HSPA4	94 kDa	true	HSPA4	unknown	23.147	37.931	20.789	11.217	100 %	100 %	100 %	100 %	0.61024
891	true	Empty	Heterogeneous nuclear ribonucleoproteins C1/C2 OS=Homo sapiens OX=9606 GN=HNRNPC PE=1 SV=4	P07910 (+1)	HNRNPC	34 kDa	true	HNRNPC	unknown	23.147	17.34	33.782	9.815	100 %	100 %	100 %	100 %	1.33489
1325	true	Empty	60S ribosomal protein L4 OS=Homo sapiens OX=9606 GN=RPL4 PE=1 SV=5	P36578	RPL4	48 kDa		RPL4	unknown	22.321	24.926	45.91	15.424	100 %	100 %	100 %	100 %	0.895491
1323	true	Empty	60S ribosomal protein L6 OS=Homo sapiens OX=9606 GN=RPL6 PE=1 SV=3	Q02878	RPL6	33 kDa		RPL6	unknown	22.321	36.848	15.592	1.4021	100 %	100 %	100 %	94 %	0.605759
967	true	Empty	Filamin-B OS=Homo sapiens OX=9606 GN=FLNB PE=1 SV=2	O75369 (+3)	FLNB	278 kDa	true	FLNB	unknown	22.321	0	12.127	0	100 %	0	100 %	0
667	true	Empty	Nuclear migration protein nudC OS=Homo sapiens OX=9606 GN=NUDC PE=1 SV=1	Q9Y266	NUDC	38 kDa		NUDC	unknown	22.321	21.675	0.86622	0	100 %	100 %	96 %	0	1.0298
799	true	Empty	Isoform 2 of Tropomyosin beta chain OS=Homo sapiens OX=9606 GN=TPM2	P07951-2	TPM2	33 kDa	true	TPM2	unknown	22.321	30.345	0	0	100 %	100 %	0	0	0.735574
849	true	Empty	Importin subunit beta-1 OS=Homo sapiens OX=9606 GN=KPNB1 PE=1 SV=2	Q14974	KPNB1	97 kDa		KPNB1	unknown	21.494	15.173	58.037	37.858	100 %	100 %	100 %	100 %	1.4166
872	true	Empty	Hsp90 co-chaperone Cdc37 OS=Homo sapiens OX=9606 GN=CDC37 PE=1 SV=1	Q16543	CDC37	44 kDa		CDC37	unknown	21.494	13.005	14.726	15.424	100 %	100 %	100 %	100 %	1.65275
14	true	Empty	X-ray repair cross-complementing protein 6 OS=Homo sapiens OX=9606 GN=XRCC6 PE=1 SV=2	P12956	XRCC6	70 kDa		XRCC6	unknown	21.494	10.838	30.318	9.815	100 %	100 %	100 %	100 %	1.98321
914	true	Empty	Heat shock protein 105 kDa OS=Homo sapiens OX=9606 GN=HSPH1 PE=1 SV=1	Q92598 (+1)	HSPH1	97 kDa	true	HSPH1	unknown	21.494	24.926	13.859	9.815	100 %	100 %	100 %	100 %	0.862312
895	true	Empty	Heterogeneous nuclear ribonucleoprotein Q OS=Homo sapiens OX=9606 GN=SYNCRIP PE=1 SV=2	O60506 (+3)	SYNCRIP	70 kDa		SYNCRIP	unknown	21.494	26.01	17.324	5.6086	100 %	100 %	100 %	100 %	0.826374
713	true	Empty	Lupus La protein OS=Homo sapiens OX=9606 GN=SSB PE=1 SV=2	P05455	SSB	47 kDa		SSB	unknown	21.494	20.591	0	0	100 %	100 %	0	0	1.04385
1252	true	Empty	Alpha-1-acid glycoprotein 2 OS=Homo sapiens OX=9606 GN=ORM2 PE=1 SV=2	P19652	ORM2	24 kDa	true	ORM2	unknown	21.494	0	0	0	100 %	0	0	0
1337	true	Empty	40S ribosomal protein S25 OS=Homo sapiens OX=9606 GN=RPS25 PE=1 SV=1	P62851	RPS25	14 kDa		RPS25	unknown	20.667	26.01	33.782	37.858	100 %	100 %	100 %	100 %	0.794579
972	true	Empty	Fatty acid-binding protein 5 OS=Homo sapiens OX=9606 GN=FABP5 PE=1 SV=3	Q01469	FABP5	15 kDa		FABP5	unknown	20.667	18.424	12.127	18.228	100 %	100 %	100 %	100 %	1.12174
1360	true	Empty	40S ribosomal protein S2 OS=Homo sapiens OX=9606 GN=RPS2 PE=1 SV=2	P15880	RPS2	31 kDa		RPS2	unknown	20.667	29.261	26.853	9.815	100 %	100 %	100 %	100 %	0.706298
905	true	Empty	Heterogeneous nuclear ribonucleoprotein A1 OS=Homo sapiens OX=9606 GN=HNRNPA1 PE=1 SV=5	P09651 (+2)	HNRNPA1	39 kDa	true	HNRNPA1	unknown	20.667	19.508	27.719	0	100 %	100 %	100 %	0	1.05941
702	true	Empty	Metallothionein-2 OS=Homo sapiens OX=9606 GN=MT2A PE=1 SV=1	P02795	MT2A	6 kDa		MT2A	unknown	20.667	18.424	1.7324	0	100 %	100 %	98 %	0	1.12174
1358	true	Empty	40S ribosomal protein S3a OS=Homo sapiens OX=9606 GN=RPS3A PE=1 SV=2	P61247	RPS3A	30 kDa		RPS3A	unknown	19.841	21.675	73.628	49.075	100 %	100 %	100 %	100 %	0.915386
1173	true	Empty	C-1-tetrahydrofolate synthase, cytoplasmic OS=Homo sapiens OX=9606 GN=MTHFD1 PE=1 SV=3	P11586	MTHFD1	102 kDa		MTHFD1	unknown	19.841	15.173	64.966	25.239	100 %	100 %	100 %	100 %	1.30765
153	true	Empty	Spliceosome RNA helicase DDX39B OS=Homo sapiens OX=9606 GN=DDX39B PE=1 SV=1	Q13838 (+1)	DDX39B	49 kDa		DDX39B	unknown	19.841	24.926	6.0635	2.8043	100 %	100 %	100 %	99 %	0.795996
238	true	Empty	REVERSED Sperm-associated antigen 8 OS=Mus musculus OX=10090 GN=Spag8 PE=1 SV=1	RRRRRsp|Q3V0Q6|SPAG8_MOUSE-DECOY		?		Spag8	unknown	19.841	14.089	0	0	98 %	100 %	0	0	1.40826
624	true	Empty	Plasminogen activator inhibitor 1 RNA-binding protein OS=Homo sapiens OX=9606 GN=SERBP1 PE=1 SV=2	Q8NC51 (+3)	SERBP1	45 kDa		SERBP1	unknown	19.014	15.173	2.5987	11.217	100 %	100 %	100 %	100 %	1.25315
131	true	Empty	T-complex protein 1 subunit alpha OS=Homo sapiens OX=9606 GN=TCP1 PE=1 SV=1	P17987	TCP1	60 kDa		TCP1	unknown	19.014	24.926	24.254	7.0107	100 %	100 %	100 %	100 %	0.762818
1314	true	Empty	60S ribosomal protein L13 OS=Homo sapiens OX=9606 GN=RPL13 PE=1 SV=4	P26373	RPL13	24 kDa		RPL13	unknown	19.014	15.173	30.318	5.6086	100 %	100 %	100 %	100 %	1.25315
956	true	Empty	Gamma-enolase OS=Homo sapiens OX=9606 GN=ENO2 PE=1 SV=3	P09104 (+1)	ENO2	47 kDa	true	ENO2	unknown	19.014	22.759	0	0	100 %	96 %	0	0	0.83545
862	true	Empty	Immunoglobulin kappa variable 2-28 OS=Homo sapiens OX=9606 GN=IGKV2-28 PE=3 SV=1	A0A075B6P5 (+3)	IGKV2-28	13 kDa		IGKV2-28	unknown	18.187	17.34	10.395	11.217	100 %	100 %	100 %	100 %	1.04885
802	true	Empty	Isoform 2 of Stromal interaction molecule 2 OS=Homo sapiens OX=9606 GN=STIM2	Q9P246-2	STIM2	94 kDa		STIM2	unknown	18.187	11.921	8.6622	11.217	99 %	98 %	100 %	100 %	1.52563
794	true	Empty	Isoform 3 of Heterogeneous nuclear ribonucleoprotein A/B OS=Homo sapiens OX=9606 GN=HNRNPAB	Q99729-3	HNRNPAB	31 kDa	true	HNRNPAB	unknown	18.187	14.089	8.6622	2.8043	100 %	100 %	100 %	100 %	1.29087
936	true	Empty	Glycine--tRNA ligase OS=Homo sapiens OX=9606 GN=GARS1 PE=1 SV=3	P41250	GARS1	83 kDa		GARS1	unknown	18.187	20.591	6.0635	0	100 %	100 %	100 %	0	0.88325
938	true	Empty	Glutathione synthetase OS=Homo sapiens OX=9606 GN=GSS PE=1 SV=1	P48637	GSS	52 kDa		GSS	unknown	18.187	20.591	0	0	100 %	100 %	0	0	0.88325
1126	true	Empty	Cilia- and flagella-associated protein 69 OS=Homo sapiens OX=9606 GN=CFAP69 PE=1 SV=3	A5D8W1 (+2)	CFAP69	106 kDa		CFAP69	unknown	18.187	19.508	0	0	96 %	97 %	0	0	0.932284
855	true	Empty	Immunoglobulin lambda variable 1-47 OS=Homo sapiens OX=9606 GN=IGLV1-47 PE=1 SV=2	P01700	IGLV1-47	12 kDa	true	IGLV1-47	unknown	18.187	16.256	0	0	100 %	100 %	0	0	1.11879
307	true	Empty	REVERSED Isoform p52Shc of SHC-transforming protein 1 OS=Homo sapiens OX=9606 GN=SHC1	RRRRRsp|P29353-2|SHC1_HUMAN-DECOY (+4)		?		SHC1	unknown	17.361	40.099	33.782	67.303	98 %	98 %	98 %	98 %	0.432953
830	true	Empty	Interferon-induced GTP-binding protein Mx1 OS=Homo sapiens OX=9606 GN=MX1 PE=1 SV=4	P20591	MX1	76 kDa		MX1	unknown	17.361	21.675	0	54.684	100 %	100 %	0	100 %	0.800969
773	true	Empty	Isoform 12 of Titin OS=Homo sapiens OX=9606 GN=TTN	Q8WZ42-12	TTN	3994 kDa	true	TTN	unknown	17.361	29.261	19.923	23.836	100 %	100 %	100 %	100 %	0.593315
110	true	Empty	Thioredoxin OS=Homo sapiens OX=9606 GN=TXN PE=1 SV=3	P10599 (+1)	TXN	12 kDa		TXN	unknown	17.361	28.178	3.4649	18.228	100 %	100 %	100 %	100 %	0.616119
1386	true	Empty	10 kDa heat shock protein, mitochondrial OS=Homo sapiens OX=9606 GN=HSPE1 PE=1 SV=2	P61604	HSPE1	11 kDa		HSPE1	unknown	17.361	11.921	5.1973	7.0107	100 %	100 %	100 %	100 %	1.45634
108	true	Empty	Threonine--tRNA ligase 1, cytoplasmic OS=Homo sapiens OX=9606 GN=TARS1 PE=1 SV=3	P26639 (+1)	TARS1	83 kDa		TARS1	unknown	17.361	13.005	3.4649	1.4021	100 %	100 %	100 %	100 %	1.33495
126	true	Empty	T-complex protein 1 subunit gamma OS=Homo sapiens OX=9606 GN=CCT3 PE=1 SV=4	P49368	CCT3	61 kDa		CCT3	unknown	16.534	15.173	81.424	54.684	100 %	100 %	100 %	100 %	1.0897
1163	true	Empty	Calreticulin OS=Homo sapiens OX=9606 GN=CALR PE=1 SV=1	P27797	CALR	48 kDa		CALR	unknown	16.534	5.4188	0	0	100 %	99 %	0	0	3.05123
618	true	Empty	Poly(rC)-binding protein 2 OS=Homo sapiens OX=9606 GN=PCBP2 PE=1 SV=1	Q15366 (+3)	PCBP2	39 kDa	true	PCBP2	unknown	15.707	13.005	40.712	29.445	100 %	100 %	100 %	100 %	1.20777
1309	true	Empty	60S ribosomal protein L18 OS=Homo sapiens OX=9606 GN=RPL18 PE=1 SV=2	Q07020	RPL18	22 kDa		RPL18	unknown	15.707	19.508	25.987	7.0107	100 %	100 %	100 %	100 %	0.805157
1248	true	Empty	Alpha-2-antiplasmin OS=Homo sapiens OX=9606 GN=SERPINF2 PE=1 SV=3	P08697 (+1)	SERPINF2	55 kDa	true	SERPINF2	unknown	15.707	18.424	6.0635	7.0107	100 %	100 %	100 %	100 %	0.852529
1137	true	Empty	Chloride intracellular channel protein 4 OS=Homo sapiens OX=9606 GN=CLIC4 PE=1 SV=4	Q9Y696	CLIC4	29 kDa	true	CLIC4	unknown	15.707	8.67	14.726	0	100 %	99 %	99 %	0	1.81165
97	true	Empty	Transcription factor BTF3 OS=Homo sapiens OX=9606 GN=BTF3 PE=1 SV=1	P20290	BTF3	22 kDa		BTF3	unknown	15.707	19.508	3.4649	0	100 %	100 %	100 %	0	0.805157
1356	true	Empty	40S ribosomal protein S5 OS=Homo sapiens OX=9606 GN=RPS5 PE=1 SV=4	P46782	RPS5	23 kDa		RPS5	unknown	14.88	11.921	56.304	21.032	100 %	100 %	100 %	100 %	1.24822
1344	true	Empty	40S ribosomal protein S16 OS=Homo sapiens OX=9606 GN=RPS16 PE=1 SV=2	P62249	RPS16	16 kDa		RPS16	unknown	14.88	30.345	21.655	4.2064	100 %	100 %	100 %	100 %	0.490361
1307	true	Empty	60S ribosomal protein L19 OS=Homo sapiens OX=9606 GN=RPL19 PE=1 SV=1	P84098	RPL19	23 kDa		RPL19	unknown	14.88	8.67	11.261	2.8043	100 %	100 %	100 %	99 %	1.71626
1009	true	Empty	Eukaryotic translation initiation factor 3 subunit A OS=Homo sapiens OX=9606 GN=EIF3A PE=1 SV=1	Q14152	EIF3A	167 kDa		EIF3A	unknown	14.88	22.759	42.445	0	100 %	100 %	100 %	0	0.653807
15	true	Empty	X-ray repair cross-complementing protein 5 OS=Homo sapiens OX=9606 GN=XRCC5 PE=1 SV=3	P13010	XRCC5	83 kDa		XRCC5	unknown	14.88	21.675	17.324	0	100 %	100 %	100 %	0	0.686505
147	true	Empty	Staphylococcal nuclease domain-containing protein 1 OS=Homo sapiens OX=9606 GN=SND1 PE=1 SV=1	Q7KZF4	SND1	102 kDa		SND1	unknown	14.88	15.173	2.5987	0	100 %	100 %	100 %	0	0.980689
65	true	Empty	Tumor protein D54 OS=Homo sapiens OX=9606 GN=TPD52L2 PE=1 SV=2	O43399 (+2)	TPD52L2	22 kDa		TPD52L2	unknown	14.88	22.759	0	0	100 %	100 %	0	0	0.653807
996	true	Empty	Eukaryotic translation initiation factor 4B OS=Homo sapiens OX=9606 GN=EIF4B PE=1 SV=2	P23588	EIF4B	69 kDa		EIF4B	unknown	14.88	15.173	0	0	100 %	100 %	0	0	0.980689
146	true	Empty	Stathmin OS=Homo sapiens OX=9606 GN=STMN1 PE=1 SV=3	P16949 (+1)	STMN1	17 kDa		STMN1	unknown	14.88	14.089	0	0	100 %	100 %	0	0	1.05614
1240	true	Empty	Alpha-fetoprotein OS=Homo sapiens OX=9606 GN=AFP PE=1 SV=1	P02771	AFP	69 kDa		AFP	unknown	14.88	4.335	0	0	100 %	99 %	0	0	3.43253
619	true	Empty	Poly(rC)-binding protein 1 OS=Homo sapiens OX=9606 GN=PCBP1 PE=1 SV=2	Q15365	PCBP1	37 kDa	true	PCBP1	unknown	14.054	18.424	48.508	44.869	100 %	100 %	100 %	100 %	0.762809
626	true	Empty	Phosphoserine aminotransferase OS=Homo sapiens OX=9606 GN=PSAT1 PE=1 SV=2	Q9Y617	PSAT1	40 kDa		PSAT1	unknown	14.054	8.67	19.923	8.4129	100 %	100 %	100 %	100 %	1.62099
1327	true	Empty	60S acidic ribosomal protein P2 OS=Homo sapiens OX=9606 GN=RPLP2 PE=1 SV=1	P05387	RPLP2	12 kDa		RPLP2	unknown	14.054	13.005	8.6622	8.4129	100 %	100 %	100 %	100 %	1.08066
519	true	Empty	Ras GTPase-activating protein-binding protein 1 OS=Homo sapiens OX=9606 GN=G3BP1 PE=1 SV=1	Q13283	G3BP1	52 kDa	true	G3BP1	unknown	14.054	10.838	22.522	7.0107	100 %	100 %	100 %	100 %	1.29673
383	true	Empty	REVERSED Isoform 2 of Nance-Horan syndrome protein OS=Homo sapiens OX=9606 GN=NHS	RRRRRsp|Q6T4R5-2|NHS_HUMAN-DECOY (+3)		?		NHS	unknown	14.054	16.256	0.86622	4.2064	100 %	100 %	98 %	99 %	0.864542
1376	true	Empty	26S proteasome non-ATPase regulatory subunit 2 OS=Homo sapiens OX=9606 GN=PSMD2 PE=1 SV=3	Q13200 (+2)	PSMD2	100 kDa		PSMD2	unknown	14.054	9.7538	2.5987	0	100 %	100 %	100 %	0	1.44087
317	true	Empty	REVERSED Isoform 4 of Kinesin-like protein KIF20B OS=Homo sapiens OX=9606 GN=KIF20B	RRRRRsp|Q96Q89-4|KI20B_HUMAN-DECOY		?		KIF20B	unknown	14.054	19.508	0	0	100 %	100 %	0	0	0.720422
434	true	Empty	REVERSED Isoform 2 of Choline transporter-like protein 2 OS=Homo sapiens OX=9606 GN=SLC44A2	RRRRRsp|Q8IWA5-2|CTL2_HUMAN-DECOY (+2)		?		SLC44A2	unknown	14.054	16.256	0	0	92 %	92 %	0	0	0.864542
605	true	Empty	Prelamin-A/C OS=Homo sapiens OX=9606 GN=LMNA PE=1 SV=1	P02545 (+3)	LMNA	74 kDa		LMNA	unknown	14.054	10.838	0	0	100 %	100 %	0	0	1.29673
1124	true	Empty	Clathrin heavy chain 1 OS=Homo sapiens OX=9606 GN=CLTC PE=1 SV=5	Q00610 (+1)	CLTC	192 kDa		CLTC	unknown	14.054	10.838	0	0	100 %	100 %	0	0	1.29673
788	true	Empty	Isoform 3 of Ubiquitin-conjugating enzyme E2 L3 OS=Homo sapiens OX=9606 GN=UBE2L3	P68036-3 (+1)	UBE2L3	24 kDa		UBE2L3	unknown	14.054	9.7538	0	0	100 %	100 %	0	0	1.44087
1316	true	Empty	60S ribosomal protein L11 OS=Homo sapiens OX=9606 GN=RPL11 PE=1 SV=2	P62913	RPL11	20 kDa		RPL11	unknown	13.227	14.089	40.712	23.836	100 %	100 %	100 %	100 %	0.938818
901	true	Empty	Heterogeneous nuclear ribonucleoprotein F OS=Homo sapiens OX=9606 GN=HNRNPF PE=1 SV=3	P52597	HNRNPF	46 kDa	true	HNRNPF	unknown	13.227	7.5863	39.846	16.826	100 %	100 %	100 %	100 %	1.74354
127	true	Empty	T-complex protein 1 subunit eta OS=Homo sapiens OX=9606 GN=CCT7 PE=1 SV=2	Q99832	CCT7	59 kDa		CCT7	unknown	13.227	8.67	34.649	16.826	100 %	100 %	100 %	100 %	1.52561
311	true	Empty	REVERSED Isoform 12 of Titin OS=Homo sapiens OX=9606 GN=TTN	RRRRRsp|Q8WZ42-12|TITIN_HUMAN-DECOY		?		TTN	unknown	13.227	21.675	25.12	12.619	100 %	100 %	100 %	100 %	0.610242
904	true	Empty	Heterogeneous nuclear ribonucleoprotein C-like 1 OS=Homo sapiens OX=9606 GN=HNRNPCL1 PE=1 SV=1	O60812	HNRNPCL1	32 kDa	true	HNRNPCL1	unknown	13.227	0	0	8.4129	90 %	0	0	91 %	#DIV/0!
1200	true	Empty	ATP-citrate synthase OS=Homo sapiens OX=9606 GN=ACLY PE=1 SV=3	P53396 (+1)	ACLY	121 kDa		ACLY	unknown	13.227	7.5863	7.796	2.8043	100 %	100 %	100 %	94 %	1.74354
1293	true	Empty	60S ribosomal protein L34 OS=Homo sapiens OX=9606 GN=RPL34 PE=1 SV=3	P49207	RPL34	13 kDa		RPL34	unknown	13.227	5.4188	8.6622	1.4021	100 %	100 %	100 %	100 %	2.44095
698	true	Empty	Microtubule-associated protein RP/EB family member 1 OS=Homo sapiens OX=9606 GN=MAPRE1 PE=1 SV=3	Q15691	MAPRE1	30 kDa		MAPRE1	unknown	13.227	14.089	2.5987	0	100 %	100 %	99 %	0	0.938818
1225	true	Empty	Antithrombin-III OS=Homo sapiens OX=9606 GN=SERPINC1 PE=1 SV=1	P01008	SERPINC1	53 kDa		SERPINC1	unknown	13.227	14.089	0	0	100 %	100 %	0	0	0.938818
498	true	Empty	REVERSED Alpha-ketoglutarate-dependent dioxygenase alkB homolog 3 OS=Homo sapiens OX=9606 GN=ALKBH3 PE=1 SV=1	RRRRRsp|Q96Q83|ALKB3_HUMAN-DECOY		?		ALKBH3	unknown	13.227	0	0	0	97 %	0	0	0
1348	true	Empty	40S ribosomal protein S13 OS=Homo sapiens OX=9606 GN=RPS13 PE=1 SV=2	P62277	RPS13	17 kDa		RPS13	unknown	12.4	21.675	46.776	32.249	100 %	100 %	100 %	100 %	0.572088
119	true	Empty	Tau-tubulin kinase 1 OS=Homo sapiens OX=9606 GN=TTBK1 PE=1 SV=2	Q5TCY1	TTBK1	143 kDa		TTBK1	unknown	12.4	21.675	17.324	29.445	98 %	98 %	100 %	98 %	0.572088
1073	true	Empty	Dermcidin OS=Homo sapiens OX=9606 GN=DCD PE=1 SV=2	P81605	DCD	11 kDa		DCD	unknown	12.4	5.4188	5.1973	23.836	100 %	100 %	100 %	100 %	2.28833
976	true	Empty	Far upstream element-binding protein 2 OS=Homo sapiens OX=9606 GN=KHSRP PE=1 SV=4	Q92945	KHSRP	73 kDa	true	KHSRP	unknown	12.4	15.173	12.993	16.826	100 %	100 %	100 %	100 %	0.817241
657	true	Empty	Nucleosome assembly protein 1-like 1 OS=Homo sapiens OX=9606 GN=NAP1L1 PE=1 SV=1	P55209 (+2)	NAP1L1	45 kDa	true	NAP1L1	unknown	12.4	15.173	25.12	15.424	100 %	100 %	100 %	100 %	0.817241
812	true	Empty	Isoform 2 of F-actin-capping protein subunit beta OS=Homo sapiens OX=9606 GN=CAPZB	P47756-2	CAPZB	31 kDa		CAPZB	unknown	12.4	15.173	12.993	9.815	100 %	100 %	100 %	100 %	0.817241
529	true	Empty	Putative ubiquitin-conjugating enzyme E2 N-like OS=Homo sapiens OX=9606 GN=UBE2NL PE=1 SV=1	Q5JXB2	UBE2NL	17 kDa		UBE2NL	unknown	12.4	13.005	4.3311	7.0107	100 %	100 %	100 %	100 %	0.953479
531	true	Empty	Putative nucleotidyltransferase MAB21L1 OS=Homo sapiens OX=9606 GN=MAB21L1 PE=1 SV=1	Q13394 (+1)	MAB21L1	41 kDa		MAB21L1	unknown	12.4	14.089	0	0	98 %	99 %	0	0	0.880119
41	true	Empty	Uncharacterized protein C9orf43 OS=Homo sapiens OX=9606 GN=C9orf43 PE=1 SV=1	Q8TAL5	C9orf43	52 kDa		C9orf43	unknown	12.4	13.005	0	0	94 %	95 %	0	0	0.953479
1339	true	Empty	40S ribosomal protein S21 OS=Homo sapiens OX=9606 GN=RPS21 PE=1 SV=1	P63220	RPS21	9 kDa		RPS21	unknown	12.4	13.005	0	0	100 %	100 %	0	0	0.953479
669	true	Empty	Nuclear autoantigenic sperm protein OS=Homo sapiens OX=9606 GN=NASP PE=1 SV=2	P49321 (+2)	NASP	85 kDa		NASP	unknown	12.4	11.921	0	0	100 %	100 %	0	0	1.04018
243	true	Empty	REVERSED Sjoegren syndrome nuclear autoantigen 1 OS=Homo sapiens OX=9606 GN=SSNA1 PE=1 SV=2	RRRRRsp|O43805|SSNA1_HUMAN-DECOY		?		SSNA1	unknown	12.4	8.67	0	0	86 %	88 %	0	0	1.43022
318	true	Empty	REVERSED Isoform 4 of 1-phosphatidylinositol 3-phosphate 5-kinase OS=Homo sapiens OX=9606 GN=PIKFYVE	RRRRRsp|Q9Y2I7-4|FYV1_HUMAN-DECOY (+1)		?		PIKFYVE	unknown	12.4	5.4188	0	0	96 %	100 %	0	0	2.28833
342	true	Empty	REVERSED Isoform 2 of Uveal autoantigen with coiled-coil domains and ankyrin repeats OS=Homo sapiens OX=9606 GN=UACA	RRRRRsp|Q9BZF9-2|UACA_HUMAN-DECOY (+1)		?		UACA	unknown	12.4	0	0	0	98 %	0	0	0
705	true	Empty	Mapk-regulated corepressor-interacting protein 1 OS=Homo sapiens OX=9606 GN=MCRIP1 PE=1 SV=1	C9JLW8	MCRIP1	11 kDa		MCRIP1	unknown	12.4	0	0	0	93 %	0	0	0
1342	true	Empty	40S ribosomal protein S18 OS=Homo sapiens OX=9606 GN=RPS18 PE=1 SV=3	P62269	RPS18	18 kDa		RPS18	unknown	11.574	16.256	68.431	46.271	100 %	100 %	100 %	100 %	0.711983
1320	true	Empty	60S ribosomal protein L8 OS=Homo sapiens OX=9606 GN=RPL8 PE=1 SV=2	P62917	RPL8	28 kDa		RPL8	unknown	11.574	7.5863	19.057	9.815	100 %	100 %	100 %	100 %	1.52564
883	true	Empty	Histidine--tRNA ligase, cytoplasmic OS=Homo sapiens OX=9606 GN=HARS1 PE=1 SV=2	P12081 (+3)	HARS1	57 kDa		HARS1	unknown	11.574	24.926	5.1973	2.8043	100 %	100 %	100 %	100 %	0.464334
1313	true	Empty	60S ribosomal protein L13a OS=Homo sapiens OX=9606 GN=RPL13A PE=1 SV=2	P40429	RPL13A	24 kDa		RPL13A	unknown	11.574	10.838	6.9297	1.4021	100 %	100 %	100 %	97 %	1.06791
567	true	Empty	Protein disulfide-isomerase A3 OS=Homo sapiens OX=9606 GN=PDIA3 PE=1 SV=4	P30101	PDIA3	57 kDa		PDIA3	unknown	11.574	13.005	3.4649	0	100 %	100 %	100 %	0	0.889965
148	true	Empty	Src substrate cortactin OS=Homo sapiens OX=9606 GN=CTTN PE=1 SV=2	Q14247	CTTN	62 kDa		CTTN	unknown	11.574	11.921	0	0	100 %	100 %	0	0	0.970892
1351	true	Empty	40S ribosomal protein S10 OS=Homo sapiens OX=9606 GN=RPS10 PE=1 SV=1	P46783	RPS10	19 kDa		RPS10	unknown	10.747	10.838	47.642	30.847	100 %	100 %	100 %	100 %	0.991604
124	true	Empty	T-complex protein 1 subunit zeta OS=Homo sapiens OX=9606 GN=CCT6A PE=1 SV=3	P40227	CCT6A	58 kDa		CCT6A	unknown	10.747	15.173	36.381	16.826	100 %	100 %	100 %	100 %	0.708298
873	true	Empty	Hsc70-interacting protein OS=Homo sapiens OX=9606 GN=ST13 PE=1 SV=2	P50502 (+1)	ST13	41 kDa	true	ST13	unknown	10.747	22.759	12.127	15.424	100 %	100 %	100 %	100 %	0.472209
878	true	Empty	Histone H4 OS=Homo sapiens OX=9606 GN=H4C1 PE=1 SV=2	P62805	H4C1	11 kDa		H4C1	unknown	10.747	13.005	12.993	14.021	100 %	100 %	100 %	100 %	0.826374
842	true	Empty	Inorganic pyrophosphatase OS=Homo sapiens OX=9606 GN=PPA1 PE=1 SV=2	Q15181	PPA1	33 kDa		PPA1	unknown	10.747	15.173	16.458	11.217	100 %	100 %	100 %	100 %	0.708298
689	true	Empty	Multifunctional protein ADE2 OS=Homo sapiens OX=9606 GN=PAICS PE=1 SV=3	P22234 (+1)	PAICS	47 kDa		PAICS	unknown	10.747	8.67	6.9297	0	100 %	100 %	100 %	0	1.23956
1311	true	Empty	60S ribosomal protein L15 OS=Homo sapiens OX=9606 GN=RPL15 PE=1 SV=2	P61313 (+1)	RPL15	24 kDa		RPL15	unknown	10.747	11.921	6.0635	0	100 %	100 %	99 %	0	0.901518
369	true	Empty	REVERSED Isoform 2 of Protein jagged-1 OS=Homo sapiens OX=9606 GN=JAG1	RRRRRsp|P78504-2|JAG1_HUMAN-DECOY (+1)		?		JAG1	unknown	10.747	9.7538	0	0	98 %	98 %	0	0	1.10183
122	true	Empty	Talin-1 OS=Homo sapiens OX=9606 GN=TLN1 PE=1 SV=3	Q9Y490	TLN1	270 kDa	true	TLN1	unknown	9.9203	16.256	45.043	19.63	100 %	100 %	100 %	100 %	0.610255
261	true	Empty	REVERSED Putative golgin subfamily A member 8I OS=Homo sapiens OX=9606 GN=GOLGA8IP PE=5 SV=2	RRRRRsp|A6NC78|GOG8I_HUMAN-DECOY (+12)		?		GOLGA8IP	unknown	9.9203	8.67	12.127	15.424	92 %	97 %	94 %	93 %	1.14421
1097	true	Empty	Cyclin-dependent kinase 1 OS=Homo sapiens OX=9606 GN=CDK1 PE=1 SV=3	P06493	CDK1	34 kDa		CDK1	unknown	9.9203	8.67	37.247	12.619	100 %	100 %	100 %	100 %	1.14421
903	true	Empty	Heterogeneous nuclear ribonucleoprotein D0 OS=Homo sapiens OX=9606 GN=HNRNPD PE=1 SV=1	Q14103 (+3)	HNRNPD	38 kDa	true	HNRNPD	unknown	9.9203	9.7538	18.191	12.619	100 %	100 %	100 %	100 %	1.01707
142	true	Empty	Stress-70 protein, mitochondrial OS=Homo sapiens OX=9606 GN=HSPA9 PE=1 SV=2	P38646	HSPA9	74 kDa	true	HSPA9	unknown	9.9203	10.838	5.1973	12.619	100 %	100 %	100 %	100 %	0.915326
1349	true	Empty	40S ribosomal protein S12 OS=Homo sapiens OX=9606 GN=RPS12 PE=1 SV=3	P25398	RPS12	15 kDa		RPS12	unknown	9.9203	15.173	21.655	11.217	100 %	100 %	100 %	100 %	0.653813
50	true	Empty	Ubiquitin-conjugating enzyme E2 variant 1 OS=Homo sapiens OX=9606 GN=UBE2V1 PE=1 SV=2	Q13404 (+3)	UBE2V1	16 kDa		UBE2V1	unknown	9.9203	11.921	4.3311	1.4021	100 %	100 %	99 %	98 %	0.83217
712	true	Empty	Lysine--tRNA ligase OS=Homo sapiens OX=9606 GN=KARS1 PE=1 SV=3	Q15046	KARS1	68 kDa		KARS1	unknown	9.9203	6.5025	2.5987	0	100 %	100 %	100 %	0	1.52561
858	true	Empty	Immunoglobulin kappa variable 3D-20 OS=Homo sapiens OX=9606 GN=IGKV3D-20 PE=3 SV=1	A0A0C4DH25	IGKV3D-20	13 kDa	true	IGKV3D-20	unknown	9.9203	15.173	0	0	99 %	100 %	0	0	0.653813
536	true	Empty	Prothymosin alpha OS=Homo sapiens OX=9606 GN=PTMA PE=1 SV=2	P06454 (+1)	PTMA	12 kDa		PTMA	unknown	9.9203	13.005	0	0	100 %	100 %	0	0	0.762807
1205	true	Empty	Aspartate--tRNA ligase, cytoplasmic OS=Homo sapiens OX=9606 GN=DARS1 PE=1 SV=2	P14868	DARS1	57 kDa		DARS1	unknown	9.9203	11.921	0	0	100 %	100 %	0	0	0.83217
831	true	Empty	Inter-alpha-trypsin inhibitor heavy chain H4 OS=Homo sapiens OX=9606 GN=ITIH4 PE=1 SV=4	Q14624 (+3)	ITIH4	103 kDa		ITIH4	unknown	9.9203	9.7538	0	0	100 %	100 %	0	0	1.01707
1034	true	Empty	Ecto-ADP-ribosyltransferase 4 OS=Homo sapiens OX=9606 GN=ART4 PE=2 SV=2	Q93070	ART4	36 kDa		ART4	unknown	9.9203	0	0	0	86 %	0	0	0
708	true	Empty	Macrophage migration inhibitory factor OS=Homo sapiens OX=9606 GN=MIF PE=1 SV=4	P14174	MIF	12 kDa		MIF	unknown	9.0936	17.34	33.782	28.043	100 %	100 %	100 %	100 %	0.524429
1330	true	Empty	60 kDa heat shock protein, mitochondrial OS=Homo sapiens OX=9606 GN=HSPD1 PE=1 SV=2	P10809	HSPD1	61 kDa		HSPD1	unknown	9.0936	10.838	19.923	26.641	100 %	100 %	100 %	100 %	0.839048
1270	true	Empty	Adenine phosphoribosyltransferase OS=Homo sapiens OX=9606 GN=APRT PE=1 SV=2	P07741 (+1)	APRT	20 kDa		APRT	unknown	9.0936	5.4188	19.057	14.021	100 %	100 %	100 %	100 %	1.67816
1216	true	Empty	Apolipoprotein C-III OS=Homo sapiens OX=9606 GN=APOC3 PE=1 SV=1	P02656	APOC3	11 kDa		APOC3	unknown	9.0936	9.7538	6.9297	14.021	100 %	100 %	100 %	100 %	0.932314
48	true	Empty	Ubiquitin-like protein ISG15 OS=Homo sapiens OX=9606 GN=ISG15 PE=1 SV=5	P05161	ISG15	18 kDa		ISG15	unknown	9.0936	9.7538	0	9.815	100 %	100 %	0	100 %	0.932314
352	true	Empty	REVERSED Isoform 2 of Telomeric repeat-binding factor 1 OS=Homo sapiens OX=9606 GN=TERF1	RRRRRsp|P54274-2|TERF1_HUMAN-DECOY (+1)		?		TERF1	unknown	9.0936	0	0	8.4129	86 %	0	0	87 %	#DIV/0!
860	true	Empty	Immunoglobulin kappa variable 3-20 OS=Homo sapiens OX=9606 GN=IGKV3-20 PE=1 SV=2	P01619	IGKV3-20	13 kDa	true	IGKV3-20	unknown	9.0936	14.089	4.3311	7.0107	100 %	100 %	99 %	100 %	0.64544
656	true	Empty	Nucleosome assembly protein 1-like 4 OS=Homo sapiens OX=9606 GN=NAP1L4 PE=1 SV=1	Q99733 (+1)	NAP1L4	43 kDa	true	NAP1L4	unknown	9.0936	4.335	9.5284	4.2064	100 %	100 %	100 %	100 %	2.09772
718	true	Empty	Lipocalin-1 OS=Homo sapiens OX=9606 GN=LCN1 PE=1 SV=1	P31025 (+1)	LCN1	19 kDa		LCN1	unknown	9.0936	4.335	4.3311	4.2064	100 %	100 %	100 %	100 %	2.09772
654	true	Empty	Obg-like ATPase 1 OS=Homo sapiens OX=9606 GN=OLA1 PE=1 SV=2	Q9NTK5	OLA1	45 kDa		OLA1	unknown	9.0936	4.335	8.6622	2.8043	100 %	100 %	100 %	99 %	2.09772
1219	true	Empty	Apolipoprotein A-IV OS=Homo sapiens OX=9606 GN=APOA4 PE=1 SV=4	P06727	APOA4	45 kDa		APOA4	unknown	9.0936	9.7538	0	2.8043	100 %	100 %	0	99 %	0.932314
1353	true	Empty	40S ribosomal protein S8 OS=Homo sapiens OX=9606 GN=RPS8 PE=1 SV=2	P62241	RPS8	24 kDa		RPS8	unknown	9.0936	26.01	11.261	1.4021	100 %	100 %	100 %	91 %	0.349619
899	true	Empty	Heterogeneous nuclear ribonucleoprotein H OS=Homo sapiens OX=9606 GN=HNRNPH1 PE=1 SV=4	P31943	HNRNPH1	49 kDa	true	HNRNPH1	unknown	9.0936	7.5863	34.649	0	100 %	100 %	100 %	0	1.19869
181	true	Empty	Serine/threonine-protein phosphatase 2A catalytic subunit alpha isoform OS=Homo sapiens OX=9606 GN=PPP2CA PE=1 SV=1	P67775	PPP2CA	36 kDa		PPP2CA	unknown	9.0936	4.335	2.5987	0	100 %	100 %	100 %	0	2.09772
1332	true	Empty	40S ribosomal protein S30 OS=Homo sapiens OX=9606 GN=FAU PE=1 SV=1	P62861	FAU	7 kDa		FAU	unknown	9.0936	4.335	1.7324	0	99 %	97 %	100 %	0	2.09772
22	true	Empty	Vitronectin OS=Homo sapiens OX=9606 GN=VTN PE=1 SV=1	P04004	VTN	54 kDa		VTN	unknown	9.0936	7.5863	0	0	100 %	100 %	6 %	0	1.19869
320	true	Empty	REVERSED Isoform 3 of Sterol regulatory element-binding protein cleavage-activating protein OS=Homo sapiens OX=9606 GN=SCAP	RRRRRsp|Q12770-3|SCAP_HUMAN-DECOY (+1)		?		SCAP	unknown	9.0936	5.4188	0	0	93 %	93 %	0	0	1.67816
1123	true	Empty	Clathrin light chain A OS=Homo sapiens OX=9606 GN=CLTA PE=1 SV=1	P09496 (+3)	CLTA	27 kDa		CLTA	unknown	9.0936	5.4188	0	0	96 %	94 %	0	0	1.67816
183	true	Empty	Serine/threonine-protein phosphatase 2A 65 kDa regulatory subunit A alpha isoform OS=Homo sapiens OX=9606 GN=PPP2R1A PE=1 SV=4	P30153	PPP2R1A	65 kDa		PPP2R1A	unknown	8.2669	2.1675	37.247	25.239	100 %	100 %	100 %	100 %	3.81403
584	true	Empty	Proteasome subunit alpha type-7 OS=Homo sapiens OX=9606 GN=PSMA7 PE=1 SV=1	O14818	PSMA7	28 kDa		PSMA7	unknown	8.2669	6.5025	28.585	21.032	100 %	100 %	100 %	100 %	1.27134
578	true	Empty	Proteasome subunit beta type-6 OS=Homo sapiens OX=9606 GN=PSMB6 PE=1 SV=4	P28072	PSMB6	25 kDa		PSMB6	unknown	8.2669	0	16.458	21.032	100 %	0	100 %	100 %	#DIV/0!
138	true	Empty	Succinate--CoA ligase [ADP/GDP-forming] subunit alpha, mitochondrial OS=Homo sapiens OX=9606 GN=SUCLG1 PE=1 SV=4	P53597	SUCLG1	36 kDa		SUCLG1	unknown	8.2669	9.7538	11.261	19.63	100 %	100 %	100 %	100 %	0.847557
1310	true	Empty	60S ribosomal protein L17 OS=Homo sapiens OX=9606 GN=RPL17 PE=1 SV=3	P18621 (+1)	RPL17	21 kDa		RPL17	unknown	8.2669	4.335	34.649	16.826	100 %	100 %	100 %	100 %	1.90701
587	true	Empty	Proteasome subunit alpha type-4 OS=Homo sapiens OX=9606 GN=PSMA4 PE=1 SV=1	P25789	PSMA4	29 kDa		PSMA4	unknown	8.2669	4.335	25.12	15.424	100 %	100 %	100 %	100 %	1.90701
94	true	Empty	Transcription intermediary factor 1-beta OS=Homo sapiens OX=9606 GN=TRIM28 PE=1 SV=5	Q13263 (+1)	TRIM28	89 kDa		TRIM28	unknown	8.2669	0	20.789	11.217	100 %	0	100 %	100 %	#DIV/0!
859	true	Empty	Immunoglobulin kappa variable 3D-11 OS=Homo sapiens OX=9606 GN=IGKV3D-11 PE=3 SV=6	A0A0A0MRZ8 (+1)	IGKV3D-11	13 kDa	true	IGKV3D-11	unknown	8.2669	13.005	0.86622	5.6086	99 %	99 %	88 %	94 %	0.635671
1312	true	Empty	60S ribosomal protein L14 OS=Homo sapiens OX=9606 GN=RPL14 PE=1 SV=4	P50914	RPL14	23 kDa		RPL14	unknown	8.2669	5.4188	6.9297	2.8043	100 %	100 %	100 %	100 %	1.5256
882	true	Empty	Histone H1.2 OS=Homo sapiens OX=9606 GN=H1-2 PE=1 SV=2	P16403	H1-2	21 kDa		H1-2	unknown	8.2669	4.335	0	2.8043	100 %	100 %	0	100 %	1.90701
1318	true	Empty	60S ribosomal protein L10 OS=Homo sapiens OX=9606 GN=RPL10 PE=1 SV=4	P27635 (+1)	RPL10	25 kDa		RPL10	unknown	8.2669	0	14.726	0	100 %	0	100 %	0
1257	true	Empty	Alanine--tRNA ligase, cytoplasmic OS=Homo sapiens OX=9606 GN=AARS1 PE=1 SV=2	P49588 (+1)	AARS1	107 kDa		AARS1	unknown	8.2669	6.5025	9.5284	0	100 %	100 %	100 %	0	1.27134
977	true	Empty	Far upstream element-binding protein 1 OS=Homo sapiens OX=9606 GN=FUBP1 PE=1 SV=3	Q96AE4 (+1)	FUBP1	68 kDa	true	FUBP1	unknown	8.2669	10.838	6.9297	0	100 %	100 %	100 %	0	0.76277
935	true	Empty	Glycogen phosphorylase, brain form OS=Homo sapiens OX=9606 GN=PYGB PE=1 SV=5	P11216	PYGB	97 kDa		PYGB	unknown	8.2669	6.5025	6.9297	0	100 %	100 %	100 %	0	1.27134
1164	true	Empty	Calponin-3 OS=Homo sapiens OX=9606 GN=CNN3 PE=1 SV=1	Q15417 (+1)	CNN3	36 kDa	true	CNN3	unknown	8.2669	7.5863	3.4649	0	100 %	99 %	92 %	0	1.08971
534	true	Empty	Purine nucleoside phosphorylase OS=Homo sapiens OX=9606 GN=PNP PE=1 SV=2	P00491	PNP	32 kDa		PNP	unknown	8.2669	6.5025	1.7324	0	100 %	100 %	100 %	0	1.27134
1169	true	Empty	Calcyclin-binding protein OS=Homo sapiens OX=9606 GN=CACYBP PE=1 SV=2	Q9HB71	CACYBP	26 kDa	true	CACYBP	unknown	8.2669	17.34	0	0	100 %	100 %	0	0	0.476753
32	true	Empty	UV excision repair protein RAD23 homolog B OS=Homo sapiens OX=9606 GN=RAD23B PE=1 SV=1	P54727	RAD23B	43 kDa		RAD23B	unknown	8.2669	11.921	0	0	100 %	100 %	0	0	0.693474
300	true	Empty	REVERSED La-related protein 4B OS=Homo sapiens OX=9606 GN=LARP4B PE=1 SV=3	RRRRRsp|Q92615|LAR4B_HUMAN-DECOY		?		LARP4B	unknown	8.2669	8.67	0	0	98 %	99 %	0	0	0.953506
615	true	Empty	Polyadenylate-binding protein 4 OS=Homo sapiens OX=9606 GN=PABPC4 PE=1 SV=1	Q13310 (+2)	PABPC4	71 kDa	true	PABPC4	unknown	8.2669	8.67	0	0	99 %	94 %	0	0	0.953506
1168	true	Empty	Caldesmon OS=Homo sapiens OX=9606 GN=CALD1 PE=1 SV=3	Q05682 (+5)	CALD1	93 kDa		CALD1	unknown	8.2669	8.67	0	0	100 %	100 %	0	0	0.953506
100	true	Empty	Tight junction protein ZO-2 OS=Homo sapiens OX=9606 GN=TJP2 PE=1 SV=2	Q9UDY2 (+6)	TJP2	134 kDa		TJP2	unknown	8.2669	2.1675	0	0	100 %	100 %	0	0	3.81403
101	true	Empty	Thyroxine-binding globulin OS=Homo sapiens OX=9606 GN=SERPINA7 PE=1 SV=2	P05543	SERPINA7	46 kDa	true	SERPINA7	unknown	8.2669	0	0	0	100 %	0	0	0
867	true	Empty	Immunoglobulin heavy constant mu OS=Homo sapiens OX=9606 GN=IGHM PE=1 SV=4	P01871 (+1)	IGHM	49 kDa		IGHM	unknown	7.4402	27.094	17.324	28.043	100 %	100 %	100 %	100 %	0.274607
1371	true	Empty	26S proteasome non-ATPase regulatory subunit 11 OS=Homo sapiens OX=9606 GN=PSMD11 PE=1 SV=3	O00231 (+1)	PSMD11	47 kDa		PSMD11	unknown	7.4402	15.173	23.388	25.239	100 %	100 %	100 %	100 %	0.490358
879	true	Empty	Histone H2B type 1-K OS=Homo sapiens OX=9606 GN=H2BC12 PE=1 SV=3	O60814 (+7)	H2BC12	14 kDa		H2BC12	unknown	7.4402	11.921	15.592	25.239	100 %	100 %	100 %	100 %	0.624125
602	true	Empty	Probable ATP-dependent RNA helicase DDX17 OS=Homo sapiens OX=9606 GN=DDX17 PE=1 SV=2	Q92841 (+3)	DDX17	80 kDa	true	DDX17	unknown	7.4402	7.5863	35.515	18.228	100 %	100 %	100 %	100 %	0.980742
547	true	Empty	Protein Shroom3 OS=Homo sapiens OX=9606 GN=SHROOM3 PE=1 SV=2	Q8TF72	SHROOM3	217 kDa		SHROOM3	unknown	7.4402	7.5863	9.5284	16.826	94 %	99 %	100 %	100 %	0.980742
1317	true	Empty	60S ribosomal protein L10a OS=Homo sapiens OX=9606 GN=RPL10A PE=1 SV=2	P62906	RPL10A	25 kDa		RPL10A	unknown	7.4402	9.7538	23.388	12.619	100 %	100 %	100 %	100 %	0.7628
942	true	Empty	Glutathione S-transferase A5 OS=Homo sapiens OX=9606 GN=GSTA5 PE=1 SV=1	Q7RTV2	GSTA5	26 kDa	true	GSTA5	unknown	7.4402	7.5863	5.1973	12.619	97 %	99 %	98 %	100 %	0.980742
1366	true	Empty	26S proteasome regulatory subunit 6A OS=Homo sapiens OX=9606 GN=PSMC3 PE=1 SV=3	P17980	PSMC3	49 kDa		PSMC3	unknown	7.4402	3.2513	20.789	8.4129	100 %	99 %	100 %	100 %	2.28838
92	true	Empty	Transgelin-2 OS=Homo sapiens OX=9606 GN=TAGLN2 PE=1 SV=3	P37802 (+1)	TAGLN2	22 kDa		TAGLN2	unknown	7.4402	3.2513	17.324	8.4129	100 %	100 %	100 %	100 %	2.28838
202	true	Empty	S-adenosylmethionine synthase isoform type-2 OS=Homo sapiens OX=9606 GN=MAT2A PE=1 SV=1	P31153	MAT2A	44 kDa		MAT2A	unknown	7.4402	7.5863	17.324	5.6086	100 %	100 %	100 %	100 %	0.980742
806	true	Empty	Isoform 2 of Plastin-3 OS=Homo sapiens OX=9606 GN=PLS3	P13797-2	PLS3	69 kDa		PLS3	unknown	7.4402	1.0838	7.796	4.2064	100 %	97 %	100 %	100 %	6.86492
173	true	Empty	Serum amyloid A-4 protein OS=Homo sapiens OX=9606 GN=SAA4 PE=1 SV=2	P35542	SAA4	15 kDa		SAA4	unknown	7.4402	10.838	0	1.4021	100 %	100 %	0	97 %	0.686492
730	true	Empty	Lactoylglutathione lyase OS=Homo sapiens OX=9606 GN=GLO1 PE=1 SV=4	Q04760 (+1)	GLO1	21 kDa		GLO1	unknown	7.4402	18.424	1.7324	0	100 %	100 %	84 %	0	0.403832
586	true	Empty	Proteasome subunit alpha type-5 OS=Homo sapiens OX=9606 GN=PSMA5 PE=1 SV=3	P28066	PSMA5	26 kDa		PSMA5	unknown	7.4402	7.5863	1.7324	0	100 %	100 %	100 %	0	0.980742
1324	true	Empty	60S ribosomal protein L5 OS=Homo sapiens OX=9606 GN=RPL5 PE=1 SV=3	P46777	RPL5	34 kDa		RPL5	unknown	7.4402	9.7538	0.86622	0	100 %	100 %	90 %	0	0.7628
533	true	Empty	Puromycin-sensitive aminopeptidase OS=Homo sapiens OX=9606 GN=NPEPPS PE=1 SV=2	P55786 (+1)	NPEPPS	103 kDa		NPEPPS	unknown	7.4402	5.4188	0.86622	0	100 %	100 %	100 %	0	1.37303
1226	true	Empty	Anoctamin-9 OS=Homo sapiens OX=9606 GN=ANO9 PE=1 SV=3	A1A5B4 (+1)	ANO9	90 kDa		ANO9	unknown	7.4402	23.843	0	0	97 %	98 %	0	0	0.31205
1167	true	Empty	Calmodulin-1 OS=Homo sapiens OX=9606 GN=CALM1 PE=1 SV=1	P0DP23 (+2)	CALM1	17 kDa		CALM1	unknown	7.4402	15.173	0	0	100 %	100 %	0	0	0.490358
401	true	Empty	REVERSED Isoform 2 of Integrin alpha-M OS=Homo sapiens OX=9606 GN=ITGAM	RRRRRsp|P11215-2|ITAM_HUMAN-DECOY (+1)		?		ITGAM	unknown	7.4402	9.7538	0	0	94 %	95 %	0	0	0.7628
1196	true	Empty	ATP-dependent DNA helicase Q1 OS=Homo sapiens OX=9606 GN=RECQL PE=1 SV=3	P46063	RECQL	73 kDa		RECQL	unknown	7.4402	9.7538	0	0	99 %	99 %	0	0	0.7628
670	true	Empty	NSFL1 cofactor p47 OS=Homo sapiens OX=9606 GN=NSFL1C PE=1 SV=2	Q9UNZ2 (+2)	NSFL1C	41 kDa		NSFL1C	unknown	7.4402	7.5863	0	0	100 %	100 %	0	0	0.980742
930	true	Empty	Golgi apparatus protein 1 OS=Homo sapiens OX=9606 GN=GLG1 PE=1 SV=2	Q92896 (+2)	GLG1	135 kDa		GLG1	unknown	7.4402	6.5025	0	0	99 %	99 %	0	0	1.14421
38	true	Empty	Uncharacterized protein encoded by LINC01619 OS=Homo sapiens OX=9606 GN=LINC01619 PE=5 SV=1	G3V211 (+2)	LINC01619	14 kDa		LINC01619	unknown	7.4402	5.4188	0	0	94 %	94 %	0	0	1.37303
1004	true	Empty	Eukaryotic translation initiation factor 3 subunit F OS=Homo sapiens OX=9606 GN=EIF3F PE=1 SV=1	O00303	EIF3F	38 kDa		EIF3F	unknown	6.6135	8.67	25.12	15.424	100 %	100 %	100 %	100 %	0.762803
336	true	Empty	REVERSED Isoform 3 of A-kinase anchor protein 17A OS=Homo sapiens OX=9606 GN=AKAP17A	RRRRRsp|Q02040-3|AK17A_HUMAN-DECOY		?		AKAP17A	unknown	6.6135	4.335	7.796	11.217	98 %	99 %	99 %	98 %	1.52561
1070	true	Empty	Desmoplakin OS=Homo sapiens OX=9606 GN=DSP PE=1 SV=3	P15924	DSP	332 kDa		DSP	unknown	6.6135	3.2513	3.4649	9.815	100 %	100 %	100 %	100 %	2.03411
1302	true	Empty	60S ribosomal protein L24 OS=Homo sapiens OX=9606 GN=RPL24 PE=1 SV=1	P83731	RPL24	18 kDa		RPL24	unknown	6.6135	7.5863	35.515	5.6086	100 %	100 %	100 %	100 %	0.871769
594	true	Empty	Prostaglandin E synthase 3 OS=Homo sapiens OX=9606 GN=PTGES3 PE=1 SV=1	Q15185 (+1)	PTGES3	19 kDa		PTGES3	unknown	6.6135	5.4188	8.6622	5.6086	100 %	100 %	100 %	100 %	1.22047
991	true	Empty	Eukaryotic translation initiation factor 6 OS=Homo sapiens OX=9606 GN=EIF6 PE=1 SV=1	P56537	EIF6	27 kDa		EIF6	unknown	6.6135	5.4188	5.1973	5.6086	100 %	100 %	100 %	100 %	1.22047
1305	true	Empty	60S ribosomal protein L22 OS=Homo sapiens OX=9606 GN=RPL22 PE=1 SV=2	P35268	RPL22	15 kDa		RPL22	unknown	6.6135	5.4188	5.1973	5.6086	100 %	100 %	100 %	99 %	1.22047
582	true	Empty	Proteasome subunit beta type-2 OS=Homo sapiens OX=9606 GN=PSMB2 PE=1 SV=1	P49721	PSMB2	23 kDa		PSMB2	unknown	6.6135	4.335	12.127	4.2064	100 %	100 %	100 %	100 %	1.52561
208	true	Empty	RNA-binding protein FUS OS=Homo sapiens OX=9606 GN=FUS PE=1 SV=1	P35637 (+1)	FUS	53 kDa	true	FUS	unknown	6.6135	7.5863	9.5284	4.2064	100 %	100 %	100 %	100 %	0.871769
946	true	Empty	Glutaminase kidney isoform, mitochondrial OS=Homo sapiens OX=9606 GN=GLS PE=1 SV=1	O94925 (+1)	GLS	73 kDa		GLS	unknown	6.6135	7.5863	1.7324	4.2064	97 %	95 %	88 %	94 %	0.871769
521	true	Empty	Ran-specific GTPase-activating protein OS=Homo sapiens OX=9606 GN=RANBP1 PE=1 SV=1	P43487 (+1)	RANBP1	23 kDa		RANBP1	unknown	6.6135	5.4188	0	2.8043	100 %	100 %	0	97 %	1.22047
1210	true	Empty	Arginine--tRNA ligase, cytoplasmic OS=Homo sapiens OX=9606 GN=RARS1 PE=1 SV=2	P54136	RARS1	75 kDa		RARS1	unknown	6.6135	2.1675	8.6622	0	100 %	100 %	100 %	0	3.05121
212	true	Empty	Ribonucleoside-diphosphate reductase large subunit OS=Homo sapiens OX=9606 GN=RRM1 PE=1 SV=1	P23921	RRM1	90 kDa		RRM1	unknown	6.6135	4.335	4.3311	0	100 %	100 %	100 %	0	1.52561
894	true	Empty	Heterogeneous nuclear ribonucleoprotein U OS=Homo sapiens OX=9606 GN=HNRNPU PE=1 SV=6	Q00839	HNRNPU	91 kDa		HNRNPU	unknown	6.6135	0	2.5987	0	100 %	0	100 %	0
135	true	Empty	Superoxide dismutase [Cu-Zn] OS=Homo sapiens OX=9606 GN=SOD1 PE=1 SV=2	P00441	SOD1	16 kDa		SOD1	unknown	6.6135	11.921	0	0	100 %	100 %	0	0	0.554777
716	true	Empty	Liprin-alpha-3 OS=Homo sapiens OX=9606 GN=PPFIA3 PE=1 SV=3	O75145 (+1)	PPFIA3	134 kDa		PPFIA3	unknown	6.6135	10.838	0	0	99 %	100 %	0	0	0.610214
779	true	Empty	Isoform 6 of Microtubule-associated protein 4 OS=Homo sapiens OX=9606 GN=MAP4	P27816-6	MAP4	120 kDa		MAP4	unknown	6.6135	9.7538	0	0	100 %	100 %	0	0	0.678043
446	true	Empty	REVERSED Isoform 1 of Dual specificity protein kinase CLK3 OS=Homo sapiens OX=9606 GN=CLK3	RRRRRsp|P49761-1|CLK3_HUMAN-DECOY (+2)		?		CLK3	unknown	6.6135	6.5025	0	0	86 %	88 %	0	0	1.01707
906	true	Empty	Hepatoma-derived growth factor OS=Homo sapiens OX=9606 GN=HDGF PE=1 SV=1	P51858 (+2)	HDGF	27 kDa		HDGF	unknown	6.6135	5.4188	0	0	100 %	100 %	0	0	1.22047
45	true	Empty	UDP-N-acetylhexosamine pyrophosphorylase OS=Homo sapiens OX=9606 GN=UAP1 PE=1 SV=3	Q16222 (+2)	UAP1	59 kDa		UAP1	unknown	6.6135	4.335	0	0	100 %	100 %	0	0	1.52561
844	true	Empty	Inactive ubiquitin carboxyl-terminal hydrolase MINDY-4B OS=Homo sapiens OX=9606 GN=MINDY4B PE=3 SV=3	A8MYZ0	MINDY4B	52 kDa		MINDY4B	unknown	6.6135	3.2513	0	0	99 %	98 %	0	0	2.03411
593	true	Empty	Proteasome activator complex subunit 1 OS=Homo sapiens OX=9606 GN=PSME1 PE=1 SV=1	Q06323	PSME1	29 kDa		PSME1	unknown	6.6135	2.1675	0	0	100 %	100 %	0	0	3.05121
807	true	Empty	Isoform 2 of Nebulin OS=Homo sapiens OX=9606 GN=NEB	P20929-2 (+1)	NEB	987 kDa	true	NEB	unknown	6.6135	1.0838	0	0	100 %	94 %	0	0	6.10214
659	true	Empty	Nucleoprotein TPR OS=Homo sapiens OX=9606 GN=TPR PE=1 SV=3	P12270	TPR	267 kDa		TPR	unknown	6.6135	0	0	0	100 %	0	0	0
707	true	Empty	Malate dehydrogenase, cytoplasmic OS=Homo sapiens OX=9606 GN=MDH1 PE=1 SV=4	P40925 (+1)	MDH1	36 kDa		MDH1	unknown	5.7868	7.5863	39.846	32.249	100 %	100 %	100 %	100 %	0.762796
993	true	Empty	Eukaryotic translation initiation factor 5A-1 OS=Homo sapiens OX=9606 GN=EIF5A PE=1 SV=2	P63241 (+1)	EIF5A	17 kDa		EIF5A	unknown	5.7868	3.2513	19.057	18.228	100 %	100 %	100 %	100 %	1.77984
117	true	Empty	Tenascin OS=Homo sapiens OX=9606 GN=TNC PE=1 SV=3	P24821 (+1)	TNC	241 kDa		TNC	unknown	5.7868	6.5025	0	18.228	92 %	92 %	0	93 %	0.889935
1347	true	Empty	40S ribosomal protein S14 OS=Homo sapiens OX=9606 GN=RPS14 PE=1 SV=3	P62263	RPS14	16 kDa		RPS14	unknown	5.7868	2.1675	14.726	15.424	100 %	100 %	100 %	100 %	2.6698
1391	true	Empty	2-iminobutanoate/2-iminopropanoate deaminase OS=Homo sapiens OX=9606 GN=RIDA PE=1 SV=1	P52758	RIDA	14 kDa		RIDA	unknown	5.7868	18.424	12.127	14.021	100 %	100 %	100 %	100 %	0.31409
203	true	Empty	RuvB-like 2 OS=Homo sapiens OX=9606 GN=RUVBL2 PE=1 SV=3	Q9Y230	RUVBL2	51 kDa		RUVBL2	unknown	5.7868	10.838	14.726	12.619	100 %	100 %	100 %	100 %	0.533936
897	true	Empty	Heterogeneous nuclear ribonucleoprotein L OS=Homo sapiens OX=9606 GN=HNRNPL PE=1 SV=2	P14866 (+1)	HNRNPL	64 kDa		HNRNPL	unknown	5.7868	2.1675	14.726	7.0107	100 %	99 %	100 %	100 %	2.6698
710	true	Empty	Lysozyme C OS=Homo sapiens OX=9606 GN=LYZ PE=1 SV=1	P61626	LYZ	17 kDa		LYZ	unknown	5.7868	6.5025	3.4649	5.6086	100 %	99 %	100 %	100 %	0.889935
847	true	Empty	Importin-7 OS=Homo sapiens OX=9606 GN=IPO7 PE=1 SV=1	O95373	IPO7	120 kDa		IPO7	unknown	5.7868	6.5025	14.726	2.8043	100 %	100 %	100 %	98 %	0.889935
356	true	Empty	REVERSED Isoform 2 of Structural maintenance of chromosomes protein 1B OS=Homo sapiens OX=9606 GN=SMC1B	RRRRRsp|Q8NDV3-2|SMC1B_HUMAN-DECOY (+2)		?		SMC1B	unknown	5.7868	16.256	10.395	0	98 %	94 %	92 %	0	0.355979
995	true	Empty	Eukaryotic translation initiation factor 4H OS=Homo sapiens OX=9606 GN=EIF4H PE=1 SV=5	Q15056 (+1)	EIF4H	27 kDa		EIF4H	unknown	5.7868	7.5863	9.5284	0	100 %	100 %	100 %	0	0.762796
1121	true	Empty	Coactosin-like protein OS=Homo sapiens OX=9606 GN=COTL1 PE=1 SV=3	Q14019	COTL1	16 kDa		COTL1	unknown	5.7868	7.5863	9.5284	0	100 %	100 %	100 %	0	0.762796
931	true	Empty	GMP synthase [glutamine-hydrolyzing] OS=Homo sapiens OX=9606 GN=GMPS PE=1 SV=1	P49915	GMPS	77 kDa		GMPS	unknown	5.7868	3.2513	3.4649	0	100 %	100 %	100 %	0	1.77984
1003	true	Empty	Eukaryotic translation initiation factor 3 subunit G OS=Homo sapiens OX=9606 GN=EIF3G PE=1 SV=2	O75821	EIF3G	36 kDa		EIF3G	unknown	5.7868	4.335	2.5987	0	100 %	100 %	100 %	0	1.3349
572	true	Empty	Protein arginine N-methyltransferase 1 OS=Homo sapiens OX=9606 GN=PRMT1 PE=1 SV=3	Q99873 (+2)	PRMT1	42 kDa		PRMT1	unknown	5.7868	13.005	0	0	100 %	100 %	0	0	0.444967
186	true	Empty	Serine/arginine-rich splicing factor 8 OS=Homo sapiens OX=9606 GN=SRSF8 PE=1 SV=1	Q9BRL6 (+1)	SRSF8	32 kDa		SRSF8	unknown	5.7868	8.67	0	0	98 %	99 %	0	0	0.667451
607	true	Empty	Pre-rRNA-processing protein TSR1 homolog OS=Homo sapiens OX=9606 GN=TSR1 PE=1 SV=1	Q2NL82	TSR1	92 kDa		TSR1	unknown	5.7868	7.5863	0	0	100 %	100 %	0	0	0.762796
1074	true	Empty	Deoxyuridine 5'-triphosphate nucleotidohydrolase, mitochondrial OS=Homo sapiens OX=9606 GN=DUT PE=1 SV=4	P33316 (+1)	DUT	27 kDa		DUT	unknown	5.7868	7.5863	0	0	100 %	100 %	0	0	0.762796
166	true	Empty	Single-pass membrane and coiled-coil domain-containing protein 2 OS=Homo sapiens OX=9606 GN=SMCO2 PE=2 SV=2	A6NFE2	SMCO2	39 kDa		SMCO2	unknown	5.7868	6.5025	0	0	99 %	96 %	0	0	0.889935
1326	true	Empty	60S ribosomal protein L3 OS=Homo sapiens OX=9606 GN=RPL3 PE=1 SV=2	P39023	RPL3	46 kDa		RPL3	unknown	5.7868	5.4188	0	0	100 %	100 %	0	0	1.06791
1395	true	Empty	1,4-alpha-glucan-branching enzyme OS=Homo sapiens OX=9606 GN=GBE1 PE=1 SV=3	Q04446	GBE1	80 kDa		GBE1	unknown	5.7868	5.4188	0	0	100 %	100 %	0	0	1.06791
292	true	Empty	REVERSED Myosin-3 OS=Homo sapiens OX=9606 GN=MYH3 PE=2 SV=3	RRRRRsp|P11055|MYH3_HUMAN-DECOY		?		MYH3	unknown	5.7868	3.2513	0	0	99 %	98 %	0	0	1.77984
538	true	Empty	Protein-L-isoaspartate(D-aspartate) O-methyltransferase OS=Homo sapiens OX=9606 GN=PCMT1 PE=1 SV=4	P22061 (+1)	PCMT1	25 kDa		PCMT1	unknown	5.7868	3.2513	0	0	100 %	100 %	0	0	1.77984
886	true	Empty	High mobility group protein B2 OS=Homo sapiens OX=9606 GN=HMGB2 PE=1 SV=2	P26583	HMGB2	24 kDa	true	HMGB2	unknown	5.7868	2.1675	0	0	100 %	100 %	0	0	2.6698
1087	true	Empty	Cytoplasmic dynein 1 heavy chain 1 OS=Homo sapiens OX=9606 GN=DYNC1H1 PE=1 SV=5	Q14204	DYNC1H1	532 kDa		DYNC1H1	unknown	5.7868	2.1675	0	0	100 %	99 %	0	0	2.6698
1104	true	Empty	Copine-3 OS=Homo sapiens OX=9606 GN=CPNE3 PE=1 SV=1	O75131	CPNE3	60 kDa		CPNE3	unknown	5.7868	1.0838	0	0	100 %	96 %	0	0	5.33936
88	true	Empty	Translin OS=Homo sapiens OX=9606 GN=TSN PE=1 SV=1	Q15631	TSN	26 kDa		TSN	unknown	5.7868	0	0	0	100 %	0	0	0
400	true	Empty	REVERSED Isoform 2 of Intraflagellar transport protein 80 homolog OS=Homo sapiens OX=9606 GN=IFT80	RRRRRsp|Q9P2H3-2|IFT80_HUMAN-DECOY (+2)		?		IFT80	unknown	5.7868	0	0	0	86 %	0	0	0
416	true	Empty	REVERSED Isoform 2 of E3 ubiquitin-protein ligase ZNRF3 OS=Homo sapiens OX=9606 GN=ZNRF3	RRRRRsp|Q9ULT6-2|ZNRF3_HUMAN-DECOY (+1)		?		ZNRF3	unknown	5.7868	0	0	0	95 %	0	0	0
592	true	Empty	Proteasome activator complex subunit 2 OS=Homo sapiens OX=9606 GN=PSME2 PE=1 SV=4	Q9UL46	PSME2	27 kDa		PSME2	unknown	5.7868	0	0	0	99 %	0	0	0
1215	true	Empty	Apolipoprotein D OS=Homo sapiens OX=9606 GN=APOD PE=1 SV=1	P05090	APOD	21 kDa		APOD	unknown	5.7868	0	0	0	100 %	0	0	0
588	true	Empty	Proteasome subunit alpha type-3 OS=Homo sapiens OX=9606 GN=PSMA3 PE=1 SV=2	P25788 (+1)	PSMA3	28 kDa		PSMA3	unknown	4.9601	8.67	17.324	16.826	100 %	100 %	100 %	100 %	0.572099
1068	true	Empty	Dihydrolipoyllysine-residue succinyltransferase component of 2-oxoglutarate dehydrogenase complex, mitochondrial OS=Homo sapiens OX=9606 GN=DLST PE=1 SV=4	P36957	DLST	49 kDa		DLST	unknown	4.9601	7.5863	8.6622	16.826	100 %	100 %	98 %	99 %	0.653823
1085	true	Empty	Cytosol aminopeptidase OS=Homo sapiens OX=9606 GN=LAP3 PE=1 SV=3	P28838	LAP3	56 kDa		LAP3	unknown	4.9601	3.2513	1.7324	15.424	100 %	100 %	100 %	100 %	1.52557
239	true	Empty	REVERSED Solute carrier family 2, facilitated glucose transporter member 12 OS=Homo sapiens OX=9606 GN=SLC2A12 PE=2 SV=1	RRRRRsp|Q8TD20|GTR12_HUMAN-DECOY		?		SLC2A12	unknown	4.9601	3.2513	10.395	11.217	94 %	94 %	93 %	92 %	1.52557
213	true	Empty	Ribonuclease inhibitor OS=Homo sapiens OX=9606 GN=RNH1 PE=1 SV=2	P13489	RNH1	50 kDa		RNH1	unknown	4.9601	3.2513	9.5284	8.4129	100 %	99 %	100 %	100 %	1.52557
925	true	Empty	GTP-binding protein Di-Ras2 OS=Homo sapiens OX=9606 GN=DIRAS2 PE=1 SV=1	Q96HU8	DIRAS2	22 kDa		DIRAS2	unknown	4.9601	6.5025	4.3311	8.4129	96 %	97 %	100 %	98 %	0.762799
103	true	Empty	Thyroglobulin OS=Homo sapiens OX=9606 GN=TG PE=1 SV=5	P01266 (+1)	TG	305 kDa		TG	unknown	4.9601	24.926	1.7324	7.0107	100 %	100 %	100 %	100 %	0.198993
1297	true	Empty	60S ribosomal protein L29 OS=Homo sapiens OX=9606 GN=RPL29 PE=1 SV=2	P47914	RPL29	18 kDa		RPL29	unknown	4.9601	4.335	6.9297	5.6086	100 %	100 %	100 %	100 %	1.1442
1287	true	Empty	Acidic leucine-rich nuclear phosphoprotein 32 family member A OS=Homo sapiens OX=9606 GN=ANP32A PE=1 SV=1	P39687	ANP32A	29 kDa	true	ANP32A	unknown	4.9601	16.256	6.0635	5.6086	100 %	100 %	100 %	100 %	0.305124
825	true	Empty	Interleukin enhancer-binding factor 2 OS=Homo sapiens OX=9606 GN=ILF2 PE=1 SV=2	Q12905	ILF2	43 kDa		ILF2	unknown	4.9601	7.5863	24.254	4.2064	100 %	100 %	100 %	100 %	0.653823
1350	true	Empty	40S ribosomal protein S11 OS=Homo sapiens OX=9606 GN=RPS11 PE=1 SV=3	P62280	RPS11	18 kDa		RPS11	unknown	4.9601	3.2513	16.458	4.2064	100 %	92 %	100 %	100 %	1.52557
1303	true	Empty	60S ribosomal protein L23a OS=Homo sapiens OX=9606 GN=RPL23A PE=1 SV=1	P62750	RPL23A	18 kDa		RPL23A	unknown	4.9601	10.838	11.261	4.2064	100 %	100 %	100 %	100 %	0.457658
1299	true	Empty	60S ribosomal protein L27a OS=Homo sapiens OX=9606 GN=RPL27A PE=1 SV=2	P46776	RPL27A	17 kDa		RPL27A	unknown	4.9601	10.838	9.5284	2.8043	100 %	100 %	100 %	100 %	0.457658
1292	true	Empty	60S ribosomal protein L35 OS=Homo sapiens OX=9606 GN=RPL35 PE=1 SV=2	P42766	RPL35	15 kDa	true	RPL35	unknown	4.9601	7.5863	6.0635	2.8043	100 %	100 %	100 %	97 %	0.653823
1165	true	Empty	Calponin-2 OS=Homo sapiens OX=9606 GN=CNN2 PE=1 SV=4	Q99439	CNN2	34 kDa	true	CNN2	unknown	4.9601	0	3.4649	2.8043	100 %	0	100 %	98 %	#DIV/0!
177	true	Empty	Serpin B6 OS=Homo sapiens OX=9606 GN=SERPINB6 PE=1 SV=3	P35237	SERPINB6	43 kDa		SERPINB6	unknown	4.9601	4.335	10.395	1.4021	100 %	95 %	100 %	91 %	1.1442
703	true	Empty	Matrix protein OS=Vesicular stomatitis New Jersey virus (strain Ogden subtype Concan) OX=11283 GN=M PE=1 SV=1	P08325 (+2)	M	26 kDa		M	unknown	4.9601	0	9.5284	0	90 %	0	90 %	0
777	true	Empty	Isoform 9 of Eukaryotic translation initiation factor 4 gamma 1 OS=Homo sapiens OX=9606 GN=EIF4G1	Q04637-9 (+5)	EIF4G1	176 kDa		EIF4G1	unknown	4.9601	3.2513	6.9297	0	100 %	99 %	100 %	0	1.52557
1105	true	Empty	Copine-1 OS=Homo sapiens OX=9606 GN=CPNE1 PE=1 SV=1	Q99829	CPNE1	59 kDa		CPNE1	unknown	4.9601	5.4188	6.0635	0	100 %	100 %	100 %	0	0.91535
1194	true	Empty	ATP-dependent RNA helicase DDX1 OS=Homo sapiens OX=9606 GN=DDX1 PE=1 SV=2	Q92499 (+1)	DDX1	82 kDa		DDX1	unknown	4.9601	4.335	6.0635	0	100 %	100 %	100 %	0	1.1442
1294	true	Empty	60S ribosomal protein L32 OS=Homo sapiens OX=9606 GN=RPL32 PE=1 SV=2	P62910	RPL32	16 kDa		RPL32	unknown	4.9601	4.335	4.3311	0	98 %	88 %	100 %	0	1.1442
532	true	Empty	Putative ATP-dependent RNA helicase DHX57 OS=Homo sapiens OX=9606 GN=DHX57 PE=1 SV=2	Q6P158	DHX57	156 kDa		DHX57	unknown	4.9601	0	4.3311	0	100 %	0	99 %	0
1161	true	Empty	Caprin-1 OS=Homo sapiens OX=9606 GN=CAPRIN1 PE=1 SV=2	Q14444 (+1)	CAPRIN1	78 kDa		CAPRIN1	unknown	4.9601	6.5025	2.5987	0	100 %	100 %	100 %	0	0.762799
1261	true	Empty	ADP-ribosylation factor 3 OS=Homo sapiens OX=9606 GN=ARF3 PE=1 SV=2	P61204 (+1)	ARF3	21 kDa	true	ARF3	unknown	4.9601	4.335	1.7324	0	100 %	100 %	99 %	0	1.1442
515	true	Empty	Ras-related protein Rab-7a OS=Homo sapiens OX=9606 GN=RAB7A PE=1 SV=1	P51149	RAB7A	23 kDa		RAB7A	unknown	4.9601	1.0838	0.86622	0	100 %	100 %	100 %	0	4.57658
1199	true	Empty	ATP-dependent 6-phosphofructokinase, platelet type OS=Homo sapiens OX=9606 GN=PFKP PE=1 SV=2	Q01813 (+1)	PFKP	86 kDa		PFKP	unknown	4.9601	8.67	0	0	100 %	100 %	0	0	0.572099
622	true	Empty	Platelet-activating factor acetylhydrolase IB subunit alpha2 OS=Homo sapiens OX=9606 GN=PAFAH1B2 PE=1 SV=1	P68402	PAFAH1B2	26 kDa		PAFAH1B2	unknown	4.9601	5.4188	0	0	100 %	100 %	0	0	0.91535
429	true	Empty	REVERSED Isoform 2 of CMP-sialic acid transporter OS=Homo sapiens OX=9606 GN=SLC35A1	RRRRRsp|P78382-2|S35A1_HUMAN-DECOY (+1)		?		SLC35A1	unknown	4.9601	4.335	0	0	86 %	88 %	0	0	1.1442
1107	true	Empty	Complement C4-A OS=Homo sapiens OX=9606 GN=C4A PE=1 SV=2	P0C0L4 (+1)	C4A	193 kDa		C4A	unknown	4.9601	4.335	0	0	100 %	100 %	0	0	1.1442
157	true	Empty	Spectrin alpha chain, non-erythrocytic 1 OS=Homo sapiens OX=9606 GN=SPTAN1 PE=1 SV=3	Q13813 (+2)	SPTAN1	285 kDa		SPTAN1	unknown	4.9601	3.2513	0	0	100 %	100 %	0	0	1.52557
234	true	Empty	REVERSED Transcription factor SOX-11 OS=Homo sapiens OX=9606 GN=SOX11 PE=1 SV=2	RRRRRsp|P35716|SOX11_HUMAN-DECOY		?		SOX11	unknown	4.9601	2.1675	0	0	93 %	95 %	0	0	2.2884
293	true	Empty	REVERSED Mucin-16 OS=Homo sapiens OX=9606 GN=MUC16 PE=1 SV=3	RRRRRsp|Q8WXI7|MUC16_HUMAN-DECOY		?		MUC16	unknown	4.9601	2.1675	0	0	100 %	92 %	0	0	2.2884
776	true	Empty	Isoform 10 of Calpastatin OS=Homo sapiens OX=9606 GN=CAST	P20810-10 (+4)	CAST	82 kDa		CAST	unknown	4.9601	2.1675	0	0	100 %	99 %	0	0	2.2884
784	true	Empty	Isoform 4 of Microtubule-actin cross-linking factor 1, isoforms 1/2/3/5 OS=Homo sapiens OX=9606 GN=MACF1	Q9UPN3-5 (+1)	MACF1	670 kDa		MACF1	unknown	4.9601	2.1675	0	0	100 %	99 %	0	0	2.2884
1183	true	Empty	Beta-2-glycoprotein 1 OS=Homo sapiens OX=9606 GN=APOH PE=1 SV=3	P02749	APOH	38 kDa		APOH	unknown	4.9601	2.1675	0	0	100 %	100 %	0	0	2.2884
1370	true	Empty	26S proteasome non-ATPase regulatory subunit 12 OS=Homo sapiens OX=9606 GN=PSMD12 PE=1 SV=3	O00232	PSMD12	53 kDa		PSMD12	unknown	4.9601	2.1675	0	0	100 %	99 %	0	0	2.2884
144	true	Empty	Sterile alpha motif domain-containing protein 9 OS=Homo sapiens OX=9606 GN=SAMD9 PE=1 SV=1	Q5K651	SAMD9	184 kDa		SAMD9	unknown	4.9601	0	0	0	99 %	0	0	0
156	true	Empty	Spectrin beta chain, non-erythrocytic 1 OS=Homo sapiens OX=9606 GN=SPTBN1 PE=1 SV=2	Q01082 (+2)	SPTBN1	275 kDa		SPTBN1	unknown	4.9601	0	0	0	100 %	0	0	0
285	true	Empty	REVERSED Non-structural glycoprotein 4 OS=Rotavirus A (strain RVA/Human/United States/P/1974/G3P1A[8]) OX=10957 PE=3 SV=1	RRRRRsp|B3SRV6|NSP4_ROTHP-DECOY (+6)		?		3	unknown	4.9601	0	0	0	91 %	0	0	0
329	true	Empty	REVERSED Isoform 3 of Hydroxysteroid 11-beta-dehydrogenase 1-like protein OS=Homo sapiens OX=9606 GN=HSD11B1L	RRRRRsp|Q7Z5J1-3|DHI1L_HUMAN-DECOY (+2)		?		HSD11B1L	unknown	4.9601	0	0	0	93 %	0	0	0
344	true	Empty	REVERSED Isoform 2 of Unconventional myosin-IXa OS=Homo sapiens OX=9606 GN=MYO9A	RRRRRsp|B2RTY4-2|MYO9A_HUMAN-DECOY (+3)		?		MYO9A	unknown	4.9601	0	0	0	93 %	0	0	0
426	true	Empty	REVERSED Isoform 2 of Coronin-1C OS=Homo sapiens OX=9606 GN=CORO1C	RRRRRsp|Q9ULV4-2|COR1C_HUMAN-DECOY (+2)		?		CORO1C	unknown	4.9601	0	0	0	93 %	0	0	0
574	true	Empty	Protein AMBP OS=Homo sapiens OX=9606 GN=AMBP PE=1 SV=1	P02760	AMBP	39 kDa		AMBP	unknown	4.9601	0	0	0	100 %	0	0	0
1052	true	Empty	DNA-directed RNA polymerase 132 kDa polypeptide OS=Monkeypox virus (strain Zaire-96-I-16) OX=619591 GN=RPO132 PE=3 SV=1	Q8V4V3	RPO132	133 kDa		RPO132	unknown	4.9601	0	0	0	100 %	0	0	0
1130	true	Empty	Chromodomain-helicase-DNA-binding protein 3 OS=Homo sapiens OX=9606 GN=CHD3 PE=1 SV=3	Q12873 (+2)	CHD3	227 kDa	true	CHD3	unknown	4.9601	0	0	0	100 %	0	0	0
1315	true	Empty	60S ribosomal protein L12 OS=Homo sapiens OX=9606 GN=RPL12 PE=1 SV=1	P30050	RPL12	18 kDa		RPL12	unknown	4.1335	6.5025	39.846	28.043	100 %	100 %	100 %	100 %	0.635679
1028	true	Empty	Electrogenic sodium bicarbonate cotransporter 1 OS=Homo sapiens OX=9606 GN=SLC4A4 PE=1 SV=1	Q9Y6R1 (+3)	SLC4A4	121 kDa		SLC4A4	unknown	4.1335	6.5025	8.6622	18.228	86 %	88 %	99 %	100 %	0.635679
204	true	Empty	RuvB-like 1 OS=Homo sapiens OX=9606 GN=RUVBL1 PE=1 SV=1	Q9Y265	RUVBL1	50 kDa		RUVBL1	unknown	4.1335	7.5863	39.846	16.826	100 %	100 %	100 %	100 %	0.544864
306	true	Empty	REVERSED Isoform Short of Glutaryl-CoA dehydrogenase, mitochondrial OS=Homo sapiens OX=9606 GN=GCDH	RRRRRsp|Q92947-2|GCDH_HUMAN-DECOY (+1)		?		GCDH	unknown	4.1335	7.5863	8.6622	14.021	88 %	92 %	91 %	91 %	0.544864
818	true	Empty	Isoform 2 of Calmodulin-regulated spectrin-associated protein 3 OS=Homo sapiens OX=9606 GN=CAMSAP3	Q9P1Y5-2	CAMSAP3	138 kDa		CAMSAP3	unknown	4.1335	6.5025	5.1973	14.021	98 %	100 %	100 %	100 %	0.635679
677	true	Empty	Nesprin-1 OS=Homo sapiens OX=9606 GN=SYNE1 PE=1 SV=4	Q8NF91 (+1)	SYNE1	1011 kDa	true	SYNE1	unknown	4.1335	2.1675	9.5284	9.815	100 %	100 %	100 %	100 %	1.90704
1203	true	Empty	ATP synthase subunit alpha, mitochondrial OS=Homo sapiens OX=9606 GN=ATP5F1A PE=1 SV=1	P25705 (+2)	ATP5F1A	60 kDa		ATP5F1A	unknown	4.1335	6.5025	7.796	9.815	99 %	100 %	100 %	100 %	0.635679
648	true	Empty	Parkinson disease protein 7 OS=Homo sapiens OX=9606 GN=PARK7 PE=1 SV=2	Q99497	PARK7	20 kDa		PARK7	unknown	4.1335	3.2513	16.458	8.4129	100 %	100 %	100 %	100 %	1.27134
1217	true	Empty	Apolipoprotein C-II OS=Homo sapiens OX=9606 GN=APOC2 PE=1 SV=1	P02655	APOC2	11 kDa		APOC2	unknown	4.1335	4.335	0	8.4129	100 %	100 %	0	100 %	0.953518
583	true	Empty	Proteasome subunit beta type-1 OS=Homo sapiens OX=9606 GN=PSMB1 PE=1 SV=2	P20618	PSMB1	26 kDa		PSMB1	unknown	4.1335	0	10.395	5.6086	100 %	0	100 %	99 %	#DIV/0!
86	true	Empty	Transportin-1 OS=Homo sapiens OX=9606 GN=TNPO1 PE=1 SV=2	Q92973 (+2)	TNPO1	102 kDa		TNPO1	unknown	4.1335	0	25.987	4.2064	100 %	0	100 %	100 %	#DIV/0!
1157	true	Empty	Carbonyl reductase [NADPH] 1 OS=Homo sapiens OX=9606 GN=CBR1 PE=1 SV=3	P16152	CBR1	30 kDa		CBR1	unknown	4.1335	0	19.057	4.2064	100 %	0	100 %	100 %	#DIV/0!
516	true	Empty	Ras-related protein Rab-1A OS=Homo sapiens OX=9606 GN=RAB1A PE=1 SV=3	P62820	RAB1A	23 kDa	true	RAB1A	unknown	4.1335	4.335	6.0635	4.2064	100 %	99 %	100 %	100 %	0.953518
54	true	Empty	Ubiquitin thioesterase OTUB1 OS=Homo sapiens OX=9606 GN=OTUB1 PE=1 SV=2	Q96FW1	OTUB1	31 kDa		OTUB1	unknown	4.1335	0	13.859	2.8043	98 %	0	100 %	98 %	#DIV/0!
721	true	Empty	LIM and SH3 domain protein 1 OS=Homo sapiens OX=9606 GN=LASP1 PE=1 SV=2	Q14847 (+1)	LASP1	30 kDa		LASP1	unknown	4.1335	1.0838	9.5284	0	100 %	99 %	100 %	0	3.8139
1273	true	Empty	Activator of 90 kDa heat shock protein ATPase homolog 1 OS=Homo sapiens OX=9606 GN=AHSA1 PE=1 SV=1	O95433	AHSA1	38 kDa		AHSA1	unknown	4.1335	5.4188	6.0635	0	100 %	100 %	100 %	0	0.762807
93	true	Empty	Transgelin OS=Homo sapiens OX=9606 GN=TAGLN PE=1 SV=4	Q01995	TAGLN	23 kDa		TAGLN	unknown	4.1335	5.4188	5.1973	0	100 %	100 %	100 %	0	0.762807
1254	true	Empty	Aldo-keto reductase family 1 member B1 OS=Homo sapiens OX=9606 GN=AKR1B1 PE=1 SV=3	P15121	AKR1B1	36 kDa		AKR1B1	unknown	4.1335	7.5863	2.5987	0	100 %	100 %	99 %	0	0.544864
1057	true	Empty	DNA replication licensing factor MCM6 OS=Homo sapiens OX=9606 GN=MCM6 PE=1 SV=1	Q14566	MCM6	93 kDa		MCM6	unknown	4.1335	2.1675	1.7324	0	100 %	99 %	100 %	0	1.90704
1080	true	Empty	D-dopachrome decarboxylase OS=Homo sapiens OX=9606 GN=DDT PE=1 SV=3	P30046	DDT	13 kDa		DDT	unknown	4.1335	11.921	0	0	100 %	100 %	0	0	0.346741
83	true	Empty	Trifunctional purine biosynthetic protein adenosine-3 OS=Homo sapiens OX=9606 GN=GART PE=1 SV=1	P22102	GART	108 kDa		GART	unknown	4.1335	10.838	0	0	94 %	100 %	0	0	0.38139
13	true	Empty	Xaa-Pro dipeptidase OS=Homo sapiens OX=9606 GN=PEPD PE=1 SV=3	P12955 (+1)	PEPD	55 kDa		PEPD	unknown	4.1335	5.4188	0	0	100 %	100 %	0	0	0.762807
171	true	Empty	SH3 domain-binding glutamic acid-rich-like protein 3 OS=Homo sapiens OX=9606 GN=SH3BGRL3 PE=1 SV=1	Q9H299	SH3BGRL3	10 kDa		SH3BGRL3	unknown	4.1335	5.4188	0	0	100 %	100 %	0	0	0.762807
1249	true	Empty	Alpha-1B-glycoprotein OS=Homo sapiens OX=9606 GN=A1BG PE=1 SV=4	P04217 (+1)	A1BG	54 kDa		A1BG	unknown	4.1335	5.4188	0	0	100 %	100 %	0	0	0.762807
1010	true	Empty	Eukaryotic translation initiation factor 2 subunit 3 OS=Homo sapiens OX=9606 GN=EIF2S3 PE=1 SV=3	P41091	EIF2S3	51 kDa		EIF2S3	unknown	4.1335	3.2513	0	0	100 %	100 %	0	0	1.27134
1296	true	Empty	60S ribosomal protein L30 OS=Homo sapiens OX=9606 GN=RPL30 PE=1 SV=2	P62888	RPL30	13 kDa		RPL30	unknown	4.1335	3.2513	0	0	100 %	100 %	0	0	1.27134
68	true	Empty	Tubulin-specific chaperone A OS=Homo sapiens OX=9606 GN=TBCA PE=1 SV=3	O75347 (+1)	TBCA	13 kDa		TBCA	unknown	4.1335	2.1675	0	0	100 %	97 %	0	0	1.90704
480	true	Empty	REVERSED Coiled-coil domain-containing protein 122 OS=Homo sapiens OX=9606 GN=CCDC122 PE=2 SV=1	RRRRRsp|Q5T0U0|CC122_HUMAN-DECOY		?		CCDC122	unknown	4.1335	2.1675	0	0	86 %	88 %	0	0	1.90704
545	true	Empty	Protein TFG OS=Homo sapiens OX=9606 GN=TFG PE=1 SV=2	Q92734 (+3)	TFG	43 kDa		TFG	unknown	4.1335	2.1675	0	0	99 %	96 %	0	0	1.90704
1201	true	Empty	ATP-binding cassette sub-family E member 1 OS=Homo sapiens OX=9606 GN=ABCE1 PE=1 SV=1	P61221	ABCE1	67 kDa		ABCE1	unknown	4.1335	2.1675	0	0	100 %	98 %	0	0	1.90704
218	true	Empty	Rho GDP-dissociation inhibitor 1 OS=Homo sapiens OX=9606 GN=ARHGDIA PE=1 SV=3	P52565	ARHGDIA	23 kDa		ARHGDIA	unknown	4.1335	1.0838	0	0	100 %	100 %	0	0	3.8139
1377	true	Empty	26S proteasome non-ATPase regulatory subunit 1 OS=Homo sapiens OX=9606 GN=PSMD1 PE=1 SV=2	Q99460 (+1)	PSMD1	106 kDa		PSMD1	unknown	4.1335	1.0838	0	0	100 %	100 %	0	0	3.8139
104	true	Empty	Thymidylate synthase OS=Homo sapiens OX=9606 GN=TYMS PE=1 SV=3	P04818 (+1)	TYMS	36 kDa		TYMS	unknown	4.1335	0	0	0	100 %	0	0	0
198	true	Empty	SCY1-like protein 2 OS=Homo sapiens OX=9606 GN=SCYL2 PE=1 SV=1	Q6P3W7	SCYL2	104 kDa		SCYL2	unknown	4.1335	0	0	0	100 %	0	0	0
219	true	Empty	REVERSED Zinc finger protein 215 OS=Homo sapiens OX=9606 GN=ZNF215 PE=2 SV=2	RRRRRsp|Q9UL58|ZN215_HUMAN-DECOY		?		ZNF215	unknown	4.1335	0	0	0	100 %	0	0	0
253	true	Empty	REVERSED Ribonuclease inhibitor OS=Homo sapiens OX=9606 GN=RNH1 PE=1 SV=2	RRRRRsp|P13489|RINI_HUMAN-DECOY		?		RNH1	unknown	4.1335	0	0	0	94 %	0	0	0
262	true	Empty	REVERSED Putative ciliary rootlet coiled-coil protein 2 OS=Homo sapiens OX=9606 GN=CROCC2 PE=5 SV=4	RRRRRsp|H7BZ55|CRCC2_HUMAN-DECOY		?		CROCC2	unknown	4.1335	0	0	0	99 %	0	0	0
473	true	Empty	REVERSED Dystonin OS=Homo sapiens OX=9606 GN=DST PE=1 SV=4	RRRRRsp|Q03001|DYST_HUMAN-DECOY		?		DST	unknown	4.1335	0	0	0	100 %	0	0	0
505	true	Empty	Regulator of G-protein signaling 20 OS=Homo sapiens OX=9606 GN=RGS20 PE=1 SV=4	O76081 (+5)	RGS20	44 kDa		RGS20	unknown	4.1335	0	0	0	99 %	0	0	0
1040	true	Empty	Dynein regulatory complex subunit 2 OS=Homo sapiens OX=9606 GN=CCDC65 PE=1 SV=2	Q8IXS2 (+1)	CCDC65	57 kDa		CCDC65	unknown	4.1335	0	0	0	91 %	0	0	0
1208	true	Empty	Asparagine--tRNA ligase, cytoplasmic OS=Homo sapiens OX=9606 GN=NARS1 PE=1 SV=1	O43776	NARS1	63 kDa		NARS1	unknown	4.1335	0	0	0	100 %	0	0	0
585	true	Empty	Proteasome subunit alpha type-6 OS=Homo sapiens OX=9606 GN=PSMA6 PE=1 SV=1	P60900	PSMA6	27 kDa		PSMA6	unknown	3.3068	5.4188	24.254	19.63	100 %	100 %	100 %	100 %	0.610246
590	true	Empty	Proteasome subunit alpha type-1 OS=Homo sapiens OX=9606 GN=PSMA1 PE=1 SV=1	P25786 (+1)	PSMA1	30 kDa		PSMA1	unknown	3.3068	3.2513	32.916	16.826	100 %	100 %	100 %	100 %	1.01707
940	true	Empty	Glutathione S-transferase omega-1 OS=Homo sapiens OX=9606 GN=GSTO1 PE=1 SV=2	P78417	GSTO1	28 kDa		GSTO1	unknown	3.3068	4.335	6.9297	9.815	99 %	100 %	100 %	100 %	0.762814
851	true	Empty	Importin subunit alpha-1 OS=Homo sapiens OX=9606 GN=KPNA2 PE=1 SV=1	P52292	KPNA2	58 kDa		KPNA2	unknown	3.3068	5.4188	32.05	8.4129	100 %	100 %	100 %	100 %	0.610246
1082	true	Empty	D-3-phosphoglycerate dehydrogenase OS=Homo sapiens OX=9606 GN=PHGDH PE=1 SV=4	O43175	PHGDH	57 kDa		PHGDH	unknown	3.3068	3.2513	20.789	5.6086	100 %	96 %	100 %	100 %	1.01707
207	true	Empty	RNA-binding protein Raly OS=Homo sapiens OX=9606 GN=RALY PE=1 SV=1	Q9UKM9 (+1)	RALY	32 kDa		RALY	unknown	3.3068	0	6.9297	4.2064	99 %	0	100 %	99 %	#DIV/0!
394	true	Empty	REVERSED Isoform 2 of Lactoperoxidase OS=Homo sapiens OX=9606 GN=LPO	RRRRRsp|P22079-2|PERL_HUMAN-DECOY (+1)		?		LPO	unknown	3.3068	3.2513	0	4.2064	99 %	100 %	0	99 %	1.01707
581	true	Empty	Proteasome subunit beta type-3 OS=Homo sapiens OX=9606 GN=PSMB3 PE=1 SV=2	P49720	PSMB3	23 kDa		PSMB3	unknown	3.3068	3.2513	13.859	2.8043	100 %	100 %	100 %	100 %	1.01707
64	true	Empty	Tyrosine--tRNA ligase, cytoplasmic OS=Homo sapiens OX=9606 GN=YARS1 PE=1 SV=4	P54577	YARS1	59 kDa		YARS1	unknown	3.3068	3.2513	11.261	2.8043	96 %	100 %	100 %	100 %	1.01707
1054	true	Empty	DNA-(apurinic or apyrimidinic site) endonuclease OS=Homo sapiens OX=9606 GN=APEX1 PE=1 SV=2	P27695	APEX1	36 kDa		APEX1	unknown	3.3068	5.4188	7.796	2.8043	100 %	100 %	100 %	98 %	0.610246
1214	true	Empty	Apolipoprotein E OS=Homo sapiens OX=9606 GN=APOE PE=1 SV=1	P02649	APOE	36 kDa		APOE	unknown	3.3068	6.5025	4.3311	2.8043	94 %	100 %	89 %	97 %	0.508543
589	true	Empty	Proteasome subunit alpha type-2 OS=Homo sapiens OX=9606 GN=PSMA2 PE=1 SV=2	P25787	PSMA2	26 kDa		PSMA2	unknown	3.3068	1.0838	19.923	0	100 %	100 %	100 %	0	3.05112
1069	true	Empty	Destrin OS=Homo sapiens OX=9606 GN=DSTN PE=1 SV=3	P60981 (+1)	DSTN	19 kDa	true	DSTN	unknown	3.3068	2.1675	11.261	0	100 %	99 %	100 %	0	1.52563
1006	true	Empty	Eukaryotic translation initiation factor 3 subunit D OS=Homo sapiens OX=9606 GN=EIF3D PE=1 SV=1	O15371 (+2)	EIF3D	64 kDa		EIF3D	unknown	3.3068	0	11.261	0	100 %	0	100 %	0
1298	true	Empty	60S ribosomal protein L28 OS=Homo sapiens OX=9606 GN=RPL28 PE=1 SV=3	P46779 (+2)	RPL28	16 kDa		RPL28	unknown	3.3068	2.1675	10.395	0	99 %	99 %	100 %	0	1.52563
1007	true	Empty	Eukaryotic translation initiation factor 3 subunit C-like protein OS=Homo sapiens OX=9606 GN=EIF3CL PE=1 SV=1	B5ME19 (+2)	EIF3CL	105 kDa		EIF3CL	unknown	3.3068	0	10.395	0	99 %	0	100 %	0
1002	true	Empty	Eukaryotic translation initiation factor 3 subunit I OS=Homo sapiens OX=9606 GN=EIF3I PE=1 SV=1	Q13347	EIF3I	37 kDa		EIF3I	unknown	3.3068	5.4188	5.1973	0	100 %	100 %	100 %	0	0.610246
26	true	Empty	Vigilin OS=Homo sapiens OX=9606 GN=HDLBP PE=1 SV=2	Q00341 (+1)	HDLBP	141 kDa		HDLBP	unknown	3.3068	0	4.3311	0	99 %	0	100 %	0
646	true	Empty	Peptidyl-prolyl cis-trans isomerase B OS=Homo sapiens OX=9606 GN=PPIB PE=1 SV=2	P23284	PPIB	24 kDa	true	PPIB	unknown	3.3068	5.4188	3.4649	0	100 %	100 %	100 %	0	0.610246
933	true	Empty	Glyoxalase domain-containing protein 4 OS=Homo sapiens OX=9606 GN=GLOD4 PE=1 SV=1	Q9HC38 (+1)	GLOD4	35 kDa		GLOD4	unknown	3.3068	2.1675	3.4649	0	100 %	100 %	100 %	0	1.52563
789	true	Empty	Isoform 3 of SH2B adapter protein 1 OS=Homo sapiens OX=9606 GN=SH2B1	Q9NRF2-3	SH2B1	72 kDa		SH2B1	unknown	3.3068	0	3.4649	0	89 %	0	87 %	0
1117	true	Empty	Coatomer subunit gamma-1 OS=Homo sapiens OX=9606 GN=COPG1 PE=1 SV=1	Q9Y678	COPG1	98 kDa	true	COPG1	unknown	3.3068	3.2513	2.5987	0	100 %	99 %	100 %	0	1.01707
188	true	Empty	Serine/arginine-rich splicing factor 3 OS=Homo sapiens OX=9606 GN=SRSF3 PE=1 SV=1	P84103 (+1)	SRSF3	19 kDa	true	SRSF3	unknown	3.3068	0	1.7324	0	100 %	0	99 %	0
1053	true	Empty	DNA-dependent protein kinase catalytic subunit OS=Homo sapiens OX=9606 GN=PRKDC PE=1 SV=3	P78527 (+1)	PRKDC	469 kDa		PRKDC	unknown	3.3068	13.005	0	0	100 %	100 %	0	0	0.254271
1033	true	Empty	EF-hand calcium-binding domain-containing protein 1 OS=Homo sapiens OX=9606 GN=EFCAB1 PE=2 SV=1	Q9HAE3 (+1)	EFCAB1	24 kDa		EFCAB1	unknown	3.3068	10.838	0	0	86 %	88 %	0	0	0.305112
199	true	Empty	SAP domain-containing ribonucleoprotein OS=Homo sapiens OX=9606 GN=SARNP PE=1 SV=3	P82979	SARNP	24 kDa		SARNP	unknown	3.3068	9.7538	0	0	100 %	100 %	0	0	0.339027
1083	true	Empty	Cytosolic non-specific dipeptidase OS=Homo sapiens OX=9606 GN=CNDP2 PE=1 SV=2	Q96KP4 (+1)	CNDP2	53 kDa		CNDP2	unknown	3.3068	8.67	0	0	97 %	100 %	0	0	0.381407
109	true	Empty	Thioredoxin reductase 1, cytoplasmic OS=Homo sapiens OX=9606 GN=TXNRD1 PE=1 SV=3	Q16881 (+6)	TXNRD1	71 kDa		TXNRD1	unknown	3.3068	6.5025	0	0	100 %	100 %	0	0	0.508543
549	true	Empty	Protein S100-A11 OS=Homo sapiens OX=9606 GN=S100A11 PE=1 SV=2	P31949	S100A11	12 kDa		S100A11	unknown	3.3068	6.5025	0	0	100 %	100 %	0	0	0.508543
805	true	Empty	Isoform 2 of Ribonucleoside-diphosphate reductase subunit M2 OS=Homo sapiens OX=9606 GN=RRM2	P31350-2 (+1)	RRM2	51 kDa		RRM2	unknown	3.3068	6.5025	0	0	100 %	100 %	0	0	0.508543
1116	true	Empty	Coatomer subunit gamma-2 OS=Homo sapiens OX=9606 GN=COPG2 PE=1 SV=1	Q9UBF2 (+1)	COPG2	98 kDa	true	COPG2	unknown	3.3068	4.335	0	0	86 %	88 %	0	0	0.762814
1125	true	Empty	Cilia- and flagella-associated protein 100 OS=Homo sapiens OX=9606 GN=CFAP100 PE=1 SV=1	Q494V2 (+1)	CFAP100	71 kDa		CFAP100	unknown	3.3068	4.335	0	0	86 %	88 %	0	0	0.762814
46	true	Empty	UBX domain-containing protein 1 OS=Homo sapiens OX=9606 GN=UBXN1 PE=1 SV=2	Q04323 (+1)	UBXN1	33 kDa		UBXN1	unknown	3.3068	3.2513	0	0	100 %	100 %	0	0	1.01707
511	true	Empty	Ras-related protein Rab-40C OS=Homo sapiens OX=9606 GN=RAB40C PE=1 SV=1	Q96S21 (+1)	RAB40C	31 kDa		RAB40C	unknown	3.3068	3.2513	0	0	94 %	92 %	0	0	1.01707
1148	true	Empty	Cathepsin Z OS=Homo sapiens OX=9606 GN=CTSZ PE=1 SV=1	Q9UBR2	CTSZ	34 kDa		CTSZ	unknown	3.3068	3.2513	0	0	97 %	97 %	0	0	1.01707
537	true	Empty	Prothrombin OS=Homo sapiens OX=9606 GN=F2 PE=1 SV=2	P00734	F2	70 kDa		F2	unknown	3.3068	2.1675	0	0	100 %	100 %	0	0	1.52563
787	true	Empty	Isoform 4 of 40S ribosomal protein S24 OS=Homo sapiens OX=9606 GN=RPS24	P62847-4 (+3)	RPS24	32 kDa		RPS24	unknown	3.3068	2.1675	0	0	99 %	99 %	0	0	1.52563
834	true	Empty	Inter-alpha-trypsin inhibitor heavy chain H1 OS=Homo sapiens OX=9606 GN=ITIH1 PE=1 SV=3	P19827	ITIH1	101 kDa		ITIH1	unknown	3.3068	2.1675	0	0	99 %	99 %	0	0	1.52563
187	true	Empty	Serine/arginine-rich splicing factor 7 OS=Homo sapiens OX=9606 GN=SRSF7 PE=1 SV=1	Q16629 (+1)	SRSF7	27 kDa	true	SRSF7	unknown	3.3068	0	0	0	96 %	0	0	0
249	true	Empty	REVERSED RNA-directed RNA polymerase L OS=Crimean-Congo hemorrhagic fever virus (strain Nigeria/IbAr10200/1970) OX=652961 GN=L PE=1 SV=2	RRRRRsp|Q6TQR6|L_CCHFI-DECOY		?		L	unknown	3.3068	0	0	0	99 %	0	0	0
312	true	Empty	REVERSED Isoform 12 of Sorbin and SH3 domain-containing protein 1 OS=Homo sapiens OX=9606 GN=SORBS1	RRRRRsp|Q9BX66-12|SRBS1_HUMAN-DECOY		?		SORBS1	unknown	3.3068	0	0	0	96 %	0	0	0
324	true	Empty	REVERSED Isoform 3 of Meiosis-specific coiled-coil domain-containing protein MEIOC OS=Homo sapiens OX=9606 GN=MEIOC	RRRRRsp|A2RUB1-1|MEIOC_HUMAN-DECOY (+3)		?		MEIOC	unknown	3.3068	0	0	0	100 %	0	0	0
332	true	Empty	REVERSED Isoform 3 of G-protein-signaling modulator 1 OS=Homo sapiens OX=9606 GN=GPSM1	RRRRRsp|Q86YR5-3|GPSM1_HUMAN-DECOY (+2)		?		GPSM1	unknown	3.3068	0	0	0	86 %	0	0	0
381	true	Empty	REVERSED Isoform 2 of Neuronal tyrosine-phosphorylated phosphoinositide-3-kinase adapter 1 OS=Homo sapiens OX=9606 GN=NYAP1	RRRRRsp|Q6ZVC0-2|NYAP1_HUMAN-DECOY (+1)		?		NYAP1	unknown	3.3068	0	0	0	100 %	0	0	0
411	true	Empty	REVERSED Isoform 2 of Fetuin-B OS=Homo sapiens OX=9606 GN=FETUB	RRRRRsp|Q9UGM5-2|FETUB_HUMAN-DECOY (+1)		?		FETUB	unknown	3.3068	0	0	0	91 %	0	0	0
476	true	Empty	REVERSED DNA polymerase OS=Human adenovirus E serotype 4 OX=28280 GN=POL PE=3 SV=1	RRRRRsp|P87503|DPOL_ADE04-DECOY		?		POL	unknown	3.3068	0	0	0	95 %	0	0	0
520	true	Empty	Rapamycin-insensitive companion of mTOR OS=Homo sapiens OX=9606 GN=RICTOR PE=1 SV=1	Q6R327 (+1)	RICTOR	192 kDa		RICTOR	unknown	3.3068	0	0	0	94 %	0	0	0
542	true	Empty	Protein unc-80 homolog OS=Homo sapiens OX=9606 GN=UNC80 PE=2 SV=2	Q8N2C7 (+3)	UNC80	363 kDa		UNC80	unknown	3.3068	0	0	0	100 %	0	0	0
637	true	Empty	PEST proteolytic signal-containing nuclear protein OS=Homo sapiens OX=9606 GN=PCNP PE=1 SV=2	Q8WW12 (+1)	PCNP	19 kDa		PCNP	unknown	3.3068	0	0	0	98 %	0	0	0
1017	true	Empty	Epidermal growth factor receptor kinase substrate 8-like protein 1 OS=Homo sapiens OX=9606 GN=EPS8L1 PE=1 SV=3	Q8TE68 (+1)	EPS8L1	80 kDa		EPS8L1	unknown	3.3068	0	0	0	100 %	0	0	0
1077	true	Empty	Density-regulated protein OS=Homo sapiens OX=9606 GN=DENR PE=1 SV=2	O43583	DENR	22 kDa		DENR	unknown	3.3068	0	0	0	100 %	0	0	0
1128	true	Empty	Chromodomain-helicase-DNA-binding protein 7 OS=Homo sapiens OX=9606 GN=CHD7 PE=1 SV=3	Q9P2D1	CHD7	336 kDa		CHD7	unknown	3.3068	0	0	0	99 %	0	0	0
1295	true	Empty	60S ribosomal protein L31 OS=Homo sapiens OX=9606 GN=RPL31 PE=1 SV=1	P62899	RPL31	14 kDa		RPL31	unknown	2.4801	6.5025	15.592	21.032	100 %	100 %	100 %	100 %	0.381407
121	true	Empty	Talin-2 OS=Homo sapiens OX=9606 GN=TLN2 PE=1 SV=4	Q9Y4G6	TLN2	272 kDa	true	TLN2	unknown	2.4801	3.2513	17.324	19.63	99 %	100 %	100 %	100 %	0.762803
1064	true	Empty	DNA methyltransferase 1-associated protein 1 OS=Homo sapiens OX=9606 GN=DMAP1 PE=1 SV=1	Q9NPF5	DMAP1	53 kDa		DMAP1	unknown	2.4801	6.5025	0	14.021	91 %	96 %	0	91 %	0.381407
550	true	Empty	Protein S100-A9 OS=Homo sapiens OX=9606 GN=S100A9 PE=1 SV=1	P06702	S100A9	13 kDa		S100A9	unknown	2.4801	1.0838	5.1973	11.217	100 %	98 %	100 %	100 %	2.28834
167	true	Empty	Signal transducer and activator of transcription 1-alpha/beta OS=Homo sapiens OX=9606 GN=STAT1 PE=1 SV=2	P42224	STAT1	87 kDa		STAT1	unknown	2.4801	8.67	0	11.217	100 %	100 %	0	100 %	0.286055
1362	true	Empty	26S proteasome regulatory subunit 10B OS=Homo sapiens OX=9606 GN=PSMC6 PE=1 SV=1	P62333	PSMC6	44 kDa	true	PSMC6	unknown	2.4801	0	24.254	9.815	100 %	0	100 %	100 %	#DIV/0!
1011	true	Empty	Eukaryotic translation initiation factor 2 subunit 2 OS=Homo sapiens OX=9606 GN=EIF2S2 PE=1 SV=2	P20042	EIF2S2	38 kDa		EIF2S2	unknown	2.4801	0	16.458	5.6086	100 %	0	100 %	97 %	#DIV/0!
1355	true	Empty	40S ribosomal protein S6 OS=Homo sapiens OX=9606 GN=RPS6 PE=1 SV=1	P62753	RPS6	29 kDa		RPS6	unknown	2.4801	3.2513	22.522	4.2064	100 %	99 %	100 %	100 %	0.762803
1100	true	Empty	Cullin-associated NEDD8-dissociated protein 1 OS=Homo sapiens OX=9606 GN=CAND1 PE=1 SV=2	Q86VP6	CAND1	136 kDa		CAND1	unknown	2.4801	7.5863	21.655	4.2064	100 %	100 %	100 %	100 %	0.326918
1142	true	Empty	Cellular nucleic acid-binding protein OS=Homo sapiens OX=9606 GN=CNBP PE=1 SV=1	P62633 (+5)	CNBP	19 kDa		CNBP	unknown	2.4801	2.1675	11.261	4.2064	100 %	100 %	100 %	100 %	1.14422
944	true	Empty	Glutaredoxin-3 OS=Homo sapiens OX=9606 GN=GLRX3 PE=1 SV=2	O76003	GLRX3	37 kDa		GLRX3	unknown	2.4801	0	6.0635	4.2064	100 %	0	100 %	100 %	#DIV/0!
876	true	Empty	Histone-binding protein RBBP7 OS=Homo sapiens OX=9606 GN=RBBP7 PE=1 SV=1	Q16576 (+1)	RBBP7	48 kDa		RBBP7	unknown	2.4801	2.1675	8.6622	2.8043	95 %	99 %	100 %	100 %	1.14422
1328	true	Empty	60S acidic ribosomal protein P1 OS=Homo sapiens OX=9606 GN=RPLP1 PE=1 SV=1	P05386	RPLP1	12 kDa		RPLP1	unknown	2.4801	4.335	5.1973	2.8043	100 %	100 %	100 %	100 %	0.572111
120	true	Empty	TATA-binding protein-associated factor 2N OS=Homo sapiens OX=9606 GN=TAF15 PE=1 SV=1	Q92804 (+1)	TAF15	62 kDa	true	TAF15	unknown	2.4801	1.0838	3.4649	1.4021	98 %	99 %	100 %	97 %	2.28834
1242	true	Empty	Alpha-centractin OS=Homo sapiens OX=9606 GN=ACTR1A PE=1 SV=1	P61163	ACTR1A	43 kDa		ACTR1A	unknown	2.4801	3.2513	7.796	0	100 %	98 %	100 %	0	0.762803
323	true	Empty	REVERSED Isoform 3 of Mitochondrial 10-formyltetrahydrofolate dehydrogenase OS=Homo sapiens OX=9606 GN=ALDH1L2	RRRRRsp|Q3SY69-3|AL1L2_HUMAN-DECOY (+1)		?		ALDH1L2	unknown	2.4801	0	6.0635	0	86 %	0	97 %	0
900	true	Empty	Heterogeneous nuclear ribonucleoprotein H3 OS=Homo sapiens OX=9606 GN=HNRNPH3 PE=1 SV=2	P31942 (+1)	HNRNPH3	37 kDa	true	HNRNPH3	unknown	2.4801	0	5.1973	0	99 %	0	100 %	0
1301	true	Empty	60S ribosomal protein L26 OS=Homo sapiens OX=9606 GN=RPL26 PE=1 SV=1	P61254	RPL26	17 kDa		RPL26	unknown	2.4801	8.67	4.3311	0	100 %	100 %	100 %	0	0.286055
1119	true	Empty	Coatomer subunit beta OS=Homo sapiens OX=9606 GN=COPB1 PE=1 SV=3	P53618	COPB1	107 kDa	true	COPB1	unknown	2.4801	3.2513	4.3311	0	100 %	100 %	99 %	0	0.762803
591	true	Empty	Proteasome activator complex subunit 3 OS=Homo sapiens OX=9606 GN=PSME3 PE=1 SV=1	P61289 (+2)	PSME3	30 kDa		PSME3	unknown	2.4801	7.5863	3.4649	0	100 %	100 %	100 %	0	0.326918
877	true	Empty	Histone HIST2H3PS2 OS=Homo sapiens OX=9606 GN=H3-2 PE=1 SV=1	Q5TEC6	H3-2	15 kDa		H3-2	unknown	2.4801	3.2513	3.4649	0	86 %	99 %	84 %	0	0.762803
1259	true	Empty	ADP-sugar pyrophosphatase OS=Homo sapiens OX=9606 GN=NUDT5 PE=1 SV=1	Q9UKK9	NUDT5	24 kDa		NUDT5	unknown	2.4801	4.335	2.5987	0	100 %	100 %	100 %	0	0.572111
1300	true	Empty	60S ribosomal protein L27 OS=Homo sapiens OX=9606 GN=RPL27 PE=1 SV=2	P61353	RPL27	16 kDa		RPL27	unknown	2.4801	9.7538	1.7324	0	99 %	100 %	99 %	0	0.25427
266	true	Empty	REVERSED Protein FAM246B OS=Homo sapiens OX=9606 GN=FAM246B PE=3 SV=1	RRRRRsp|A0A494C0N9|F246B_HUMAN-DECOY (+1)		?		FAM246B	unknown	2.4801	5.4188	1.7324	0	92 %	91 %	85 %	0	0.457684
861	true	Empty	Immunoglobulin kappa variable 3-15 OS=Homo sapiens OX=9606 GN=IGKV3-15 PE=1 SV=2	P01624 (+1)	IGKV3-15	12 kDa	true	IGKV3-15	unknown	2.4801	4.335	1.7324	0	97 %	97 %	89 %	0	0.572111
1041	true	Empty	Dynamin-2 OS=Homo sapiens OX=9606 GN=DNM2 PE=1 SV=2	P50570 (+4)	DNM2	98 kDa		DNM2	unknown	2.4801	0	1.7324	0	100 %	0	96 %	0
570	true	Empty	Protein CDV3 homolog OS=Homo sapiens OX=9606 GN=CDV3 PE=1 SV=1	Q9UKY7 (+1)	CDV3	27 kDa		CDV3	unknown	2.4801	5.4188	0	0	100 %	100 %	0	0	0.457684
722	true	Empty	Leukocyte elastase inhibitor OS=Homo sapiens OX=9606 GN=SERPINB1 PE=1 SV=1	P30740	SERPINB1	43 kDa	true	SERPINB1	unknown	2.4801	5.4188	0	0	100 %	100 %	0	0	0.457684
439	true	Empty	REVERSED Isoform 2 of C-C chemokine receptor type 8 OS=Homo sapiens OX=9606 GN=CCR8	RRRRRsp|P51685-2|CCR8_HUMAN-DECOY (+1)		?		CCR8	unknown	2.4801	4.335	0	0	88 %	92 %	0	0	0.572111
1065	true	Empty	DNA damage-binding protein 1 OS=Homo sapiens OX=9606 GN=DDB1 PE=1 SV=1	Q16531	DDB1	127 kDa		DDB1	unknown	2.4801	4.335	0	0	100 %	100 %	0	0	0.572111
89	true	Empty	Translationally-controlled tumor protein OS=Homo sapiens OX=9606 GN=TPT1 PE=1 SV=1	P13693	TPT1	20 kDa		TPT1	unknown	2.4801	3.2513	0	0	100 %	100 %	0	0	0.762803
616	true	Empty	Polyadenylate-binding protein 2 OS=Homo sapiens OX=9606 GN=PABPN1 PE=1 SV=3	Q86U42 (+1)	PABPN1	33 kDa		PABPN1	unknown	2.4801	3.2513	0	0	98 %	100 %	0	0	0.762803
814	true	Empty	Isoform 2 of Eukaryotic peptide chain release factor GTP-binding subunit ERF3A OS=Homo sapiens OX=9606 GN=GSPT1	P15170-2 (+2)	GSPT1	69 kDa		GSPT1	unknown	2.4801	3.2513	0	0	100 %	98 %	0	0	0.762803
1187	true	Empty	B-cell differentiation antigen CD72 OS=Homo sapiens OX=9606 GN=CD72 PE=1 SV=1	P21854	CD72	40 kDa		CD72	unknown	2.4801	3.2513	0	0	90 %	95 %	0	0	0.762803
23	true	Empty	Vitamin D-binding protein OS=Homo sapiens OX=9606 GN=GC PE=1 SV=2	P02774 (+2)	GC	53 kDa		GC	unknown	2.4801	2.1675	0	0	100 %	92 %	0	0	1.14422
1394	true	Empty	1-acyl-sn-glycerol-3-phosphate acyltransferase alpha OS=Homo sapiens OX=9606 GN=AGPAT1 PE=1 SV=2	Q99943	AGPAT1	32 kDa		AGPAT1	unknown	2.4801	2.1675	0	0	91 %	99 %	0	0	1.14422
31	true	Empty	V-type proton ATPase subunit C 1 OS=Homo sapiens OX=9606 GN=ATP6V1C1 PE=1 SV=4	P21283 (+2)	ATP6V1C1	44 kDa		ATP6V1C1	unknown	2.4801	1.0838	0	0	92 %	92 %	0	0	2.28834
530	true	Empty	Putative protein FAM90A22P OS=Homo sapiens OX=9606 GN=FAM90A22P PE=5 SV=1	A8MWA6	FAM90A22P	50 kDa		FAM90A22P	unknown	2.4801	1.0838	0	0	88 %	92 %	0	0	2.28834
1290	true	Empty	60S ribosomal protein L37 OS=Homo sapiens OX=9606 GN=RPL37 PE=1 SV=2	P61927	RPL37	11 kDa		RPL37	unknown	2.4801	1.0838	0	0	94 %	90 %	0	0	2.28834
51	true	Empty	Ubiquitin-conjugating enzyme E2 D3 OS=Homo sapiens OX=9606 GN=UBE2D3 PE=1 SV=1	P61077 (+4)	UBE2D3	17 kDa		UBE2D3	unknown	2.4801	0	0	0	95 %	0	0	0
60	true	Empty	Ubiquilin-1 OS=Homo sapiens OX=9606 GN=UBQLN1 PE=1 SV=2	Q9UMX0 (+2)	UBQLN1	63 kDa		UBQLN1	unknown	2.4801	0	0	0	100 %	0	0	0
81	true	Empty	tRNA pseudouridine synthase Pus10 OS=Homo sapiens OX=9606 GN=PUS10 PE=1 SV=1	Q3MIT2	PUS10	60 kDa		PUS10	unknown	2.4801	0	0	0	94 %	0	0	0
99	true	Empty	TPR and ankyrin repeat-containing protein 1 OS=Homo sapiens OX=9606 GN=TRANK1 PE=2 SV=4	O15050	TRANK1	336 kDa		TRANK1	unknown	2.4801	0	0	0	99 %	0	0	0
107	true	Empty	Thrombospondin-1 OS=Homo sapiens OX=9606 GN=THBS1 PE=1 SV=2	P07996 (+1)	THBS1	129 kDa		THBS1	unknown	2.4801	0	0	0	95 %	0	0	0
151	true	Empty	Splicing factor 3B subunit 3 OS=Homo sapiens OX=9606 GN=SF3B3 PE=1 SV=4	Q15393	SF3B3	136 kDa		SF3B3	unknown	2.4801	0	0	0	100 %	0	0	0
193	true	Empty	Serine protease 33 OS=Homo sapiens OX=9606 GN=PRSS33 PE=1 SV=3	Q8NF86	PRSS33	30 kDa		PRSS33	unknown	2.4801	0	0	0	86 %	0	0	0
233	true	Empty	REVERSED Translocon-associated protein subunit gamma OS=Homo sapiens OX=9606 GN=SSR3 PE=1 SV=1	RRRRRsp|Q9UNL2|SSRG_HUMAN-DECOY		?		SSR3	unknown	2.4801	0	0	0	90 %	0	0	0
254	true	Empty	REVERSED Replication protein E1 OS=Human papillomavirus type 11 OX=10580 GN=E1 PE=1 SV=1	RRRRRsp|P04014|VE1_HPV11-DECOY		?		E1	unknown	2.4801	0	0	0	99 %	0	0	0
263	true	Empty	REVERSED Proto-oncogene Wnt-1 OS=Homo sapiens OX=9606 GN=WNT1 PE=1 SV=1	RRRRRsp|P04628|WNT1_HUMAN-DECOY		?		WNT1	unknown	2.4801	0	0	0	98 %	0	0	0
280	true	Empty	REVERSED Nucleoprotein OS=Influenza A virus (strain A/Goose/Guangdong/1/1996 H5N1 genotype Gs/Gd) OX=93838 GN=NP PE=1 SV=1	RRRRRsp|Q9Q0U8|NCAP_I96A0-DECOY		?		NP	unknown	2.4801	0	0	0	98 %	0	0	0
321	true	Empty	REVERSED Isoform 3 of Sodium/calcium exchanger 1 OS=Homo sapiens OX=9606 GN=SLC8A1	RRRRRsp|P32418-2|NAC1_HUMAN-DECOY (+4)		?		SLC8A1	unknown	2.4801	0	0	0	95 %	0	0	0
373	true	Empty	REVERSED Isoform 2 of Probable protein phosphatase 1N OS=Homo sapiens OX=9606 GN=PPM1N	RRRRRsp|Q8N819-2|PPM1N_HUMAN-DECOY (+1)		?		PPM1N	unknown	2.4801	0	0	0	99 %	0	0	0
454	true	Empty	REVERSED Histone acetyltransferase KAT2B OS=Homo sapiens OX=9606 GN=KAT2B PE=1 SV=3	RRRRRsp|Q92831|KAT2B_HUMAN-DECOY		?		KAT2B	unknown	2.4801	0	0	0	89 %	0	0	0
467	true	Empty	REVERSED EH domain-containing protein 2 OS=Homo sapiens OX=9606 GN=EHD2 PE=1 SV=2	RRRRRsp|Q9NZN4|EHD2_HUMAN-DECOY		?		EHD2	unknown	2.4801	0	0	0	86 %	0	0	0
474	true	Empty	REVERSED Dynein heavy chain 6, axonemal OS=Homo sapiens OX=9606 GN=DNAH6 PE=2 SV=3	RRRRRsp|Q9C0G6|DYH6_HUMAN-DECOY		?		DNAH6	unknown	2.4801	0	0	0	99 %	0	0	0
566	true	Empty	Protein disulfide-isomerase OS=Homo sapiens OX=9606 GN=P4HB PE=1 SV=3	P07237	P4HB	57 kDa		P4HB	unknown	2.4801	0	0	0	99 %	0	0	0
662	true	Empty	Nuclear transport factor 2 OS=Homo sapiens OX=9606 GN=NUTF2 PE=1 SV=1	P61970	NUTF2	14 kDa		NUTF2	unknown	2.4801	0	0	0	94 %	0	0	0
724	true	Empty	Leucine-rich repeat and coiled-coil domain-containing protein 1 OS=Homo sapiens OX=9606 GN=LRRCC1 PE=1 SV=2	Q9C099 (+1)	LRRCC1	120 kDa		LRRCC1	unknown	2.4801	0	0	0	97 %	0	0	0
726	true	Empty	Large tegument protein deneddylase OS=Human herpesvirus 6A (strain GS) OX=10369 GN=U31 PE=3 SV=1	P30002 (+1)	U31	240 kDa		U31	unknown	2.4801	0	0	0	92 %	0	0	0
804	true	Empty	Isoform 2 of SR-related and CTD-associated factor 8 OS=Homo sapiens OX=9606 GN=SCAF8	Q9UPN6-2	SCAF8	147 kDa		SCAF8	unknown	2.4801	0	0	0	100 %	0	0	0
854	true	Empty	Immunoglobulin lambda variable 3-10 OS=Homo sapiens OX=9606 GN=IGLV3-10 PE=3 SV=2	A0A075B6K4 (+1)	IGLV3-10	12 kDa		IGLV3-10	unknown	2.4801	0	0	0	100 %	0	0	0
893	true	Empty	Heterogeneous nuclear ribonucleoprotein U-like protein 1 OS=Homo sapiens OX=9606 GN=HNRNPUL1 PE=1 SV=2	Q9BUJ2 (+2)	HNRNPUL1	96 kDa	true	HNRNPUL1	unknown	2.4801	0	0	0	100 %	0	0	0
955	true	Empty	Gamma-glutamylcyclotransferase OS=Homo sapiens OX=9606 GN=GGCT PE=1 SV=1	O75223 (+1)	GGCT	21 kDa		GGCT	unknown	2.4801	0	0	0	100 %	0	0	0
957	true	Empty	Gag-Pol polyprotein OS=Human immunodeficiency virus type 2 subtype A (isolate SBLISY) OX=11718 GN=gag-pol PE=3 SV=3	P12451	gag-pol	165 kDa		gag-pol	unknown	2.4801	0	0	0	98 %	0	0	0
1013	true	Empty	Eukaryotic peptide chain release factor subunit 1 OS=Homo sapiens OX=9606 GN=ETF1 PE=1 SV=3	P62495 (+1)	ETF1	49 kDa		ETF1	unknown	2.4801	0	0	0	100 %	0	0	0
1037	true	Empty	E3 ubiquitin-protein ligase MYCBP2 OS=Homo sapiens OX=9606 GN=MYCBP2 PE=1 SV=4	O75592 (+1)	MYCBP2	514 kDa		MYCBP2	unknown	2.4801	0	0	0	98 %	0	0	0
1162	true	Empty	CAP-Gly domain-containing linker protein 1 OS=Homo sapiens OX=9606 GN=CLIP1 PE=1 SV=2	P30622 (+2)	CLIP1	162 kDa		CLIP1	unknown	2.4801	0	0	0	100 %	0	0	0
162	true	Empty	Small ubiquitin-related modifier 2 OS=Homo sapiens OX=9606 GN=SUMO2 PE=1 SV=3	P61956 (+1)	SUMO2	11 kDa		SUMO2	unknown	1.6534	2.1675	7.796	11.217	100 %	100 %	100 %	100 %	0.762814
275	true	Empty	REVERSED Plectin OS=Homo sapiens OX=9606 GN=PLEC PE=1 SV=3	RRRRRsp|Q15149|PLEC_HUMAN-DECOY		?		PLEC	unknown	1.6534	0	5.1973	9.815	92 %	0	100 %	100 %	#DIV/0!
1388	true	Empty	6-phosphogluconate dehydrogenase, decarboxylating OS=Homo sapiens OX=9606 GN=PGD PE=1 SV=3	P52209 (+1)	PGD	53 kDa	true	PGD	unknown	1.6534	5.4188	4.3311	7.0107	93 %	100 %	100 %	100 %	0.305123
1179	true	Empty	Bifunctional purine biosynthesis protein ATIC OS=Homo sapiens OX=9606 GN=ATIC PE=1 SV=3	P31939 (+1)	ATIC	65 kDa		ATIC	unknown	1.6534	2.1675	14.726	5.6086	100 %	98 %	100 %	100 %	0.762814
923	true	Empty	GTPase IMAP family member 1 OS=Homo sapiens OX=9606 GN=GIMAP1 PE=1 SV=1	Q8WWP7	GIMAP1	34 kDa		GIMAP1	unknown	1.6534	0	4.3311	5.6086	86 %	0	84 %	87 %	#DIV/0!
696	true	Empty	Mitochondrial import receptor subunit TOM34 OS=Homo sapiens OX=9606 GN=TOMM34 PE=1 SV=2	Q15785	TOMM34	35 kDa		TOMM34	unknown	1.6534	0	23.388	4.2064	98 %	0	100 %	99 %	#DIV/0!
871	true	Empty	Hypoxanthine-guanine phosphoribosyltransferase OS=Homo sapiens OX=9606 GN=HPRT1 PE=1 SV=2	P00492	HPRT1	25 kDa		HPRT1	unknown	1.6534	0	10.395	4.2064	100 %	0	100 %	100 %	#DIV/0!
580	true	Empty	Proteasome subunit beta type-4 OS=Homo sapiens OX=9606 GN=PSMB4 PE=1 SV=4	P28070	PSMB4	29 kDa		PSMB4	unknown	1.6534	2.1675	6.0635	4.2064	97 %	100 %	100 %	100 %	0.762814
551	true	Empty	Protein S100-A8 OS=Homo sapiens OX=9606 GN=S100A8 PE=1 SV=1	P05109	S100A8	11 kDa		S100A8	unknown	1.6534	0	1.7324	4.2064	100 %	0	100 %	100 %	#DIV/0!
723	true	Empty	Leucine-rich repeat-containing protein 9 OS=Homo sapiens OX=9606 GN=LRRC9 PE=2 SV=2	Q6ZRR7 (+1)	LRRC9	167 kDa		LRRC9	unknown	1.6534	0	0	4.2064	86 %	0	0	87 %	#DIV/0!
1345	true	Empty	40S ribosomal protein S15a OS=Homo sapiens OX=9606 GN=RPS15A PE=1 SV=2	P62244	RPS15A	15 kDa		RPS15A	unknown	1.6534	4.335	12.127	2.8043	100 %	99 %	100 %	100 %	0.381407
3	true	Empty	Zinc-alpha-2-glycoprotein OS=Homo sapiens OX=9606 GN=AZGP1 PE=1 SV=2	P25311	AZGP1	34 kDa		AZGP1	unknown	1.6534	0	1.7324	2.8043	100 %	0	100 %	99 %	#DIV/0!
1076	true	Empty	Deoxynucleoside triphosphate triphosphohydrolase SAMHD1 OS=Homo sapiens OX=9606 GN=SAMHD1 PE=1 SV=2	Q9Y3Z3 (+2)	SAMHD1	72 kDa		SAMHD1	unknown	1.6534	0	0	2.8043	100 %	0	0	91 %	#DIV/0!
1211	true	Empty	Arginase-1 OS=Homo sapiens OX=9606 GN=ARG1 PE=1 SV=2	P05089 (+1)	ARG1	35 kDa		ARG1	unknown	1.6534	0	0	2.8043	99 %	0	0	100 %	#DIV/0!
824	true	Empty	Interleukin enhancer-binding factor 3 OS=Homo sapiens OX=9606 GN=ILF3 PE=1 SV=3	Q12906 (+6)	ILF3	95 kDa		ILF3	unknown	1.6534	0	15.592	0	99 %	0	100 %	0
445	true	Empty	REVERSED Isoform 1 of Nuclear transcription factor Y subunit gamma OS=Homo sapiens OX=9606 GN=NFYC	RRRRRsp|Q13952-2|NFYC_HUMAN-DECOY (+6)		?		NFYC	unknown	1.6534	0	12.127	0	97 %	0	98 %	0
558	true	Empty	Protein Niban 2 OS=Homo sapiens OX=9606 GN=NIBAN2 PE=1 SV=3	Q96TA1 (+1)	NIBAN2	84 kDa		NIBAN2	unknown	1.6534	0	9.5284	0	100 %	0	100 %	0
1061	true	Empty	DNA replication licensing factor MCM2 OS=Homo sapiens OX=9606 GN=MCM2 PE=1 SV=4	P49736	MCM2	102 kDa		MCM2	unknown	1.6534	2.1675	6.0635	0	100 %	100 %	100 %	0	0.762814
362	true	Empty	REVERSED Isoform 2 of Receptor tyrosine-protein kinase erbB-2 OS=Homo sapiens OX=9606 GN=ERBB2	RRRRRsp|P04626-2|ERBB2_HUMAN-DECOY (+5)		?		ERBB2	unknown	1.6534	0	6.0635	0	92 %	0	91 %	0
105	true	Empty	Thymidylate kinase OS=Homo sapiens OX=9606 GN=DTYMK PE=1 SV=4	P23919 (+1)	DTYMK	24 kDa		DTYMK	unknown	1.6534	0	5.1973	0	100 %	0	100 %	0
1308	true	Empty	60S ribosomal protein L18a OS=Homo sapiens OX=9606 GN=RPL18A PE=1 SV=2	Q02543	RPL18A	21 kDa		RPL18A	unknown	1.6534	3.2513	3.4649	0	100 %	99 %	100 %	0	0.508535
69	true	Empty	Tubulin--tyrosine ligase-like protein 12 OS=Homo sapiens OX=9606 GN=TTLL12 PE=1 SV=2	Q14166	TTLL12	74 kDa		TTLL12	unknown	1.6534	0	3.4649	0	86 %	0	99 %	0
555	true	Empty	Protein phosphatase 1G OS=Homo sapiens OX=9606 GN=PPM1G PE=1 SV=1	O15355	PPM1G	59 kDa		PPM1G	unknown	1.6534	0	3.4649	0	98 %	0	100 %	0
919	true	Empty	HEAT repeat-containing protein 1 OS=Homo sapiens OX=9606 GN=HEATR1 PE=1 SV=3	Q9H583	HEATR1	242 kDa		HEATR1	unknown	1.6534	0	3.4649	0	92 %	0	89 %	0
973	true	Empty	Fatty acid synthase OS=Homo sapiens OX=9606 GN=FASN PE=1 SV=3	P49327	FASN	273 kDa		FASN	unknown	1.6534	6.5025	2.5987	0	100 %	100 %	100 %	0	0.254271
907	true	Empty	Hemopexin OS=Homo sapiens OX=9606 GN=HPX PE=1 SV=2	P02790	HPX	52 kDa		HPX	unknown	1.6534	5.4188	2.5987	0	100 %	100 %	100 %	0	0.305123
1276	true	Empty	Actin-related protein 2/3 complex subunit 5 OS=Homo sapiens OX=9606 GN=ARPC5 PE=1 SV=3	O15511 (+1)	ARPC5	16 kDa		ARPC5	unknown	1.6534	2.1675	2.5987	0	99 %	99 %	97 %	0	0.762814
149	true	Empty	Splicing factor, proline- and glutamine-rich OS=Homo sapiens OX=9606 GN=SFPQ PE=1 SV=2	P23246 (+1)	SFPQ	76 kDa		SFPQ	unknown	1.6534	1.0838	2.5987	0	92 %	95 %	100 %	0	1.52556
620	true	Empty	Plexin-A3 OS=Homo sapiens OX=9606 GN=PLXNA3 PE=1 SV=2	P51805	PLXNA3	208 kDa		PLXNA3	unknown	1.6534	0	2.5987	0	92 %	0	90 %	0
1029	true	Empty	ELAV-like protein 1 OS=Homo sapiens OX=9606 GN=ELAVL1 PE=1 SV=2	Q15717 (+1)	ELAVL1	36 kDa		ELAVL1	unknown	1.6534	0	2.5987	0	100 %	0	100 %	0
1223	true	Empty	AP-1 complex subunit beta-1 OS=Homo sapiens OX=9606 GN=AP1B1 PE=1 SV=2	Q10567 (+6)	AP1B1	105 kDa		AP1B1	unknown	1.6534	0	2.5987	0	100 %	0	99 %	0
1012	true	Empty	Eukaryotic translation initiation factor 2 subunit 1 OS=Homo sapiens OX=9606 GN=EIF2S1 PE=1 SV=3	P05198	EIF2S1	36 kDa		EIF2S1	unknown	1.6534	4.335	1.7324	0	93 %	100 %	100 %	0	0.381407
768	true	Empty	Isoform Smooth muscle of Myosin light polypeptide 6 OS=Homo sapiens OX=9606 GN=MYL6	P60660-2 (+1)	MYL6	17 kDa		MYL6	unknown	1.6534	3.2513	1.7324	0	98 %	100 %	100 %	0	0.508535
1102	true	Empty	Creatine kinase M-type OS=Homo sapiens OX=9606 GN=CKM PE=1 SV=2	P06732	CKM	43 kDa		CKM	unknown	1.6534	3.2513	1.7324	0	92 %	99 %	100 %	0	0.508535
59	true	Empty	Ubiquitin carboxyl-terminal hydrolase 5 OS=Homo sapiens OX=9606 GN=USP5 PE=1 SV=2	P45974 (+1)	USP5	96 kDa		USP5	unknown	1.6534	0	1.7324	0	99 %	0	93 %	0
1135	true	Empty	Choline-phosphate cytidylyltransferase A OS=Homo sapiens OX=9606 GN=PCYT1A PE=1 SV=2	P49585	PCYT1A	42 kDa		PCYT1A	unknown	1.6534	0	0.86622	0	99 %	0	91 %	0
695	true	Empty	Mitogen-activated protein kinase 1 OS=Homo sapiens OX=9606 GN=MAPK1 PE=1 SV=3	P28482 (+1)	MAPK1	41 kDa		MAPK1	unknown	1.6534	7.5863	0	0	92 %	100 %	0	0	0.217946
571	true	Empty	Protein BEX5 OS=Homo sapiens OX=9606 GN=BEX5 PE=1 SV=1	Q5H9J7	BEX5	13 kDa		BEX5	unknown	1.6534	5.4188	0	0	98 %	99 %	0	0	0.305123
241	true	Empty	REVERSED Small nuclear ribonucleoprotein Sm D2 OS=Homo sapiens OX=9606 GN=SNRPD2 PE=1 SV=1	RRRRRsp|P62316|SMD2_HUMAN-DECOY		?		SNRPD2	unknown	1.6534	4.335	0	0	93 %	94 %	0	0	0.381407
655	true	Empty	NudC domain-containing protein 1 OS=Homo sapiens OX=9606 GN=NUDCD1 PE=1 SV=2	Q96RS6 (+2)	NUDCD1	67 kDa		NUDCD1	unknown	1.6534	4.335	0	0	100 %	100 %	0	0	0.381407
999	true	Empty	Eukaryotic translation initiation factor 3 subunit L OS=Homo sapiens OX=9606 GN=EIF3L PE=1 SV=1	Q9Y262 (+1)	EIF3L	67 kDa		EIF3L	unknown	1.6534	4.335	0	0	93 %	100 %	0	0	0.381407
783	true	Empty	Isoform 4 of Unconventional myosin-IXa OS=Homo sapiens OX=9606 GN=MYO9A	B2RTY4-4	MYO9A	300 kDa	true	MYO9A	unknown	1.6534	3.2513	0	0	100 %	99 %	0	0	0.508535
934	true	Empty	Glycylpeptide N-tetradecanoyltransferase 1 OS=Homo sapiens OX=9606 GN=NMT1 PE=1 SV=2	P30419 (+1)	NMT1	57 kDa		NMT1	unknown	1.6534	3.2513	0	0	100 %	100 %	0	0	0.508535
948	true	Empty	Glucosamine-6-phosphate isomerase 1 OS=Homo sapiens OX=9606 GN=GNPDA1 PE=1 SV=1	P46926 (+1)	GNPDA1	33 kDa		GNPDA1	unknown	1.6534	3.2513	0	0	99 %	100 %	0	0	0.508535
974	true	Empty	Fascin OS=Homo sapiens OX=9606 GN=FSCN1 PE=1 SV=3	Q16658	FSCN1	55 kDa		FSCN1	unknown	1.6534	3.2513	0	0	100 %	100 %	0	0	0.508535
986	true	Empty	Exportin-1 OS=Homo sapiens OX=9606 GN=XPO1 PE=1 SV=1	O14980	XPO1	123 kDa		XPO1	unknown	1.6534	3.2513	0	0	98 %	100 %	0	0	0.508535
1154	true	Empty	CASP8-associated protein 2 OS=Homo sapiens OX=9606 GN=CASP8AP2 PE=1 SV=1	Q9UKL3	CASP8AP2	223 kDa		CASP8AP2	unknown	1.6534	3.2513	0	0	99 %	100 %	0	0	0.508535
33	true	Empty	UTP--glucose-1-phosphate uridylyltransferase OS=Homo sapiens OX=9606 GN=UGP2 PE=1 SV=5	Q16851 (+1)	UGP2	57 kDa		UGP2	unknown	1.6534	2.1675	0	0	98 %	100 %	0	0	0.762814
353	true	Empty	REVERSED Isoform 2 of TATA element modulatory factor OS=Homo sapiens OX=9606 GN=TMF1	RRRRRsp|P82094-2|TMF1_HUMAN-DECOY (+1)		?		TMF1	unknown	1.6534	2.1675	0	0	92 %	94 %	0	0	0.762814
843	true	Empty	InaD-like protein OS=Homo sapiens OX=9606 GN=PATJ PE=1 SV=3	Q8NI35	PATJ	196 kDa		PATJ	unknown	1.6534	2.1675	0	0	99 %	97 %	37 %	0	0.762814
989	true	Empty	Exocyst complex component 3-like protein 4 OS=Homo sapiens OX=9606 GN=EXOC3L4 PE=1 SV=2	Q17RC7	EXOC3L4	80 kDa		EXOC3L4	unknown	1.6534	2.1675	0	0	100 %	92 %	0	0	0.762814
1001	true	Empty	Eukaryotic translation initiation factor 3 subunit J OS=Homo sapiens OX=9606 GN=EIF3J PE=1 SV=2	O75822 (+2)	EIF3J	29 kDa		EIF3J	unknown	1.6534	2.1675	0	0	100 %	99 %	0	0	0.762814
391	true	Empty	REVERSED Isoform 2 of Magnesium transporter MRS2 homolog, mitochondrial OS=Homo sapiens OX=9606 GN=MRS2	RRRRRsp|Q9HD23-2|MRS2_HUMAN-DECOY (+2)		?		MRS2	unknown	1.6534	1.0838	0	0	92 %	96 %	0	0	1.52556
819	true	Empty	Isoform 2 of BRCA2 and CDKN1A-interacting protein OS=Homo sapiens OX=9606 GN=BCCIP	Q9P287-2	BCCIP	36 kDa		BCCIP	unknown	1.6534	1.0838	0	0	100 %	98 %	0	0	1.52556
941	true	Empty	Glutathione S-transferase Mu 1 OS=Homo sapiens OX=9606 GN=GSTM1 PE=1 SV=3	P09488 (+4)	GSTM1	26 kDa		GSTM1	unknown	1.6534	1.0838	0	0	100 %	100 %	0	0	1.52556
1206	true	Empty	Aspartate aminotransferase, mitochondrial OS=Homo sapiens OX=9606 GN=GOT2 PE=1 SV=3	P00505 (+1)	GOT2	48 kDa		GOT2	unknown	1.6534	1.0838	0	0	100 %	93 %	0	0	1.52556
19	true	Empty	WD repeat-containing protein 11 OS=Homo sapiens OX=9606 GN=WDR11 PE=1 SV=1	Q9BZH6	WDR11	137 kDa		WDR11	unknown	1.6534	0	0	0	93 %	0	0	0
27	true	Empty	Vasodilator-stimulated phosphoprotein OS=Homo sapiens OX=9606 GN=VASP PE=1 SV=3	P50552	VASP	40 kDa		VASP	unknown	1.6534	0	0	0	98 %	0	0	0
36	true	Empty	Uncharacterized protein KIAA2012 OS=Homo sapiens OX=9606 GN=KIAA2012 PE=2 SV=2	Q0VF49	KIAA2012	135 kDa		KIAA2012	unknown	1.6534	0	0	0	100 %	0	0	0
66	true	Empty	Tumor protein D52 OS=Homo sapiens OX=9606 GN=TPD52 PE=1 SV=2	P55327 (+6)	TPD52	24 kDa		TPD52	unknown	1.6534	0	0	0	100 %	0	0	0
82	true	Empty	TRIO and F-actin-binding protein OS=Homo sapiens OX=9606 GN=TRIOBP PE=1 SV=3	Q9H2D6 (+5)	TRIOBP	261 kDa		TRIOBP	unknown	1.6534	0	0	0	89 %	0	0	0
133	true	Empty	Synaptosomal-associated protein 29 OS=Homo sapiens OX=9606 GN=SNAP29 PE=1 SV=1	O95721	SNAP29	29 kDa		SNAP29	unknown	1.6534	0	0	0	90 %	0	0	0
136	true	Empty	SUN domain-containing ossification factor OS=Homo sapiens OX=9606 GN=SUCO PE=1 SV=1	Q9UBS9 (+1)	SUCO	139 kDa		SUCO	unknown	1.6534	0	0	0	98 %	0	0	0
154	true	Empty	Sphingomyelin phosphodiesterase 2 OS=Homo sapiens OX=9606 GN=SMPD2 PE=1 SV=2	O60906	SMPD2	48 kDa		SMPD2	unknown	1.6534	0	0	0	94 %	0	0	0
260	true	Empty	REVERSED Putative GTP-binding protein 6 OS=Homo sapiens OX=9606 GN=GTPBP6 PE=2 SV=4	RRRRRsp|O43824|GTPB6_HUMAN-DECOY		?		GTPBP6	unknown	1.6534	0	0	0	93 %	0	0	0
273	true	Empty	REVERSED Polyprotein P1234 OS=Western equine encephalitis virus OX=11039 PE=3 SV=3	RRRRRsp|P13896|POLN_WEEV-DECOY		?		3	unknown	1.6534	0	0	0	96 %	0	0	0
277	true	Empty	REVERSED Palmitoyltransferase ZDHHC2 OS=Homo sapiens OX=9606 GN=ZDHHC2 PE=1 SV=1	RRRRRsp|Q9UIJ5|ZDHC2_HUMAN-DECOY		?		ZDHHC2	unknown	1.6534	0	0	0	86 %	0	0	0
290	true	Empty	REVERSED NADH dehydrogenase [ubiquinone] 1 alpha subcomplex subunit 9, mitochondrial OS=Homo sapiens OX=9606 GN=NDUFA9 PE=1 SV=2	RRRRRsp|Q16795|NDUA9_HUMAN-DECOY		?		NDUFA9	unknown	1.6534	0	0	0	95 %	0	0	0
294	true	Empty	REVERSED Msx2-interacting protein OS=Homo sapiens OX=9606 GN=SPEN PE=1 SV=1	RRRRRsp|Q96T58|MINT_HUMAN-DECOY		?		SPEN	unknown	1.6534	0	0	0	100 %	0	0	0
297	true	Empty	REVERSED Lysine-rich nucleolar protein 1 OS=Homo sapiens OX=9606 GN=KNOP1 PE=1 SV=1	RRRRRsp|Q1ED39|KNOP1_HUMAN-DECOY		?		KNOP1	unknown	1.6534	0	0	0	99 %	0	0	0
357	true	Empty	REVERSED Isoform 2 of SRC kinase signaling inhibitor 1 OS=Homo sapiens OX=9606 GN=SRCIN1	RRRRRsp|Q9C0H9-2|SRCN1_HUMAN-DECOY (+1)		?		SRCIN1	unknown	1.6534	0	0	0	99 %	0	0	0
358	true	Empty	REVERSED Isoform 2 of Spectrin beta chain, non-erythrocytic 2 OS=Homo sapiens OX=9606 GN=SPTBN2	RRRRRsp|O15020-2|SPTN2_HUMAN-DECOY (+1)		?		SPTBN2	unknown	1.6534	0	0	0	99 %	0	0	0
374	true	Empty	REVERSED Isoform 2 of Platelet glycoprotein Ib beta chain OS=Homo sapiens OX=9606 GN=GP1BB	RRRRRsp|P13224-2|GP1BB_HUMAN-DECOY		?		GP1BB	unknown	1.6534	0	0	0	99 %	0	0	0
385	true	Empty	REVERSED Isoform 2 of Multiple PDZ domain protein OS=Homo sapiens OX=9606 GN=MPDZ	RRRRRsp|O75970-2|MPDZ_HUMAN-DECOY (+3)		?		MPDZ	unknown	1.6534	0	0	0	97 %	0	0	0
403	true	Empty	REVERSED Isoform 2 of Immunoglobulin superfamily member 10 OS=Homo sapiens OX=9606 GN=IGSF10	RRRRRsp|Q6WRI0-2|IGS10_HUMAN-DECOY (+2)		?		IGSF10	unknown	1.6534	0	0	0	90 %	0	0	0
410	true	Empty	REVERSED Isoform 2 of Fibroblast growth factor receptor 4 OS=Homo sapiens OX=9606 GN=FGFR4	RRRRRsp|P22455-2|FGFR4_HUMAN-DECOY (+2)		?		FGFR4	unknown	1.6534	0	0	0	98 %	0	0	0
477	true	Empty	REVERSED Dihydrolipoyllysine-residue acetyltransferase component of pyruvate dehydrogenase complex, mitochondrial OS=Homo sapiens OX=9606 GN=DLAT PE=1 SV=3	RRRRRsp|P10515|ODP2_HUMAN-DECOY		?		DLAT	unknown	1.6534	0	0	0	86 %	0	0	0
502	true	Empty	Reticulon-3 OS=Homo sapiens OX=9606 GN=RTN3 PE=1 SV=2	O95197 (+2)	RTN3	113 kDa		RTN3	unknown	1.6534	0	0	0	96 %	0	0	0
560	true	Empty	Protein maelstrom homolog OS=Homo sapiens OX=9606 GN=MAEL PE=1 SV=1	Q96JY0 (+2)	MAEL	49 kDa		MAEL	unknown	1.6534	0	0	0	92 %	0	0	0
599	true	Empty	Programmed cell death protein 5 OS=Homo sapiens OX=9606 GN=PDCD5 PE=1 SV=3	O14737	PDCD5	14 kDa		PDCD5	unknown	1.6534	0	0	0	100 %	0	0	0
644	true	Empty	Peptidyl-prolyl cis-trans isomerase FKBP1A OS=Homo sapiens OX=9606 GN=FKBP1A PE=1 SV=2	P62942	FKBP1A	12 kDa		FKBP1A	unknown	1.6534	0	0	0	100 %	0	0	0
674	true	Empty	Neuroblastoma breakpoint family member 26 OS=Homo sapiens OX=9606 GN=NBPF26 PE=5 SV=1	B4DH59 (+1)	NBPF26	104 kDa		NBPF26	unknown	1.6534	0	0	0	93 %	0	0	0
694	true	Empty	Mitogen-activated protein kinase 10 OS=Homo sapiens OX=9606 GN=MAPK10 PE=1 SV=2	P53779 (+2)	MAPK10	53 kDa		MAPK10	unknown	1.6534	0	0	0	97 %	0	0	0
736	true	Empty	Kinesin light chain 4 OS=Homo sapiens OX=9606 GN=KLC4 PE=1 SV=3	Q9NSK0 (+2)	KLC4	69 kDa		KLC4	unknown	1.6534	0	0	0	99 %	0	0	0
740	true	Empty	Keratinocyte proline-rich protein OS=Homo sapiens OX=9606 GN=KPRP PE=1 SV=1	Q5T749	KPRP	64 kDa		KPRP	unknown	1.6534	0	0	0	99 %	0	0	0
766	true	Empty	Junction plakoglobin OS=Homo sapiens OX=9606 GN=JUP PE=1 SV=3	P14923	JUP	82 kDa		JUP	unknown	1.6534	0	0	0	100 %	0	0	0
775	true	Empty	Isoform 11 of Transcriptional repressor CTCFL OS=Homo sapiens OX=9606 GN=CTCFL	Q8NI51-11 (+1)	CTCFL	35 kDa		CTCFL	unknown	1.6534	0	0	0	91 %	0	0	0
792	true	Empty	Isoform 3 of Huntingtin-interacting protein 1 OS=Homo sapiens OX=9606 GN=HIP1	O00291-3	HIP1	111 kDa		HIP1	unknown	1.6534	0	0	0	96 %	0	0	0
840	true	Empty	Inositol 1,4,5-triphosphate receptor associated 2 OS=Homo sapiens OX=9606 GN=IRAG2 PE=1 SV=3	Q12912 (+1)	IRAG2	62 kDa		IRAG2	unknown	1.6534	0	0	0	92 %	0	0	0
927	true	Empty	Growth/differentiation factor 7 OS=Homo sapiens OX=9606 GN=GDF7 PE=2 SV=2	Q7Z4P5	GDF7	47 kDa		GDF7	unknown	1.6534	0	0	0	92 %	0	0	0
1008	true	Empty	Eukaryotic translation initiation factor 3 subunit B OS=Homo sapiens OX=9606 GN=EIF3B PE=1 SV=3	P55884 (+1)	EIF3B	92 kDa		EIF3B	unknown	1.6534	0	0	0	100 %	0	0	0
1039	true	Empty	Dystrophin OS=Homo sapiens OX=9606 GN=DMD PE=1 SV=3	P11532 (+2)	DMD	427 kDa		DMD	unknown	1.6534	0	0	0	92 %	0	0	0
1063	true	Empty	DNA mismatch repair protein Msh3 OS=Homo sapiens OX=9606 GN=MSH3 PE=1 SV=4	P20585	MSH3	127 kDa		MSH3	unknown	1.6534	0	0	0	93 %	0	0	0
1111	true	Empty	Collagen alpha-1(XIII) chain OS=Homo sapiens OX=9606 GN=COL13A1 PE=1 SV=1	Q5TAT6 (+8)	COL13A1	70 kDa		COL13A1	unknown	1.6534	0	0	0	96 %	0	0	0
1112	true	Empty	Coiled-coil domain-containing protein 81 OS=Homo sapiens OX=9606 GN=CCDC81 PE=1 SV=2	Q6ZN84 (+2)	CCDC81	76 kDa		CCDC81	unknown	1.6534	0	0	0	99 %	0	0	0
1139	true	Empty	Charged multivesicular body protein 4b OS=Homo sapiens OX=9606 GN=CHMP4B PE=1 SV=1	Q9H444	CHMP4B	25 kDa		CHMP4B	unknown	1.6534	0	0	0	99 %	0	0	0
1195	true	Empty	ATP-dependent RNA helicase A OS=Homo sapiens OX=9606 GN=DHX9 PE=1 SV=4	Q08211	DHX9	141 kDa		DHX9	unknown	1.6534	0	0	0	99 %	0	0	0
1361	true	Empty	28 kDa heat- and acid-stable phosphoprotein OS=Homo sapiens OX=9606 GN=PDAP1 PE=1 SV=1	Q13442	PDAP1	21 kDa		PDAP1	unknown	1.6534	0	0	0	100 %	0	0	0
1393	true	Empty	1-phosphatidylinositol 4,5-bisphosphate phosphodiesterase gamma-1 OS=Homo sapiens OX=9606 GN=PLCG1 PE=1 SV=1	P19174 (+1)	PLCG1	149 kDa		PLCG1	unknown	1.6534	0	0	0	99 %	0	0	0
222	true	Empty	REVERSED Werner syndrome ATP-dependent helicase OS=Homo sapiens OX=9606 GN=WRN PE=1 SV=2	RRRRRsp|Q14191|WRN_HUMAN-DECOY		?		WRN	unknown	0.82669	6.5025	0	12.619	98 %	98 %	0	97 %	0.127134
1005	true	Empty	Eukaryotic translation initiation factor 3 subunit E OS=Homo sapiens OX=9606 GN=EIF3E PE=1 SV=1	P60228	EIF3E	52 kDa		EIF3E	unknown	0.82669	1.0838	24.254	8.4129	94 %	96 %	100 %	100 %	0.76277
623	true	Empty	Platelet-activating factor acetylhydrolase IB subunit alpha1 OS=Homo sapiens OX=9606 GN=PAFAH1B3 PE=1 SV=1	Q15102	PAFAH1B3	26 kDa		PAFAH1B3	unknown	0.82669	0	11.261	5.6086	98 %	0	100 %	100 %	#DIV/0!
368	true	Empty	REVERSED Isoform 2 of Protein mono-ADP-ribosyltransferase PARP6 OS=Homo sapiens OX=9606 GN=PARP6	RRRRRsp|Q2NL67-2|PARP6_HUMAN-DECOY (+1)		?		PARP6	unknown	0.82669	4.335	4.3311	5.6086	94 %	94 %	91 %	98 %	0.190701
58	true	Empty	Ubiquitin carboxyl-terminal hydrolase 14 OS=Homo sapiens OX=9606 GN=USP14 PE=1 SV=3	P54578 (+2)	USP14	56 kDa		USP14	unknown	0.82669	3.2513	4.3311	5.6086	92 %	100 %	100 %	100 %	0.254264
541	true	Empty	Protein US23 OS=Human cytomegalovirus (strain Merlin) OX=295027 GN=US23 PE=3 SV=1	F5HAZ3 (+1)	US23	69 kDa	true	US23	unknown	0.82669	0	1.7324	5.6086	86 %	0	90 %	87 %	#DIV/0!
1363	true	Empty	26S proteasome regulatory subunit 8 OS=Homo sapiens OX=9606 GN=PSMC5 PE=1 SV=1	P62195 (+1)	PSMC5	46 kDa		PSMC5	unknown	0.82669	0	13.859	4.2064	97 %	0	100 %	100 %	#DIV/0!
1336	true	Empty	40S ribosomal protein S26 OS=Homo sapiens OX=9606 GN=RPS26 PE=1 SV=3	P62854	RPS26	13 kDa		RPS26	unknown	0.82669	6.5025	12.127	4.2064	92 %	100 %	100 %	99 %	0.127134
1072	true	Empty	Desmocollin-1 OS=Homo sapiens OX=9606 GN=DSC1 PE=1 SV=2	Q08554 (+1)	DSC1	100 kDa		DSC1	unknown	0.82669	0	0	4.2064	100 %	0	0	100 %	#DIV/0!
169	true	Empty	Sialic acid synthase OS=Homo sapiens OX=9606 GN=NANS PE=1 SV=2	Q9NR45	NANS	40 kDa		NANS	unknown	0.82669	1.0838	16.458	2.8043	86 %	99 %	100 %	100 %	0.76277
211	true	Empty	Ribosome maturation protein SBDS OS=Homo sapiens OX=9606 GN=SBDS PE=1 SV=4	Q9Y3A5	SBDS	29 kDa		SBDS	unknown	0.82669	0	10.395	2.8043	86 %	0	100 %	100 %	#DIV/0!
1000	true	Empty	Eukaryotic translation initiation factor 3 subunit K OS=Homo sapiens OX=9606 GN=EIF3K PE=1 SV=1	Q9UBQ5 (+1)	EIF3K	25 kDa		EIF3K	unknown	0.82669	0	7.796	2.8043	96 %	0	100 %	99 %	#DIV/0!
1031	true	Empty	EH domain-containing protein 4 OS=Homo sapiens OX=9606 GN=EHD4 PE=1 SV=1	Q9H223	EHD4	61 kDa		EHD4	unknown	0.82669	1.0838	6.9297	2.8043	97 %	98 %	100 %	100 %	0.76277
1101	true	Empty	CTP synthase 1 OS=Homo sapiens OX=9606 GN=CTPS1 PE=1 SV=2	P17812	CTPS1	67 kDa		CTPS1	unknown	0.82669	0	2.5987	1.4021	93 %	0	100 %	93 %	#DIV/0!
1071	true	Empty	Desmoglein-1 OS=Homo sapiens OX=9606 GN=DSG1 PE=1 SV=2	Q02413 (+1)	DSG1	114 kDa		DSG1	unknown	0.82669	0	0	1.4021	95 %	0	0	91 %	#DIV/0!
1114	true	Empty	Coiled-coil domain-containing protein 7 OS=Homo sapiens OX=9606 GN=CCDC7 PE=1 SV=3	Q96M83	CCDC7	157 kDa		CCDC7	unknown	0.82669	0	0	1.4021	100 %	0	0	97 %	#DIV/0!
164	true	Empty	Small nuclear ribonucleoprotein Sm D2 OS=Homo sapiens OX=9606 GN=SNRPD2 PE=1 SV=1	P62316	SNRPD2	14 kDa		SNRPD2	unknown	0.82669	0	8.6622	0	94 %	0	100 %	0
205	true	Empty	RNA-splicing ligase RtcB homolog OS=Homo sapiens OX=9606 GN=RTCB PE=1 SV=1	Q9Y3I0	RTCB	55 kDa		RTCB	unknown	0.82669	0	8.6622	0	96 %	0	100 %	0
994	true	Empty	Eukaryotic translation initiation factor 5 OS=Homo sapiens OX=9606 GN=EIF5 PE=1 SV=2	P55010	EIF5	49 kDa		EIF5	unknown	0.82669	0	8.6622	0	95 %	0	100 %	0
737	true	Empty	Kinesin light chain 2 OS=Homo sapiens OX=9606 GN=KLC2 PE=1 SV=1	Q9H0B6 (+1)	KLC2	69 kDa		KLC2	unknown	0.82669	0	6.9297	0	95 %	0	100 %	0
112	true	Empty	Thimet oligopeptidase OS=Homo sapiens OX=9606 GN=THOP1 PE=1 SV=2	P52888	THOP1	79 kDa		THOP1	unknown	0.82669	0	6.0635	0	94 %	0	100 %	0
155	true	Empty	Spermidine synthase OS=Homo sapiens OX=9606 GN=SRM PE=1 SV=1	P19623	SRM	34 kDa		SRM	unknown	0.82669	0	6.0635	0	96 %	0	100 %	0
1338	true	Empty	40S ribosomal protein S23 OS=Homo sapiens OX=9606 GN=RPS23 PE=1 SV=3	P62266	RPS23	16 kDa		RPS23	unknown	0.82669	4.335	4.3311	0	99 %	100 %	100 %	0	0.190701
428	true	Empty	REVERSED Isoform 2 of Coiled-coil domain-containing protein 110 OS=Homo sapiens OX=9606 GN=CCDC110	RRRRRsp|Q8TBZ0-2|CC110_HUMAN-DECOY (+1)		?		CCDC110	unknown	0.82669	0	4.3311	0	86 %	0	96 %	0
635	true	Empty	Phenylalanine--tRNA ligase beta subunit OS=Homo sapiens OX=9606 GN=FARSB PE=1 SV=3	Q9NSD9 (+1)	FARSB	66 kDa		FARSB	unknown	0.82669	0	4.3311	0	97 %	0	100 %	0
514	true	Empty	Ras-related protein Rab-8A OS=Homo sapiens OX=9606 GN=RAB8A PE=1 SV=1	P61006 (+1)	RAB8A	24 kDa	true	RAB8A	unknown	0.82669	0	3.4649	0	96 %	0	81 %	0
518	true	Empty	Ras GTPase-activating protein-binding protein 2 OS=Homo sapiens OX=9606 GN=G3BP2 PE=1 SV=2	Q9UN86 (+1)	G3BP2	54 kDa	true	G3BP2	unknown	0.82669	0	2.5987	0	90 %	0	100 %	0
1188	true	Empty	ATPase GET3 OS=Homo sapiens OX=9606 GN=GET3 PE=1 SV=2	O43681	GET3	39 kDa		GET3	unknown	0.82669	0	2.5987	0	98 %	0	99 %	0
1266	true	Empty	Adenosine kinase OS=Homo sapiens OX=9606 GN=ADK PE=1 SV=2	P55263 (+3)	ADK	41 kDa		ADK	unknown	0.82669	0	2.5987	0	92 %	0	100 %	0
1180	true	Empty	Bifunctional glutamate/proline--tRNA ligase OS=Homo sapiens OX=9606 GN=EPRS1 PE=1 SV=5	P07814	EPRS1	171 kDa		EPRS1	unknown	0.82669	1.0838	1.7324	0	90 %	92 %	98 %	0	0.76277
296	true	Empty	REVERSED MAU2 chromatid cohesion factor homolog OS=Homo sapiens OX=9606 GN=MAU2 PE=1 SV=2	RRRRRsp|Q9Y6X3|SCC4_HUMAN-DECOY		?		MAU2	unknown	0.82669	0	1.7324	0	90 %	0	85 %	0
494	true	Empty	REVERSED Baculoviral IAP repeat-containing protein 6 OS=Homo sapiens OX=9606 GN=BIRC6 PE=1 SV=2	RRRRRsp|Q9NR09|BIRC6_HUMAN-DECOY		?		BIRC6	unknown	0.82669	0	1.7324	0	92 %	0	98 %	0
513	true	Empty	Ras-related protein Rab-11A OS=Homo sapiens OX=9606 GN=RAB11A PE=1 SV=3	P62491 (+3)	RAB11A	24 kDa		RAB11A	unknown	0.82669	0	1.7324	0	97 %	0	99 %	0
1278	true	Empty	Actin-related protein 2/3 complex subunit 3 OS=Homo sapiens OX=9606 GN=ARPC3 PE=1 SV=3	O15145	ARPC3	21 kDa		ARPC3	unknown	0.82669	0	1.7324	0	99 %	0	100 %	0
351	true	Empty	REVERSED Isoform 2 of Testis-specific serine/threonine-protein kinase 4 OS=Homo sapiens OX=9606 GN=TSSK4	RRRRRsp|Q6SA08-2|TSSK4_HUMAN-DECOY (+2)		?		TSSK4	unknown	0.82669	0	0.86622	0	86 %	0	84 %	0
503	true	Empty	Replication factor C subunit 4 OS=Homo sapiens OX=9606 GN=RFC4 PE=1 SV=2	P35249	RFC4	40 kDa		RFC4	unknown	0.82669	0	0.86622	0	90 %	0	94 %	0
562	true	Empty	Protein kinase C and casein kinase substrate in neurons protein 2 OS=Homo sapiens OX=9606 GN=PACSIN2 PE=1 SV=2	Q9UNF0 (+1)	PACSIN2	56 kDa		PACSIN2	unknown	0.82669	3.2513	0	0	95 %	98 %	0	0	0.254264
165	true	Empty	Small nuclear ribonucleoprotein Sm D1 OS=Homo sapiens OX=9606 GN=SNRPD1 PE=1 SV=1	P62314	SNRPD1	13 kDa		SNRPD1	unknown	0.82669	2.1675	0	0	100 %	100 %	0	0	0.381403
970	true	Empty	Filaggrin-2 OS=Homo sapiens OX=9606 GN=FLG2 PE=1 SV=1	Q5D862	FLG2	248 kDa		FLG2	unknown	0.82669	2.1675	0	0	97 %	100 %	0	0	0.381403
44	true	Empty	UMP-CMP kinase OS=Homo sapiens OX=9606 GN=CMPK1 PE=1 SV=3	P30085 (+2)	CMPK1	22 kDa		CMPK1	unknown	0.82669	1.0838	0	0	90 %	91 %	0	0	0.76277
180	true	Empty	Serine/threonine-protein phosphatase 5 OS=Homo sapiens OX=9606 GN=PPP5C PE=1 SV=1	P53041	PPP5C	57 kDa		PPP5C	unknown	0.82669	1.0838	0	0	95 %	94 %	0	0	0.76277
706	true	Empty	Malate dehydrogenase, mitochondrial OS=Homo sapiens OX=9606 GN=MDH2 PE=1 SV=3	P40926	MDH2	36 kDa		MDH2	unknown	0.82669	1.0838	0	0	99 %	97 %	0	0	0.76277
728	true	Empty	Large proline-rich protein BAG6 OS=Homo sapiens OX=9606 GN=BAG6 PE=1 SV=2	P46379 (+4)	BAG6	119 kDa		BAG6	unknown	0.82669	1.0838	0	0	96 %	98 %	0	0	0.76277
774	true	Empty	Isoform 12 of cAMP-specific 3',5'-cyclic phosphodiesterase 4D OS=Homo sapiens OX=9606 GN=PDE4D	Q08499-12 (+2)	PDE4D	24 kDa		PDE4D	unknown	0.82669	1.0838	0	0	88 %	92 %	0	0	0.76277
984	true	Empty	Exportin-5 OS=Homo sapiens OX=9606 GN=XPO5 PE=1 SV=1	Q9HAV4	XPO5	136 kDa		XPO5	unknown	0.82669	1.0838	0	0	93 %	100 %	0	0	0.76277
1255	true	Empty	Alcohol dehydrogenase class-3 OS=Homo sapiens OX=9606 GN=ADH5 PE=1 SV=4	P11766	ADH5	40 kDa		ADH5	unknown	0.82669	1.0838	0	0	96 %	100 %	0	0	0.76277
1264	true	Empty	Adenylate kinase 2, mitochondrial OS=Homo sapiens OX=9606 GN=AK2 PE=1 SV=2	P54819 (+3)	AK2	26 kDa		AK2	unknown	0.82669	1.0838	0	0	91 %	96 %	0	0	0.76277
16	true	Empty	WD repeat-containing protein 72 OS=Homo sapiens OX=9606 GN=WDR72 PE=2 SV=2	Q3MJ13	WDR72	123 kDa		WDR72	unknown	0.82669	0	0	0	92 %	0	0	0
30	true	Empty	Vacuolar protein sorting-associated protein 13D OS=Homo sapiens OX=9606 GN=VPS13D PE=1 SV=2	Q5THJ4 (+1)	VPS13D	492 kDa		VPS13D	unknown	0.82669	0	0	0	89 %	0	0	0
43	true	Empty	Uncharacterized protein BTRF1 OS=Epstein-Barr virus (strain GD1) OX=10376 GN=BTRF1 PE=1 SV=1	P0C734 (+2)	BTRF1	44 kDa		BTRF1	unknown	0.82669	0	0	0	92 %	0	0	0
47	true	Empty	Ubiquitin-like-conjugating enzyme ATG3 OS=Homo sapiens OX=9606 GN=ATG3 PE=1 SV=1	Q9NT62 (+1)	ATG3	36 kDa		ATG3	unknown	0.82669	0	0	0	97 %	0	0	0
67	true	Empty	Tumor necrosis factor alpha-induced protein 8-like protein 2 OS=Homo sapiens OX=9606 GN=TNFAIP8L2 PE=1 SV=1	Q6P589	TNFAIP8L2	21 kDa		TNFAIP8L2	unknown	0.82669	0	0	0	95 %	0	0	0
96	true	Empty	Transcription initiation factor IIE subunit beta OS=Homo sapiens OX=9606 GN=GTF2E2 PE=1 SV=1	P29084	GTF2E2	33 kDa		GTF2E2	unknown	0.82669	0	0	0	85 %	0	0	0
106	true	Empty	Thymidine kinase OS=Human herpesvirus 1 (strain 17) OX=10299 GN=TK PE=1 SV=4	P03176	TK	41 kDa		TK	unknown	0.82669	0	0	0	86 %	0	0	0
141	true	Empty	Structural maintenance of chromosomes flexible hinge domain-containing protein 1 OS=Homo sapiens OX=9606 GN=SMCHD1 PE=1 SV=2	A6NHR9	SMCHD1	226 kDa		SMCHD1	unknown	0.82669	0	0	0	93 %	0	0	0
159	true	Empty	Sorbitol dehydrogenase OS=Homo sapiens OX=9606 GN=SORD PE=1 SV=4	Q00796	SORD	38 kDa		SORD	unknown	0.82669	0	0	0	96 %	0	0	0
182	true	Empty	Serine/threonine-protein phosphatase 2A activator OS=Homo sapiens OX=9606 GN=PTPA PE=1 SV=3	Q15257 (+2)	PTPA	41 kDa		PTPA	unknown	0.82669	0	0	0	100 %	0	0	0
190	true	Empty	Serine-protein kinase ATM OS=Homo sapiens OX=9606 GN=ATM PE=1 SV=4	Q13315	ATM	351 kDa		ATM	unknown	0.82669	0	0	0	94 %	0	0	0
192	true	Empty	Serine protease 58 OS=Homo sapiens OX=9606 GN=PRSS58 PE=2 SV=1	Q8IYP2	PRSS58	27 kDa		PRSS58	unknown	0.82669	0	0	0	87 %	0	0	0
227	true	Empty	REVERSED Uncharacterized protein UL126 OS=Human cytomegalovirus (strain AD169) OX=10360 GN=UL126 PE=4 SV=1	RRRRRsp|P16836|UL126_HCMVA-DECOY		?		UL126	unknown	0.82669	0	0	0	98 %	0	0	0
230	true	Empty	REVERSED tRNA pseudouridine synthase Pus10 OS=Homo sapiens OX=9606 GN=PUS10 PE=1 SV=1	RRRRRsp|Q3MIT2|PUS10_HUMAN-DECOY		?		PUS10	unknown	0.82669	0	0	0	95 %	0	0	0
236	true	Empty	REVERSED Suppression of tumorigenicity 18 protein OS=Homo sapiens OX=9606 GN=ST18 PE=1 SV=1	RRRRRsp|O60284|ST18_HUMAN-DECOY		?		ST18	unknown	0.82669	0	0	0	90 %	0	0	0
248	true	Empty	REVERSED RNA-directed RNA polymerase L OS=Toscana virus OX=11590 GN=L PE=1 SV=1	RRRRRsp|P37800|L_TOSV-DECOY		?	true	L	unknown	0.82669	0	0	0	96 %	0	0	0
268	true	Empty	REVERSED Protein dispatched homolog 2 OS=Homo sapiens OX=9606 GN=DISP2 PE=2 SV=2	RRRRRsp|A7MBM2|DISP2_HUMAN-DECOY		?		DISP2	unknown	0.82669	0	0	0	95 %	0	0	0
276	true	Empty	REVERSED Phosphatidylinositol 4,5-bisphosphate 3-kinase catalytic subunit beta isoform OS=Homo sapiens OX=9606 GN=PIK3CB PE=1 SV=1	RRRRRsp|P42338|PK3CB_HUMAN-DECOY		?		PIK3CB	unknown	0.82669	0	0	0	92 %	0	0	0
295	true	Empty	REVERSED Mevalonate kinase OS=Homo sapiens OX=9606 GN=MVK PE=1 SV=1	RRRRRsp|Q03426|KIME_HUMAN-DECOY		?		MVK	unknown	0.82669	0	0	0	92 %	0	0	0
316	true	Empty	REVERSED Isoform 4 of Probable ATP-dependent RNA helicase DDX17 OS=Homo sapiens OX=9606 GN=DDX17	RRRRRsp|Q92841-3|DDX17_HUMAN-DECOY		?		DDX17	unknown	0.82669	0	0	0	98 %	0	0	0
333	true	Empty	REVERSED Isoform 3 of BEN domain-containing protein 6 OS=Homo sapiens OX=9606 GN=BEND6	RRRRRsp|Q5SZJ8-3|BEND6_HUMAN-DECOY (+1)		?		BEND6	unknown	0.82669	0	0	0	92 %	0	0	0
341	true	Empty	REVERSED Isoform 2 of von Willebrand factor A domain-containing protein 2 OS=Homo sapiens OX=9606 GN=VWA2	RRRRRsp|Q5GFL6-2|VWA2_HUMAN-DECOY (+2)		?		VWA2	unknown	0.82669	0	0	0	98 %	0	0	0
345	true	Empty	REVERSED Isoform 2 of Uncharacterized protein KIAA0408 OS=Homo sapiens OX=9606 GN=KIAA0408	RRRRRsp|Q6ZU52-2|K0408_HUMAN-DECOY (+1)		?		KIAA0408	unknown	0.82669	0	0	0	90 %	0	0	0
346	true	Empty	REVERSED Isoform 2 of Uncharacterized protein C9orf131 OS=Homo sapiens OX=9606 GN=C9orf131	RRRRRsp|Q5VYM1-2|CI131_HUMAN-DECOY (+2)		?		C9orf131	unknown	0.82669	0	0	0	91 %	0	0	0
355	true	Empty	REVERSED Isoform 2 of Synaptic vesicle membrane protein VAT-1 homolog OS=Homo sapiens OX=9606 GN=VAT1	RRRRRsp|Q99536-2|VAT1_HUMAN-DECOY (+2)		?		VAT1	unknown	0.82669	0	0	0	86 %	0	0	0
361	true	Empty	REVERSED Isoform 2 of Rho guanine nucleotide exchange factor 19 OS=Homo sapiens OX=9606 GN=ARHGEF19	RRRRRsp|Q8IW93-2|ARHGJ_HUMAN-DECOY (+1)		?		ARHGEF19	unknown	0.82669	0	0	0	86 %	0	0	0
363	true	Empty	REVERSED Isoform 2 of Ras-responsive element-binding protein 1 OS=Homo sapiens OX=9606 GN=RREB1	RRRRRsp|Q92766-2|RREB1_HUMAN-DECOY (+2)		?		RREB1	unknown	0.82669	0	0	0	86 %	0	0	0
365	true	Empty	REVERSED Isoform 2 of Protein SOX-15 OS=Homo sapiens OX=9606 GN=SOX15	RRRRRsp|O60248-2|SOX15_HUMAN-DECOY (+1)		?		SOX15	unknown	0.82669	0	0	0	90 %	0	0	0
366	true	Empty	REVERSED Isoform 2 of Protein SOGA1 OS=Homo sapiens OX=9606 GN=SOGA1	RRRRRsp|O94964-2|SOGA1_HUMAN-DECOY (+2)		?		SOGA1	unknown	0.82669	0	0	0	92 %	0	0	0
370	true	Empty	REVERSED Isoform 2 of Protein cordon-bleu OS=Homo sapiens OX=9606 GN=COBL	RRRRRsp|O75128-2|COBL_HUMAN-DECOY (+4)		?		COBL	unknown	0.82669	0	0	0	95 %	0	0	0
372	true	Empty	REVERSED Isoform 2 of Protamine-2 OS=Homo sapiens OX=9606 GN=PRM2	RRRRRsp|P04554-2|PRM2_HUMAN-DECOY		?		PRM2	unknown	0.82669	0	0	0	98 %	0	0	0
393	true	Empty	REVERSED Isoform 2 of Leucine-rich repeat-containing G-protein coupled receptor 4 OS=Homo sapiens OX=9606 GN=LGR4	RRRRRsp|Q9BXB1-2|LGR4_HUMAN-DECOY (+1)		?		LGR4	unknown	0.82669	0	0	0	95 %	0	0	0
409	true	Empty	REVERSED Isoform 2 of Fizzy-related protein homolog OS=Homo sapiens OX=9606 GN=FZR1	RRRRRsp|Q9UM11-2|FZR1_HUMAN-DECOY (+1)		?		FZR1	unknown	0.82669	0	0	0	96 %	0	0	0
415	true	Empty	REVERSED Isoform 2 of Echinoderm microtubule-associated protein-like 5 OS=Homo sapiens OX=9606 GN=EML5	RRRRRsp|Q05BV3-2|EMAL5_HUMAN-DECOY (+2)		?		EML5	unknown	0.82669	0	0	0	92 %	0	0	0
424	true	Empty	REVERSED Isoform 2 of Cytokine-dependent hematopoietic cell linker OS=Homo sapiens OX=9606 GN=CLNK	RRRRRsp|Q7Z7G1-2|CLNK_HUMAN-DECOY (+2)		?		CLNK	unknown	0.82669	0	0	0	90 %	0	0	0
433	true	Empty	REVERSED Isoform 2 of Chromodomain-helicase-DNA-binding protein 3 OS=Homo sapiens OX=9606 GN=CHD3	RRRRRsp|Q12873-2|CHD3_HUMAN-DECOY (+2)		?		CHD3	unknown	0.82669	0	0	0	91 %	0	0	0
436	true	Empty	REVERSED Isoform 2 of CAP-Gly domain-containing linker protein 1 OS=Homo sapiens OX=9606 GN=CLIP1	RRRRRsp|P30622-1|CLIP1_HUMAN-DECOY (+2)		?		CLIP1	unknown	0.82669	0	0	0	94 %	0	0	0
443	true	Empty	REVERSED Isoform 2 of Acyl-CoA synthetase short-chain family member 3, mitochondrial OS=Homo sapiens OX=9606 GN=ACSS3	RRRRRsp|Q9H6R3-2|ACSS3_HUMAN-DECOY (+1)		?		ACSS3	unknown	0.82669	0	0	0	94 %	0	0	0
447	true	Empty	REVERSED Isoform 1 of Collagen alpha-1(II) chain OS=Homo sapiens OX=9606 GN=COL2A1	RRRRRsp|P02458-1|CO2A1_HUMAN-DECOY (+1)		?		COL2A1	unknown	0.82669	0	0	0	87 %	0	0	0
448	true	Empty	REVERSED Inner capsid protein VP2 OS=Rotavirus B (isolate RVB/Rat/United States/IDIR/1984/G1P[X]) OX=28877 PE=3 SV=1	RRRRRsp|Q86108|VP2_ROTGI-DECOY		?		3	unknown	0.82669	0	0	0	97 %	0	0	0
451	true	Empty	REVERSED Hydrocephalus-inducing protein homolog OS=Homo sapiens OX=9606 GN=HYDIN PE=1 SV=3	RRRRRsp|Q4G0P3|HYDIN_HUMAN-DECOY		?		HYDIN	unknown	0.82669	0	0	0	97 %	0	0	0
456	true	Empty	REVERSED HERV-H LTR-associating protein 1 OS=Homo sapiens OX=9606 GN=HHLA1 PE=2 SV=1	RRRRRsp|C9JL84|HHLA1_HUMAN-DECOY		?		HHLA1	unknown	0.82669	0	0	0	93 %	0	0	0
460	true	Empty	REVERSED Genome polyprotein OS=Human hepatitis A virus genotype IIIB (isolate HAJ85-1) OX=474341 PE=3 SV=1	RRRRRsp|A5LGW7|POLG_HAVJ8-DECOY (+2)		?		3	unknown	0.82669	0	0	0	95 %	0	0	0
462	true	Empty	REVERSED Gag-Pol polyprotein OS=Human immunodeficiency virus type 1 group O (isolate MVP5180) OX=388816 GN=gag-pol PE=3 SV=3	RRRRRsp|Q79666|POL_HV1MV-DECOY		?		gag-pol	unknown	0.82669	0	0	0	94 %	0	0	0
464	true	Empty	REVERSED Eukaryotic translation initiation factor 3 subunit E OS=Homo sapiens OX=9606 GN=EIF3E PE=1 SV=1	RRRRRsp|P60228|EIF3E_HUMAN-DECOY		?		EIF3E	unknown	0.82669	0	0	0	91 %	0	0	0
468	true	Empty	REVERSED Early transcription factor 82 kDa subunit OS=Molluscum contagiosum virus subtype 1 OX=10280 GN=VETFL PE=3 SV=1	RRRRRsp|Q98277|ETF2_MCV1-DECOY		?		VETFL	unknown	0.82669	0	0	0	95 %	0	0	0
470	true	Empty	REVERSED E3 ubiquitin-protein ligase RNF125 OS=Homo sapiens OX=9606 GN=RNF125 PE=1 SV=4	RRRRRsp|Q96EQ8|RN125_HUMAN-DECOY		?		RNF125	unknown	0.82669	0	0	0	95 %	0	0	0
501	true	Empty	Retinol-binding protein 4 OS=Homo sapiens OX=9606 GN=RBP4 PE=1 SV=3	P02753	RBP4	23 kDa		RBP4	unknown	0.82669	0	0	0	99 %	0	0	0
557	true	Empty	Protein odd-skipped-related 1 OS=Homo sapiens OX=9606 GN=OSR1 PE=2 SV=1	Q8TAX0	OSR1	30 kDa		OSR1	unknown	0.82669	0	0	0	98 %	0	0	0
576	true	Empty	Proteasome subunit beta type-9 OS=Homo sapiens OX=9606 GN=PSMB9 PE=1 SV=2	P28065 (+1)	PSMB9	23 kDa		PSMB9	unknown	0.82669	0	0	0	93 %	0	0	0
835	true	Empty	Integrin beta-4 OS=Homo sapiens OX=9606 GN=ITGB4 PE=1 SV=5	P16144 (+4)	ITGB4	202 kDa		ITGB4	unknown	0.82669	0	0	0	90 %	0	0	0
866	true	Empty	Immunoglobulin heavy variable 3-15 OS=Homo sapiens OX=9606 GN=IGHV3-15 PE=3 SV=1	A0A0B4J1V0 (+2)	IGHV3-15	13 kDa		IGHV3-15	unknown	0.82669	0	0	0	86 %	0	0	0
950	true	Empty	Genome polyprotein OS=Zika virus (isolate ZIKV/Human/French Polynesia/10087PF/2013) OX=2043570 PE=1 SV=1	A0A024B7W1 (+1)		379 kDa		1	unknown	0.82669	0	0	0	97 %	0	0	0
954	true	Empty	Gelsolin OS=Homo sapiens OX=9606 GN=GSN PE=1 SV=1	P06396 (+3)	GSN	86 kDa		GSN	unknown	0.82669	0	0	0	99 %	0	0	0
983	true	Empty	Exportin-T OS=Homo sapiens OX=9606 GN=XPOT PE=1 SV=2	O43592	XPOT	110 kDa		XPOT	unknown	0.82669	0	0	0	93 %	0	0	0
1035	true	Empty	Early phosphoprotein p84 OS=Human cytomegalovirus (strain AD169) OX=10360 GN=UL112/UL113 PE=1 SV=2	P17151 (+1)	UL112	70 kDa		UL112/UL113	unknown	0.82669	0	0	0	100 %	0	0	0
1038	true	Empty	E3 ubiquitin-protein ligase HERC2 OS=Homo sapiens OX=9606 GN=HERC2 PE=1 SV=2	O95714	HERC2	527 kDa		HERC2	unknown	0.82669	0	0	0	92 %	0	0	0
1043	true	Empty	Drebrin OS=Homo sapiens OX=9606 GN=DBN1 PE=1 SV=4	Q16643 (+2)	DBN1	71 kDa		DBN1	unknown	0.82669	0	0	0	100 %	0	0	0
1062	true	Empty	DNA polymerase OS=Orf virus (strain NZ2) OX=10259 GN=POL PE=3 SV=1	Q84173	POL	114 kDa		POL	unknown	0.82669	0	0	0	91 %	0	0	0
1081	true	Empty	D-aminoacyl-tRNA deacylase 1 OS=Homo sapiens OX=9606 GN=DTD1 PE=1 SV=2	Q8TEA8	DTD1	23 kDa		DTD1	unknown	0.82669	0	0	0	100 %	0	0	0
1103	true	Empty	Coronin-1C OS=Homo sapiens OX=9606 GN=CORO1C PE=1 SV=1	Q9ULV4 (+2)	CORO1C	53 kDa		CORO1C	unknown	0.82669	0	0	0	100 %	0	0	0
1106	true	Empty	COP9 signalosome complex subunit 4 OS=Homo sapiens OX=9606 GN=COPS4 PE=1 SV=1	Q9BT78 (+1)	COPS4	46 kDa		COPS4	unknown	0.82669	0	0	0	93 %	0	0	0
1131	true	Empty	Chromobox protein homolog 3 OS=Homo sapiens OX=9606 GN=CBX3 PE=1 SV=4	Q13185	CBX3	21 kDa		CBX3	unknown	0.82669	0	0	0	95 %	0	0	0
1132	true	Empty	Chromobox protein homolog 1 OS=Homo sapiens OX=9606 GN=CBX1 PE=1 SV=1	P83916	CBX1	21 kDa		CBX1	unknown	0.82669	0	0	0	95 %	0	0	0
1133	true	Empty	Chondroitin sulfate synthase 1 OS=Homo sapiens OX=9606 GN=CHSY1 PE=1 SV=3	Q86X52	CHSY1	92 kDa		CHSY1	unknown	0.82669	0	0	0	94 %	0	0	0
1147	true	Empty	Caveolae-associated protein 1 OS=Homo sapiens OX=9606 GN=CAVIN1 PE=1 SV=1	Q6NZI2	CAVIN1	43 kDa		CAVIN1	unknown	0.82669	0	0	0	95 %	0	0	0
1171	true	Empty	Calcineurin B homologous protein 2 OS=Homo sapiens OX=9606 GN=CHP2 PE=1 SV=3	O43745	CHP2	22 kDa		CHP2	unknown	0.82669	0	0	0	97 %	0	0	0
1190	true	Empty	ATP-sensitive inward rectifier potassium channel 14 OS=Homo sapiens OX=9606 GN=KCNJ14 PE=1 SV=1	Q9UNX9	KCNJ14	48 kDa		KCNJ14	unknown	0.82669	0	0	0	94 %	0	0	0
1222	true	Empty	Apical junction component 1 homolog OS=Homo sapiens OX=9606 GN=AJM1 PE=3 SV=1	C9J069	AJM1	107 kDa		AJM1	unknown	0.82669	0	0	0	93 %	0	0	0
1258	true	Empty	Alanine aminotransferase 2 OS=Homo sapiens OX=9606 GN=GPT2 PE=1 SV=1	Q8TD30	GPT2	58 kDa		GPT2	unknown	0.82669	0	0	0	94 %	0	0	0
1289	true	Empty	A disintegrin and metalloproteinase with thrombospondin motifs 13 OS=Homo sapiens OX=9606 GN=ADAMTS13 PE=1 SV=1	Q76LX8 (+1)	ADAMTS13	154 kDa		ADAMTS13	unknown	0.82669	0	0	0	93 %	0	0	0
1375	true	Empty	26S proteasome non-ATPase regulatory subunit 3 OS=Homo sapiens OX=9606 GN=PSMD3 PE=1 SV=2	O43242 (+1)	PSMD3	61 kDa		PSMD3	unknown	0.82669	0	0	0	96 %	0	0	0
751	true	Empty	Keratin, type II cytoskeletal 1b OS=Homo sapiens OX=9606 GN=KRT77 PE=1 SV=3	Q7Z794	KRT77	62 kDa	true	KRT77	unknown	0	66.109	83.157	171.06	0	100 %	95 %	100 %
815	true	Empty	Isoform 2 of Elongation factor 1-gamma OS=Homo sapiens OX=9606 GN=EEF1G	P26641-2	EEF1G	56 kDa	true	EEF1G	unknown	0	0	114.34	99.552	0	0	85 %	97 %
753	true	Empty	Keratin, type I cytoskeletal 24 OS=Homo sapiens OX=9606 GN=KRT24 PE=1 SV=1	Q2M2I5	KRT24	55 kDa	true	KRT24	unknown	0	0	0	92.542	0	0	0	99 %
1014	true	Empty	Eukaryotic initiation factor 4A-II OS=Homo sapiens OX=9606 GN=EIF4A2 PE=1 SV=2	Q14240 (+1)	EIF4A2	46 kDa	true	EIF4A2	unknown	0	52.02	0	42.064	0	99 %	0	100 %
742	true	Empty	Keratin, type II cytoskeletal 72 OS=Homo sapiens OX=9606 GN=KRT72 PE=1 SV=2	Q14CN4 (+1)	KRT72	56 kDa	true	KRT72	unknown	0	0	0	32.249	0	0	0	100 %
1340	true	Empty	40S ribosomal protein S20 OS=Homo sapiens OX=9606 GN=RPS20 PE=1 SV=1	P60866 (+1)	RPS20	13 kDa		RPS20	unknown	0	2.1675	22.522	25.239	0	100 %	100 %	100 %
255	true	Empty	REVERSED Replication protein A 30 kDa subunit OS=Homo sapiens OX=9606 GN=RPA4 PE=1 SV=2	RRRRRsp|Q13156|RFA4_HUMAN-DECOY		?		RPA4	unknown	0	3.2513	8.6622	18.228	0	92 %	88 %	92 %
282	true	Empty	REVERSED Nucleolin OS=Homo sapiens OX=9606 GN=NCL PE=1 SV=3	RRRRRsp|P19338|NUCL_HUMAN-DECOY		?		NCL	unknown	0	0	7.796	18.228	0	0	99 %	100 %
1274	true	Empty	Actin-related protein 3 OS=Homo sapiens OX=9606 GN=ACTR3 PE=1 SV=3	P61158	ACTR3	47 kDa		ACTR3	unknown	0	8.67	32.05	14.021	0	100 %	100 %	100 %
497	true	Empty	REVERSED Armadillo repeat-containing X-linked protein 4 OS=Homo sapiens OX=9606 GN=ARMCX4 PE=1 SV=3	RRRRRsp|Q5H9R4|ARMX4_HUMAN-DECOY		?		ARMCX4	unknown	0	4.335	8.6622	14.021	0	99 %	99 %	92 %
29	true	Empty	Vacuolar protein sorting-associated protein 35 OS=Homo sapiens OX=9606 GN=VPS35 PE=1 SV=2	Q96QK1	VPS35	92 kDa	true	VPS35	unknown	0	0	27.719	12.619	0	0	100 %	100 %
479	true	Empty	REVERSED Complement component C1q receptor OS=Homo sapiens OX=9606 GN=CD93 PE=1 SV=3	RRRRRsp|Q9NPY3|C1QR1_HUMAN-DECOY		?		CD93	unknown	0	0	0	12.619	0	0	0	99 %
964	true	Empty	Flap endonuclease 1 OS=Homo sapiens OX=9606 GN=FEN1 PE=1 SV=1	P39748	FEN1	43 kDa	true	FEN1	unknown	0	0	18.191	11.217	0	0	100 %	100 %
305	true	Empty	REVERSED Jhy protein homolog OS=Homo sapiens OX=9606 GN=JHY PE=2 SV=1	RRRRRsp|Q6NUN7|JHY_HUMAN-DECOY		?		JHY	unknown	0	0	9.5284	11.217	0	0	89 %	93 %
35	true	Empty	Unconventional myosin-XV OS=Homo sapiens OX=9606 GN=MYO15A PE=1 SV=2	Q9UKN7	MYO15A	395 kDa		MYO15A	unknown	0	9.7538	6.0635	11.217	0	99 %	100 %	99 %
577	true	Empty	Proteasome subunit beta type-7 OS=Homo sapiens OX=9606 GN=PSMB7 PE=1 SV=1	Q99436	PSMB7	30 kDa		PSMB7	unknown	0	1.0838	19.057	9.815	0	95 %	100 %	99 %
250	true	Empty	REVERSED RNA-directed RNA polymerase catalytic subunit OS=Influenza A virus (strain A/Kitakyushu/159/1993 H3N2) OX=62478 GN=PB1 PE=3 SV=1	RRRRRsp|O91741|RDRP_I93A0-DECOY (+38)		?		PB1	unknown	0	0	4.3311	9.815	0	0	98 %	98 %
884	true	Empty	Histidine triad nucleotide-binding protein 1 OS=Homo sapiens OX=9606 GN=HINT1 PE=1 SV=2	P49773	HINT1	14 kDa		HINT1	unknown	0	0	8.6622	8.4129	0	0	100 %	87 %
1145	true	Empty	Cdc42 effector protein 4 OS=Homo sapiens OX=9606 GN=CDC42EP4 PE=1 SV=1	Q9H3Q1	CDC42EP4	38 kDa		CDC42EP4	unknown	0	0	4.3311	8.4129	0	0	99 %	93 %
427	true	Empty	REVERSED Isoform 2 of Cordon-bleu protein-like 1 OS=Homo sapiens OX=9606 GN=COBLL1	RRRRRsp|Q53SF7-2|COBL1_HUMAN-DECOY (+2)		?		COBLL1	unknown	0	0	0.86622	8.4129	0	0	98 %	98 %
829	true	Empty	Interferon-induced protein with tetratricopeptide repeats 1 OS=Homo sapiens OX=9606 GN=IFIT1 PE=1 SV=2	P09914 (+1)	IFIT1	55 kDa		IFIT1	unknown	0	1.0838	0	8.4129	0	93 %	0	100 %
554	true	Empty	Protein phosphatase 1H OS=Homo sapiens OX=9606 GN=PPM1H PE=1 SV=2	Q9ULR3	PPM1H	56 kDa		PPM1H	unknown	0	0	0	8.4129	0	0	0	97 %
62	true	Empty	U1 small nuclear ribonucleoprotein A OS=Homo sapiens OX=9606 GN=SNRPA PE=1 SV=3	P09012	SNRPA	31 kDa		SNRPA	unknown	0	1.0838	7.796	7.0107	0	93 %	100 %	100 %
796	true	Empty	Isoform 3 of Cysteine--tRNA ligase, cytoplasmic OS=Homo sapiens OX=9606 GN=CARS1	P49589-3	CARS1	95 kDa		CARS1	unknown	0	0	7.796	7.0107	0	0	100 %	100 %
563	true	Empty	Protein FAM227A OS=Homo sapiens OX=9606 GN=FAM227A PE=1 SV=1	F5H4B4 (+1)	FAM227A	66 kDa		FAM227A	unknown	0	3.2513	6.9297	7.0107	0	93 %	91 %	94 %
395	true	Empty	REVERSED Isoform 2 of KN motif and ankyrin repeat domain-containing protein 2 OS=Homo sapiens OX=9606 GN=KANK2	RRRRRsp|Q63ZY3-2|KANK2_HUMAN-DECOY (+2)		?		KANK2	unknown	0	0	5.1973	7.0107	0	0	100 %	100 %
865	true	Empty	Immunoglobulin heavy variable 4-61 OS=Homo sapiens OX=9606 GN=IGHV4-61 PE=3 SV=1	A0A0C4DH41 (+6)	IGHV4-61	13 kDa		IGHV4-61	unknown	0	0	4.3311	7.0107	0	0	98 %	98 %
1018	true	Empty	Envelope glycoprotein L OS=Human herpesvirus 2 (strain HG52) OX=10315 GN=gL PE=1 SV=1	P28278	gL	25 kDa		gL	unknown	0	0	4.3311	7.0107	0	0	96 %	96 %
1285	true	Empty	Actin filament-associated protein 1-like 1 OS=Homo sapiens OX=9606 GN=AFAP1L1 PE=1 SV=2	Q8TED9 (+2)	AFAP1L1	86 kDa		AFAP1L1	unknown	0	0	3.4649	7.0107	0	0	94 %	99 %
1392	true	Empty	2-5A-dependent ribonuclease OS=Homo sapiens OX=9606 GN=RNASEL PE=1 SV=2	Q05823 (+1)	RNASEL	84 kDa		RNASEL	unknown	0	0	3.4649	7.0107	0	0	96 %	99 %
272	true	Empty	REVERSED Potassium voltage-gated channel subfamily V member 2 OS=Homo sapiens OX=9606 GN=KCNV2 PE=1 SV=1	RRRRRsp|Q8TDN2|KCNV2_HUMAN-DECOY		?		KCNV2	unknown	0	0	2.5987	7.0107	0	0	89 %	95 %
952	true	Empty	Genome polyprotein OS=Hepatitis C virus genotype 5a (isolate SA13) OX=356390 PE=3 SV=3	O91936		327 kDa	true	3	unknown	0	4.335	1.7324	7.0107	0	99 %	93 %	92 %
491	true	Empty	REVERSED Beclin-1 OS=Homo sapiens OX=9606 GN=BECN1 PE=1 SV=2	RRRRRsp|Q14457|BECN1_HUMAN-DECOY		?		BECN1	unknown	0	0	1.7324	7.0107	0	0	96 %	99 %
1268	true	Empty	Adenosine deaminase domain-containing protein 2 OS=Homo sapiens OX=9606 GN=ADAD2 PE=2 SV=1	Q8NCV1 (+1)	ADAD2	62 kDa		ADAD2	unknown	0	0	0.86622	7.0107	0	0	88 %	97 %
5	true	Empty	Zinc finger protein 646 OS=Homo sapiens OX=9606 GN=ZNF646 PE=1 SV=2	O15015 (+1)	ZNF646	201 kDa		ZNF646	unknown	0	1.0838	0	7.0107	0	88 %	0	87 %
18	true	Empty	WD repeat-containing protein 37 OS=Homo sapiens OX=9606 GN=WDR37 PE=1 SV=2	Q9Y2I8 (+1)	WDR37	55 kDa		WDR37	unknown	0	0	0	7.0107	0	0	0	87 %
377	true	Empty	REVERSED Isoform 2 of Nuclear valosin-containing protein-like OS=Homo sapiens OX=9606 GN=NVL	RRRRRsp|O15381-2|NVL_HUMAN-DECOY (+4)		?		NVL	unknown	0	0	0	7.0107	0	0	0	99 %
469	true	Empty	REVERSED Early E4 34 kDa protein OS=Human adenovirus F serotype 40 OX=28284 PE=3 SV=2	RRRRRsp|Q64865|E434_ADE40-DECOY		?		3	unknown	0	0	0	7.0107	0	0	0	93 %
556	true	Empty	Protein phosphatase 1 regulatory subunit 29 OS=Homo sapiens OX=9606 GN=ELFN2 PE=1 SV=1	Q5R3F8	ELFN2	90 kDa		ELFN2	unknown	0	0	0	7.0107	0	0	0	100 %
764	true	Empty	Kelch domain-containing protein 7B OS=Homo sapiens OX=9606 GN=KLHDC7B PE=1 SV=2	Q96G42	KLHDC7B	63 kDa		KLHDC7B	unknown	0	0	0	7.0107	0	0	0	96 %
1343	true	Empty	40S ribosomal protein S17 OS=Homo sapiens OX=9606 GN=RPS17 PE=1 SV=2	P08708	RPS17	16 kDa		RPS17	unknown	0	0	17.324	5.6086	0	0	100 %	100 %
42	true	Empty	Uncharacterized protein C4orf19 OS=Homo sapiens OX=9606 GN=C4orf19 PE=1 SV=1	Q8IY42	C4orf19	34 kDa		C4orf19	unknown	0	3.2513	6.9297	5.6086	0	97 %	99 %	99 %
508	true	Empty	Receptor tyrosine-protein kinase erbB-3 OS=Homo sapiens OX=9606 GN=ERBB3 PE=1 SV=1	P21860 (+2)	ERBB3	148 kDa		ERBB3	unknown	0	0	4.3311	5.6086	0	0	93 %	98 %
1088	true	Empty	Cytoplasmic aconitate hydratase OS=Homo sapiens OX=9606 GN=ACO1 PE=1 SV=3	P21399	ACO1	98 kDa		ACO1	unknown	0	0	3.4649	5.6086	0	0	98 %	87 %
685	true	Empty	Myosin-14 OS=Homo sapiens OX=9606 GN=MYH14 PE=1 SV=2	Q7Z406 (+3)	MYH14	228 kDa	true	MYH14	unknown	0	0	2.5987	5.6086	0	0	99 %	100 %
40	true	Empty	Uncharacterized protein C16orf96 OS=Homo sapiens OX=9606 GN=C16orf96 PE=4 SV=3	A6NNT2	C16orf96	125 kDa		C16orf96	unknown	0	1.0838	0	5.6086	0	92 %	0	91 %
210	true	Empty	Ribosome-binding protein 1 OS=Homo sapiens OX=9606 GN=RRBP1 PE=1 SV=5	Q9P2E9	RRBP1	152 kDa		RRBP1	unknown	0	0	0	5.6086	0	0	0	100 %
256	true	Empty	REVERSED Replicase polyprotein 1ab OS=Severe acute respiratory syndrome coronavirus 2 OX=2697049 GN=rep PE=1 SV=1	RRRRRsp|P0DTD1|R1AB_SARS2-DECOY (+1)		?		rep	unknown	0	0	0	5.6086	0	0	0	92 %
378	true	Empty	REVERSED Isoform 2 of Nuclear receptor coactivator 7 OS=Homo sapiens OX=9606 GN=NCOA7	RRRRRsp|Q8NI08-2|NCOA7_HUMAN-DECOY (+2)		?		NCOA7	unknown	0	0	0	5.6086	0	0	0	87 %
565	true	Empty	Protein FAM43A OS=Homo sapiens OX=9606 GN=FAM43A PE=1 SV=2	Q8N2R8	FAM43A	46 kDa		FAM43A	unknown	0	0	0	5.6086	0	0	0	94 %
673	true	Empty	Neutrophil cytosol factor 4 OS=Homo sapiens OX=9606 GN=NCF4 PE=1 SV=2	Q15080 (+1)	NCF4	39 kDa		NCF4	unknown	0	0	0	5.6086	0	0	0	87 %
715	true	Empty	Long-chain fatty acid transport protein 6 OS=Homo sapiens OX=9606 GN=SLC27A6 PE=1 SV=1	Q9Y2P4	SLC27A6	70 kDa		SLC27A6	unknown	0	0	0	5.6086	0	0	0	94 %
719	true	Empty	LINE-1 retrotransposable element ORF2 protein OS=Homo sapiens OX=9606 PE=1 SV=1	O00370		149 kDa		1	unknown	0	0	0	5.6086	0	0	0	100 %
771	true	Empty	Isoform Gamma-A of Fibrinogen gamma chain OS=Homo sapiens OX=9606 GN=FGG	P02679-2 (+1)	FGG	49 kDa		FGG	unknown	0	0	0	5.6086	0	0	0	95 %
1044	true	Empty	Double-stranded RNA-specific adenosine deaminase OS=Homo sapiens OX=9606 GN=ADAR PE=1 SV=4	P55265 (+2)	ADAR	136 kDa		ADAR	unknown	0	0	0	5.6086	0	0	0	87 %
546	true	Empty	Protein spire homolog 2 OS=Homo sapiens OX=9606 GN=SPIRE2 PE=1 SV=3	Q8WWL2 (+2)	SPIRE2	80 kDa		SPIRE2	unknown	0	0	32.05	4.2064	0	0	100 %	91 %
848	true	Empty	Importin-5 OS=Homo sapiens OX=9606 GN=IPO5 PE=1 SV=4	O00410 (+1)	IPO5	124 kDa		IPO5	unknown	0	2.1675	27.719	4.2064	0	99 %	100 %	100 %
896	true	Empty	Heterogeneous nuclear ribonucleoprotein M OS=Homo sapiens OX=9606 GN=HNRNPM PE=1 SV=3	P52272 (+1)	HNRNPM	78 kDa		HNRNPM	unknown	0	2.1675	20.789	4.2064	0	97 %	100 %	100 %
1032	true	Empty	EH domain-containing protein 1 OS=Homo sapiens OX=9606 GN=EHD1 PE=1 SV=2	Q9H4M9	EHD1	61 kDa		EHD1	unknown	0	0	19.923	4.2064	0	0	100 %	100 %
1050	true	Empty	DnaJ homolog subfamily A member 1 OS=Homo sapiens OX=9606 GN=DNAJA1 PE=1 SV=2	P31689	DNAJA1	45 kDa		DNAJA1	unknown	0	0	19.057	4.2064	0	0	100 %	100 %
1364	true	Empty	26S proteasome regulatory subunit 7 OS=Homo sapiens OX=9606 GN=PSMC2 PE=1 SV=3	P35998	PSMC2	49 kDa		PSMC2	unknown	0	3.2513	17.324	4.2064	0	100 %	100 %	100 %
1369	true	Empty	26S proteasome non-ATPase regulatory subunit 13 OS=Homo sapiens OX=9606 GN=PSMD13 PE=1 SV=2	Q9UNM6 (+1)	PSMD13	43 kDa		PSMD13	unknown	0	1.0838	14.726	4.2064	0	97 %	100 %	100 %
672	true	Empty	Nicotinamide phosphoribosyltransferase OS=Homo sapiens OX=9606 GN=NAMPT PE=1 SV=1	P43490	NAMPT	56 kDa		NAMPT	unknown	0	0	12.127	4.2064	0	0	100 %	100 %
631	true	Empty	Phosphoglucomutase-1 OS=Homo sapiens OX=9606 GN=PGM1 PE=1 SV=3	P36871	PGM1	61 kDa		PGM1	unknown	0	0	7.796	4.2064	0	0	100 %	100 %
709	true	Empty	M-phase phosphoprotein 9 OS=Homo sapiens OX=9606 GN=MPHOSPH9 PE=1 SV=4	Q99550 (+1)	MPHOSPH9	133 kDa		MPHOSPH9	unknown	0	0	6.0635	4.2064	0	0	99 %	99 %
845	true	Empty	Inactive serine/threonine-protein kinase TEX14 OS=Homo sapiens OX=9606 GN=TEX14 PE=1 SV=2	Q8IWB6 (+2)	TEX14	168 kDa		TEX14	unknown	0	0	2.5987	4.2064	0	0	86 %	91 %
929	true	Empty	GRIP and coiled-coil domain-containing protein 1 OS=Homo sapiens OX=9606 GN=GCC1 PE=1 SV=1	Q96CN9	GCC1	88 kDa		GCC1	unknown	0	0	2.5987	4.2064	0	0	100 %	91 %
786	true	Empty	Isoform 4 of Apoptotic chromatin condensation inducer in the nucleus OS=Homo sapiens OX=9606 GN=ACIN1	Q9UKV3-5	ACIN1	151 kDa		ACIN1	unknown	0	0	1.7324	4.2064	0	0	88 %	100 %
1198	true	Empty	ATP-dependent Clp protease ATP-binding subunit clpX-like, mitochondrial OS=Homo sapiens OX=9606 GN=CLPX PE=1 SV=2	O76031	CLPX	69 kDa		CLPX	unknown	0	0	1.7324	4.2064	0	0	100 %	100 %
539	true	Empty	Protein-glutamine gamma-glutamyltransferase E OS=Homo sapiens OX=9606 GN=TGM3 PE=1 SV=4	Q08188	TGM3	77 kDa		TGM3	unknown	0	1.0838	0	4.2064	0	91 %	0	93 %
827	true	Empty	Interferon-induced protein with tetratricopeptide repeats 3 OS=Homo sapiens OX=9606 GN=IFIT3 PE=1 SV=1	O14879	IFIT3	56 kDa		IFIT3	unknown	0	1.0838	0	4.2064	0	100 %	0	100 %
310	true	Empty	REVERSED Isoform Beta of Tripartite motif-containing protein 29 OS=Homo sapiens OX=9606 GN=TRIM29	RRRRRsp|Q14134-2|TRI29_HUMAN-DECOY (+1)		?		TRIM29	unknown	0	0	0	4.2064	0	0	0	91 %
340	true	Empty	REVERSED Isoform 2 of Zinc finger and SCAN domain-containing protein 32 OS=Homo sapiens OX=9606 GN=ZSCAN32	RRRRRsp|Q9NX65-2|ZSC32_HUMAN-DECOY (+2)		?		ZSCAN32	unknown	0	0	0	4.2064	0	0	0	99 %
376	true	Empty	REVERSED Isoform 2 of PDZ domain-containing protein 7 OS=Homo sapiens OX=9606 GN=PDZD7	RRRRRsp|Q9H5P4-1|PDZD7_HUMAN-DECOY (+2)		?		PDZD7	unknown	0	0	0	4.2064	0	0	0	100 %
389	true	Empty	REVERSED Isoform 2 of Mitogen-activated protein kinase kinase kinase 9 OS=Homo sapiens OX=9606 GN=MAP3K9	RRRRRsp|P80192-4|M3K9_HUMAN-DECOY (+1)		?		MAP3K9	unknown	0	0	0	4.2064	0	0	0	99 %
461	true	Empty	REVERSED Genome polyprotein OS=Dengue virus type 2 (strain Jamaica/1409/1983) OX=11064 PE=1 SV=2	RRRRRsp|P07564|POLG_DEN2J-DECOY (+3)		?		1	unknown	0	0	0	4.2064	0	0	0	100 %
552	true	Empty	Protein S100-A7 OS=Homo sapiens OX=9606 GN=S100A7 PE=1 SV=4	P31151	S100A7	11 kDa		S100A7	unknown	0	0	0	4.2064	0	0	0	100 %
575	true	Empty	Protein AHNAK2 OS=Homo sapiens OX=9606 GN=AHNAK2 PE=1 SV=2	Q8IVF2 (+1)	AHNAK2	617 kDa		AHNAK2	unknown	0	0	0	4.2064	0	0	0	100 %
821	true	Empty	Isoform 2 of Apoptosis inhibitor 5 OS=Homo sapiens OX=9606 GN=API5	Q9BZZ5-2 (+1)	API5	57 kDa	true	API5	unknown	0	0	19.057	2.8043	0	0	100 %	100 %
1304	true	Empty	60S ribosomal protein L23 OS=Homo sapiens OX=9606 GN=RPL23 PE=1 SV=1	P62829	RPL23	15 kDa		RPL23	unknown	0	0	13.859	2.8043	0	0	100 %	100 %
1374	true	Empty	26S proteasome non-ATPase regulatory subunit 5 OS=Homo sapiens OX=9606 GN=PSMD5 PE=1 SV=3	Q16401 (+2)	PSMD5	56 kDa		PSMD5	unknown	0	0	11.261	2.8043	0	0	100 %	100 %
1238	true	Empty	Aminoacyl tRNA synthase complex-interacting multifunctional protein 1 OS=Homo sapiens OX=9606 GN=AIMP1 PE=1 SV=2	Q12904 (+1)	AIMP1	34 kDa		AIMP1	unknown	0	1.0838	10.395	2.8043	0	97 %	100 %	100 %
780	true	Empty	Isoform 6 of Ankyrin repeat and KH domain-containing protein 1 OS=Homo sapiens OX=9606 GN=ANKHD1	Q8IWZ3-6 (+5)	ANKHD1	277 kDa		ANKHD1	unknown	0	1.0838	4.3311	2.8043	0	93 %	90 %	92 %
958	true	Empty	Gag-Pol polyprotein OS=Human immunodeficiency virus type 1 group M subtype B (isolate NY5) OX=11698 GN=gag-pol PE=1 SV=4	P12497	gag-pol	162 kDa		gag-pol	unknown	0	0	4.3311	2.8043	0	0	99 %	42 %
258	true	Empty	REVERSED Ras association domain-containing protein 10 OS=Homo sapiens OX=9606 GN=RASSF10 PE=1 SV=3	RRRRRsp|A6NK89|RASFA_HUMAN-DECOY		?		RASSF10	unknown	0	0	3.4649	2.8043	0	0	98 %	91 %
1275	true	Empty	Actin-related protein 2/3 complex subunit 5-like protein OS=Homo sapiens OX=9606 GN=ARPC5L PE=1 SV=1	Q9BPX5	ARPC5L	17 kDa		ARPC5L	unknown	0	1.0838	2.5987	2.8043	0	97 %	99 %	99 %
229	true	Empty	REVERSED UBX domain-containing protein 4 OS=Homo sapiens OX=9606 GN=UBXN4 PE=1 SV=2	RRRRRsp|Q92575|UBXN4_HUMAN-DECOY		?		UBXN4	unknown	0	0	2.5987	2.8043	0	0	86 %	91 %
1189	true	Empty	ATPase family AAA domain-containing protein 3A OS=Homo sapiens OX=9606 GN=ATAD3A PE=1 SV=2	Q9NVI7 (+2)	ATAD3A	71 kDa	true	ATAD3A	unknown	0	0	2.5987	2.8043	0	0	88 %	94 %
176	true	Empty	Serpin B12 OS=Homo sapiens OX=9606 GN=SERPINB12 PE=1 SV=1	Q96P63 (+1)	SERPINB12	46 kDa		SERPINB12	unknown	0	0	1.7324	2.8043	0	0	100 %	100 %
331	true	Empty	REVERSED Isoform 3 of Galactocerebrosidase OS=Homo sapiens OX=9606 GN=GALC	RRRRRsp|P54803-3|GALC_HUMAN-DECOY (+1)		?		GALC	unknown	0	0	1.7324	2.8043	0	0	87 %	92 %
431	true	Empty	REVERSED Isoform 2 of Cleavage stimulation factor subunit 2 OS=Homo sapiens OX=9606 GN=CSTF2	RRRRRsp|P33240-2|CSTF2_HUMAN-DECOY (+1)		?	true	CSTF2	unknown	0	0	1.7324	2.8043	0	0	97 %	100 %
543	true	Empty	Protein UL24 OS=Human herpesvirus 1 (strain 17) OX=10299 GN=UL24 PE=1 SV=1	P10208	UL24	29 kDa		UL24	unknown	0	0	1.7324	2.8043	0	0	88 %	91 %
808	true	Empty	Isoform 2 of Matrix metalloproteinase-23 OS=Homo sapiens OX=9606 GN=MMP23B	O75900-2	MMP23B	48 kDa		MMP23B	unknown	0	0	1.7324	2.8043	0	0	90 %	91 %
1093	true	Empty	Cystatin-A OS=Homo sapiens OX=9606 GN=CSTA PE=1 SV=1	P01040	CSTA	11 kDa		CSTA	unknown	0	0	1.7324	2.8043	0	0	100 %	100 %
450	true	Empty	REVERSED Immunoglobulin superfamily containing leucine-rich repeat protein 2 OS=Homo sapiens OX=9606 GN=ISLR2 PE=1 SV=1	RRRRRsp|Q6UXK2|ISLR2_HUMAN-DECOY		?		ISLR2	unknown	0	0	0.86622	2.8043	0	0	84 %	87 %
10	true	Empty	Zinc finger and BTB domain-containing protein 9 OS=Homo sapiens OX=9606 GN=ZBTB9 PE=1 SV=1	Q96C00	ZBTB9	51 kDa		ZBTB9	unknown	0	0	0	2.8043	0	0	0	99 %
115	true	Empty	Testis development-related protein OS=Homo sapiens OX=9606 GN=TDRP PE=1 SV=2	Q86YL5 (+1)	TDRP	20 kDa		TDRP	unknown	0	0	0	2.8043	0	0	0	92 %
172	true	Empty	SH3 and PX domain-containing protein 2A OS=Homo sapiens OX=9606 GN=SH3PXD2A PE=1 SV=1	Q5TCZ1 (+2)	SH3PXD2A	125 kDa		SH3PXD2A	unknown	0	0	0	2.8043	0	0	0	100 %
215	true	Empty	Rho GTPase-activating protein 33 OS=Homo sapiens OX=9606 GN=ARHGAP33 PE=1 SV=2	O14559 (+2)	ARHGAP33	137 kDa		ARHGAP33	unknown	0	0	0	2.8043	0	0	0	91 %
228	true	Empty	REVERSED Uncharacterized protein UL65 OS=Human cytomegalovirus (strain AD169) OX=10360 GN=UL65 PE=4 SV=1	RRRRRsp|P17148|UL65_HCMVA-DECOY		?		UL65	unknown	0	0	0	2.8043	0	0	0	91 %
231	true	Empty	REVERSED Tripartite terminase subunit 3 OS=Human herpesvirus 6A (strain Uganda-1102) OX=10370 GN=TRM3 PE=3 SV=2	RRRRRsp|P24443|TRM3_HHV6U-DECOY (+1)		?		TRM3	unknown	0	0	0	2.8043	0	0	0	93 %
246	true	Empty	REVERSED Segment polarity protein dishevelled homolog DVL-2 OS=Homo sapiens OX=9606 GN=DVL2 PE=1 SV=1	RRRRRsp|O14641|DVL2_HUMAN-DECOY		?		DVL2	unknown	0	0	0	2.8043	0	0	0	99 %
247	true	Empty	REVERSED RNA-directed RNA polymerase OS=Rotavirus X (isolate RVX/Human/Bangladesh/NADRV-B219/2002/GXP[X]) OX=348136 PE=2 SV=1	RRRRRsp|A9Q1K7|RDRP_ROTB2-DECOY (+1)		?		2	unknown	0	0	0	2.8043	0	0	0	99 %
287	true	Empty	REVERSED Neutrophil cytosol factor 4 OS=Homo sapiens OX=9606 GN=NCF4 PE=1 SV=2	RRRRRsp|Q15080|NCF4_HUMAN-DECOY		?		NCF4	unknown	0	0	0	2.8043	0	0	0	87 %
338	true	Empty	REVERSED Isoform 2 of Zinc finger protein 324B OS=Homo sapiens OX=9606 GN=ZNF324B	RRRRRsp|Q6AW86-2|Z324B_HUMAN-DECOY		?		ZNF324B	unknown	0	0	0	2.8043	0	0	0	100 %
359	true	Empty	REVERSED Isoform 2 of Septin-4 OS=Homo sapiens OX=9606 GN=SEPTIN4	RRRRRsp|O43236-2|SEPT4_HUMAN-DECOY (+5)		?		SEPTIN4	unknown	0	0	0	2.8043	0	0	0	87 %
432	true	Empty	REVERSED Isoform 2 of Cilia- and flagella-associated protein 100 OS=Homo sapiens OX=9606 GN=CFAP100	RRRRRsp|Q494V2-2|CP100_HUMAN-DECOY (+1)		?		CFAP100	unknown	0	0	0	2.8043	0	0	0	87 %
437	true	Empty	REVERSED Isoform 2 of Cadherin-related family member 1 OS=Homo sapiens OX=9606 GN=CDHR1	RRRRRsp|Q96JP9-2|CDHR1_HUMAN-DECOY		?		CDHR1	unknown	0	0	0	2.8043	0	0	0	91 %
493	true	Empty	REVERSED BAH and coiled-coil domain-containing protein 1 OS=Homo sapiens OX=9606 GN=BAHCC1 PE=1 SV=4	RRRRRsp|Q9P281|BAHC1_HUMAN-DECOY		?		BAHCC1	unknown	0	0	0	2.8043	0	0	0	91 %
653	true	Empty	Olfactory receptor 11H7 OS=Homo sapiens OX=9606 GN=OR11H7 PE=3 SV=2	Q8NGC8	OR11H7	36 kDa		OR11H7	unknown	0	0	0	2.8043	0	0	0	100 %
778	true	Empty	Isoform 6 of Presenilin-1 OS=Homo sapiens OX=9606 GN=PSEN1	P49768-6	PSEN1	46 kDa		PSEN1	unknown	0	0	0	2.8043	0	0	0	91 %
1055	true	Empty	DNA-(apurinic or apyrimidinic site) endonuclease 2 OS=Homo sapiens OX=9606 GN=APEX2 PE=1 SV=1	Q9UBZ4	APEX2	57 kDa		APEX2	unknown	0	0	0	2.8043	0	0	0	91 %
1127	true	Empty	Chromosome transmission fidelity protein 18 homolog OS=Homo sapiens OX=9606 GN=CHTF18 PE=1 SV=1	Q8WVB6 (+1)	CHTF18	107 kDa		CHTF18	unknown	0	0	0	2.8043	0	0	0	99 %
522	true	Empty	Ran GTPase-activating protein 1 OS=Homo sapiens OX=9606 GN=RANGAP1 PE=1 SV=1	P46060	RANGAP1	64 kDa		RANGAP1	unknown	0	0	14.726	1.4021	0	0	100 %	91 %
1387	true	Empty	6-phosphogluconolactonase OS=Homo sapiens OX=9606 GN=PGLS PE=1 SV=2	O95336	PGLS	28 kDa		PGLS	unknown	0	0	11.261	1.4021	0	0	100 %	91 %
179	true	Empty	Serine/threonine-protein phosphatase PP1-alpha catalytic subunit OS=Homo sapiens OX=9606 GN=PPP1CA PE=1 SV=1	P62136	PPP1CA	38 kDa		PPP1CA	unknown	0	0	7.796	1.4021	0	0	100 %	100 %
201	true	Empty	S-formylglutathione hydrolase OS=Homo sapiens OX=9606 GN=ESD PE=1 SV=2	P10768	ESD	31 kDa		ESD	unknown	0	0	6.9297	1.4021	0	0	100 %	95 %
679	true	Empty	NEDD8-conjugating enzyme Ubc12 OS=Homo sapiens OX=9606 GN=UBE2M PE=1 SV=1	P61081	UBE2M	21 kDa		UBE2M	unknown	0	0	6.0635	1.4021	0	0	100 %	98 %
232	true	Empty	REVERSED Triadin OS=Homo sapiens OX=9606 GN=TRDN PE=1 SV=4	RRRRRsp|Q13061|TRDN_HUMAN-DECOY		?		TRDN	unknown	0	0	2.5987	1.4021	0	0	98 %	94 %
412	true	Empty	REVERSED Isoform 2 of Exonuclease 1 OS=Homo sapiens OX=9606 GN=EXO1	RRRRRsp|Q9UQ84-4|EXO1_HUMAN-DECOY (+1)		?		EXO1	unknown	0	2.1675	1.7324	1.4021	0	96 %	95 %	93 %
414	true	Empty	REVERSED Isoform 2 of EF-hand domain-containing protein 1 OS=Homo sapiens OX=9606 GN=EFHC1	RRRRRsp|Q5JVL4-2|EFHC1_HUMAN-DECOY (+2)		?		EFHC1	unknown	0	0	1.7324	1.4021	0	0	91 %	91 %
1049	true	Empty	DnaJ homolog subfamily A member 2 OS=Homo sapiens OX=9606 GN=DNAJA2 PE=1 SV=1	O60884	DNAJA2	46 kDa		DNAJA2	unknown	0	0	1.7324	1.4021	0	0	99 %	100 %
1174	true	Empty	Bromodomain adjacent to zinc finger domain protein 2B OS=Homo sapiens OX=9606 GN=BAZ2B PE=1 SV=3	Q9UIF8 (+4)	BAZ2B	240 kDa		BAZ2B	unknown	0	1.0838	0	1.4021	0	98 %	0	91 %
12	true	Empty	Xylosyltransferase 1 OS=Homo sapiens OX=9606 GN=XYLT1 PE=1 SV=1	Q86Y38	XYLT1	108 kDa		XYLT1	unknown	0	0	0	1.4021	0	0	0	91 %
113	true	Empty	Tetratricopeptide repeat protein 22 OS=Homo sapiens OX=9606 GN=TTC22 PE=2 SV=1	Q5TAA0	TTC22	63 kDa		TTC22	unknown	0	0	0	1.4021	0	0	0	91 %
143	true	Empty	Sterol regulatory element-binding protein 2 OS=Homo sapiens OX=9606 GN=SREBF2 PE=1 SV=2	Q12772 (+1)	SREBF2	124 kDa		SREBF2	unknown	0	0	0	1.4021	0	0	0	95 %
216	true	Empty	Rho GTPase-activating protein 4 OS=Homo sapiens OX=9606 GN=ARHGAP4 PE=1 SV=2	P98171 (+1)	ARHGAP4	105 kDa		ARHGAP4	unknown	0	0	0	1.4021	0	0	0	96 %
225	true	Empty	REVERSED Vacuolar protein sorting-associated protein 35 OS=Homo sapiens OX=9606 GN=VPS35 PE=1 SV=2	RRRRRsp|Q96QK1|VPS35_HUMAN-DECOY		?		VPS35	unknown	0	0	0	1.4021	0	0	0	95 %
251	true	Empty	REVERSED RNA binding motif protein, X-linked-like-1 OS=Homo sapiens OX=9606 GN=RBMXL1 PE=1 SV=1	RRRRRsp|Q96E39|RMXL1_HUMAN-DECOY		?		RBMXL1	unknown	0	0	0	1.4021	0	0	0	93 %
267	true	Empty	REVERSED Protein FAM83C OS=Homo sapiens OX=9606 GN=FAM83C PE=1 SV=3	RRRRRsp|Q9BQN1|FA83C_HUMAN-DECOY		?		FAM83C	unknown	0	0	0	1.4021	0	0	0	91 %
288	true	Empty	REVERSED Nestin OS=Homo sapiens OX=9606 GN=NES PE=1 SV=2	RRRRRsp|P48681|NEST_HUMAN-DECOY		?		NES	unknown	0	0	0	1.4021	0	0	0	96 %
304	true	Empty	REVERSED Junctophilin-3 OS=Homo sapiens OX=9606 GN=JPH3 PE=1 SV=2	RRRRRsp|Q8WXH2|JPH3_HUMAN-DECOY		?		JPH3	unknown	0	0	0	1.4021	0	0	0	91 %
330	true	Empty	REVERSED Isoform 3 of Glutathione S-transferase omega-2 OS=Homo sapiens OX=9606 GN=GSTO2	RRRRRsp|Q9H4Y5-3|GSTO2_HUMAN-DECOY (+1)		?		GSTO2	unknown	0	0	0	1.4021	0	0	0	91 %
387	true	Empty	REVERSED Isoform 2 of Mitotic spindle assembly checkpoint protein MAD1 OS=Homo sapiens OX=9606 GN=MAD1L1	RRRRRsp|Q9Y6D9-3|MD1L1_HUMAN-DECOY (+1)		?		MAD1L1	unknown	0	0	0	1.4021	0	0	0	92 %
408	true	Empty	REVERSED Isoform 2 of Formin-binding protein 1 OS=Homo sapiens OX=9606 GN=FNBP1	RRRRRsp|Q96RU3-2|FNBP1_HUMAN-DECOY (+4)		?		FNBP1	unknown	0	0	0	1.4021	0	0	0	87 %
413	true	Empty	REVERSED Isoform 2 of Exocyst complex component 4 OS=Homo sapiens OX=9606 GN=EXOC4	RRRRRsp|Q96A65-2|EXOC4_HUMAN-DECOY (+1)		?		EXOC4	unknown	0	0	0	1.4021	0	0	0	91 %
488	true	Empty	REVERSED Capsid vertex component 1 OS=Human herpesvirus 1 (strain 17) OX=10299 GN=CVC1 PE=1 SV=1	RRRRRsp|P10201|CVC1_HHV11-DECOY		?		CVC1	unknown	0	0	0	1.4021	0	0	0	97 %
663	true	Empty	Nuclear RNA export factor 2 OS=Homo sapiens OX=9606 GN=NXF2 PE=1 SV=1	Q9GZY0 (+5)	NXF2	72 kDa		NXF2	unknown	0	0	0	1.4021	0	0	0	91 %
781	true	Empty	Isoform 5 of Microtubule-associated serine/threonine-protein kinase 4 OS=Homo sapiens OX=9606 GN=MAST4	O15021-6	MAST4	266 kDa		MAST4	unknown	0	0	0	1.4021	0	0	0	91 %
795	true	Empty	Isoform 3 of FERM, ARHGEF and pleckstrin domain-containing protein 1 OS=Homo sapiens OX=9606 GN=FARP1	Q9Y4F1-3	FARP1	14 kDa		FARP1	unknown	0	0	0	1.4021	0	0	0	91 %
820	true	Empty	Isoform 2 of Bifunctional apoptosis regulator OS=Homo sapiens OX=9606 GN=BFAR	Q9NZS9-2	BFAR	39 kDa		BFAR	unknown	0	0	0	1.4021	0	0	0	91 %
826	true	Empty	Interferon-induced, double-stranded RNA-activated protein kinase OS=Homo sapiens OX=9606 GN=EIF2AK2 PE=1 SV=2	P19525 (+1)	EIF2AK2	62 kDa		EIF2AK2	unknown	0	0	0	1.4021	0	0	0	100 %
828	true	Empty	Interferon-induced protein with tetratricopeptide repeats 2 OS=Homo sapiens OX=9606 GN=IFIT2 PE=1 SV=1	P09913	IFIT2	55 kDa		IFIT2	unknown	0	0	0	1.4021	0	0	0	96 %
837	true	Empty	Insulin-like growth factor 2 mRNA-binding protein 3 OS=Homo sapiens OX=9606 GN=IGF2BP3 PE=1 SV=2	O00425	IGF2BP3	64 kDa		IGF2BP3	unknown	0	0	0	1.4021	0	0	0	100 %
979	true	Empty	F-box/WD repeat-containing protein 10 OS=Homo sapiens OX=9606 GN=FBXW10 PE=2 SV=2	Q5XX13 (+3)	FBXW10	120 kDa		FBXW10	unknown	0	0	0	1.4021	0	0	0	97 %
990	true	Empty	Exocyst complex component 3 OS=Homo sapiens OX=9606 GN=EXOC3 PE=1 SV=3	O60645	EXOC3	86 kDa		EXOC3	unknown	0	0	0	1.4021	0	0	0	91 %
1016	true	Empty	Erythroid transcription factor OS=Homo sapiens OX=9606 GN=GATA1 PE=1 SV=1	P15976 (+1)	GATA1	43 kDa		GATA1	unknown	0	0	0	1.4021	0	0	0	95 %
1086	true	Empty	Cytoplasmic protein NCK2 OS=Homo sapiens OX=9606 GN=NCK2 PE=1 SV=2	O43639	NCK2	43 kDa		NCK2	unknown	0	0	0	1.4021	0	0	0	91 %
1141	true	Empty	Centrosomal protein of 85 kDa OS=Homo sapiens OX=9606 GN=CEP85 PE=1 SV=1	Q6P2H3 (+2)	CEP85	86 kDa		CEP85	unknown	0	0	0	1.4021	40 %	45 %	0	95 %
1143	true	Empty	Cell division cycle 5-like protein OS=Homo sapiens OX=9606 GN=CDC5L PE=1 SV=2	Q99459	CDC5L	92 kDa		CDC5L	unknown	0	0	0	1.4021	0	0	0	92 %
1175	true	Empty	Brefeldin A-inhibited guanine nucleotide-exchange protein 1 OS=Homo sapiens OX=9606 GN=ARFGEF1 PE=1 SV=2	Q9Y6D6	ARFGEF1	209 kDa		ARFGEF1	unknown	0	0	0	1.4021	0	0	0	91 %
1191	true	Empty	ATP-dependent RNA helicase DDX19A OS=Homo sapiens OX=9606 GN=DDX19A PE=1 SV=1	Q9NUU7 (+5)	DDX19A	54 kDa		DDX19A	unknown	0	0	0	1.4021	0	0	0	87 %
1192	true	Empty	ATP-dependent RNA helicase DDX18 OS=Homo sapiens OX=9606 GN=DDX18 PE=1 SV=2	Q9NVP1	DDX18	75 kDa		DDX18	unknown	0	0	0	1.4021	0	0	0	91 %
1197	true	Empty	ATP-dependent Clp protease proteolytic subunit, mitochondrial OS=Homo sapiens OX=9606 GN=CLPP PE=1 SV=1	Q16740	CLPP	30 kDa		CLPP	unknown	0	0	0	1.4021	0	0	0	87 %
609	true	Empty	POTE ankyrin domain family member F OS=Homo sapiens OX=9606 GN=POTEF PE=1 SV=2	A5A3E0	POTEF	121 kDa	true	POTEF	unknown	0	0	164.58	0	0	0	100 %	0
1182	true	Empty	Beta-actin-like protein 2 OS=Homo sapiens OX=9606 GN=ACTBL2 PE=1 SV=2	Q562R1	ACTBL2	42 kDa	true	ACTBL2	unknown	0	0	139.46	0	0	0	100 %	0
793	true	Empty	Isoform 3 of Heterogeneous nuclear ribonucleoprotein K OS=Homo sapiens OX=9606 GN=HNRNPK	P61978-3	HNRNPK	49 kDa	true	HNRNPK	unknown	0	0	104.81	0	0	0	98 %	0
604	true	Empty	Probable ATP-dependent RNA helicase DDX5 OS=Homo sapiens OX=9606 GN=DDX5 PE=1 SV=1	P17844 (+1)	DDX5	69 kDa	true	DDX5	unknown	0	0	34.649	0	0	0	100 %	0
735	true	Empty	Kinesin-1 heavy chain OS=Homo sapiens OX=9606 GN=KIF5B PE=1 SV=1	P33176	KIF5B	110 kDa		KIF5B	unknown	0	0	22.522	0	0	0	100 %	0
319	true	Empty	REVERSED Isoform 3 of Ubiquitin carboxyl-terminal hydrolase 46 OS=Homo sapiens OX=9606 GN=USP46	RRRRRsp|P62068-3|UBP46_HUMAN-DECOY (+2)		?		USP46	unknown	0	0	18.191	0	0	0	100 %	0
1059	true	Empty	DNA replication licensing factor MCM4 OS=Homo sapiens OX=9606 GN=MCM4 PE=1 SV=5	P33991	MCM4	97 kDa		MCM4	unknown	0	0	17.324	0	0	0	100 %	0
1367	true	Empty	26S proteasome regulatory subunit 4 OS=Homo sapiens OX=9606 GN=PSMC1 PE=1 SV=1	P62191 (+1)	PSMC1	49 kDa		PSMC1	unknown	0	0	14.726	0	0	0	100 %	0
1136	true	Empty	Chloride intracellular channel protein 5 OS=Homo sapiens OX=9606 GN=CLIC5 PE=1 SV=3	Q9NZA1 (+2)	CLIC5	47 kDa	true	CLIC5	unknown	0	6.5025	13.859	0	0	96 %	100 %	0
838	true	Empty	Insulin-like growth factor 2 mRNA-binding protein 2 OS=Homo sapiens OX=9606 GN=IGF2BP2 PE=1 SV=2	Q9Y6M1 (+5)	IGF2BP2	66 kDa		IGF2BP2	unknown	0	4.335	12.993	0	0	100 %	100 %	0
489	true	Empty	REVERSED Capsid protein OS=Torque teno virus (isolate Human/Finland/Hel32/2002) OX=687342 GN=ORF1 PE=3 SV=1	RRRRRsp|A7XCE4|CAPSD_TTVV3-DECOY		?		ORF1	unknown	0	0	11.261	0	0	0	86 %	0
1365	true	Empty	26S proteasome regulatory subunit 6B OS=Homo sapiens OX=9606 GN=PSMC4 PE=1 SV=2	P43686 (+1)	PSMC4	47 kDa		PSMC4	unknown	0	0	11.261	0	0	0	100 %	0
194	true	Empty	Septin-9 OS=Homo sapiens OX=9606 GN=SEPTIN9 PE=1 SV=2	Q9UHD8 (+7)	SEPTIN9	65 kDa		SEPTIN9	unknown	0	0	10.395	0	0	0	100 %	0
1096	true	Empty	Cyclin-G-associated kinase OS=Homo sapiens OX=9606 GN=GAK PE=1 SV=2	O14976 (+1)	GAK	143 kDa		GAK	unknown	0	0	10.395	0	0	0	96 %	0
1056	true	Empty	DNA replication licensing factor MCM7 OS=Homo sapiens OX=9606 GN=MCM7 PE=1 SV=4	P33993	MCM7	81 kDa		MCM7	unknown	0	4.335	9.5284	0	0	100 %	100 %	0
189	true	Empty	Serine-threonine kinase receptor-associated protein OS=Homo sapiens OX=9606 GN=STRAP PE=1 SV=1	Q9Y3F4 (+1)	STRAP	38 kDa		STRAP	unknown	0	0	9.5284	0	0	0	100 %	0
313	true	Empty	REVERSED Isoform 10 of Protein SFI1 homolog OS=Homo sapiens OX=9606 GN=SFI1	RRRRRsp|A8K8P3-10|SFI1_HUMAN-DECOY (+5)		?		SFI1	unknown	0	0	9.5284	0	0	0	98 %	0
613	true	Empty	Polyprotein P1234 OS=Eastern equine encephalitis virus (strain PE-0.0155) OX=374596 PE=3 SV=3	Q306W6 (+1)		276 kDa		3	unknown	0	0	9.5284	0	0	0	88 %	0
636	true	Empty	Phenylalanine--tRNA ligase alpha subunit OS=Homo sapiens OX=9606 GN=FARSA PE=1 SV=3	Q9Y285	FARSA	58 kDa		FARSA	unknown	0	0	9.5284	0	0	0	100 %	0
902	true	Empty	Heterogeneous nuclear ribonucleoprotein D-like OS=Homo sapiens OX=9606 GN=HNRNPDL PE=1 SV=3	O14979 (+2)	HNRNPDL	46 kDa	true	HNRNPDL	unknown	0	0	9.5284	0	0	0	98 %	0
1234	true	Empty	Ankyrin repeat and BTB/POZ domain-containing protein BTBD11 OS=Homo sapiens OX=9606 GN=BTBD11 PE=2 SV=3	A6QL63 (+2)	BTBD11	121 kDa		BTBD11	unknown	0	0	9.5284	0	0	0	91 %	0
568	true	Empty	Protein DEK OS=Homo sapiens OX=9606 GN=DEK PE=1 SV=1	P35659	DEK	43 kDa		DEK	unknown	0	0	8.6622	0	0	0	100 %	0
739	true	Empty	KH domain-containing, RNA-binding, signal transduction-associated protein 1 OS=Homo sapiens OX=9606 GN=KHDRBS1 PE=1 SV=1	Q07666 (+1)	KHDRBS1	48 kDa		KHDRBS1	unknown	0	0	8.6622	0	0	0	100 %	0
975	true	Empty	Far upstream element-binding protein 3 OS=Homo sapiens OX=9606 GN=FUBP3 PE=1 SV=2	Q96I24	FUBP3	62 kDa	true	FUBP3	unknown	0	0	8.6622	0	0	0	100 %	0
553	true	Empty	Protein phosphatase methylesterase 1 OS=Homo sapiens OX=9606 GN=PPME1 PE=1 SV=3	Q9Y570 (+1)	PPME1	42 kDa		PPME1	unknown	0	2.1675	7.796	0	0	99 %	100 %	0
237	true	Empty	REVERSED Sterile alpha motif domain-containing protein 10 OS=Homo sapiens OX=9606 GN=SAMD10 PE=2 SV=1	RRRRRsp|Q9BYL1|SAM10_HUMAN-DECOY		?		SAMD10	unknown	0	0	7.796	0	0	0	96 %	0
274	true	Empty	REVERSED Polyprotein P1234 OS=Chikungunya virus (strain 37997) OX=371095 PE=3 SV=1	RRRRRsp|Q5XXP4|POLN_CHIK3-DECOY		?		3	unknown	0	0	7.796	0	0	0	91 %	0
390	true	Empty	REVERSED Isoform 2 of Microtubule-associated protein 1A OS=Homo sapiens OX=9606 GN=MAP1A	RRRRRsp|P78559-2|MAP1A_HUMAN-DECOY (+1)		?		MAP1A	unknown	0	0	7.796	0	0	0	100 %	0
465	true	Empty	REVERSED Envelopment polyprotein OS=Dugbe virus (isolate ArD44313) OX=766194 GN=GP PE=1 SV=1	RRRRRsp|Q02004|GP_DUGBA-DECOY		?		GP	unknown	0	0	7.796	0	0	0	84 %	0
486	true	Empty	REVERSED Centrosomal protein of 120 kDa OS=Homo sapiens OX=9606 GN=CEP120 PE=1 SV=2	RRRRRsp|Q8N960|CE120_HUMAN-DECOY		?		CEP120	unknown	0	0	7.796	0	0	0	98 %	0
665	true	Empty	Nuclear pore complex protein Nup93 OS=Homo sapiens OX=9606 GN=NUP93 PE=1 SV=2	Q8N1F7	NUP93	93 kDa		NUP93	unknown	0	0	7.796	0	0	0	100 %	0
916	true	Empty	Heat shock 70 kDa protein 4L OS=Homo sapiens OX=9606 GN=HSPA4L PE=1 SV=3	O95757	HSPA4L	95 kDa	true	HSPA4L	unknown	0	0	7.796	0	0	0	100 %	0
1045	true	Empty	Double-stranded RNA-binding protein Staufen homolog 1 OS=Homo sapiens OX=9606 GN=STAU1 PE=1 SV=2	O95793 (+2)	STAU1	63 kDa		STAU1	unknown	0	0	7.796	0	0	0	100 %	0
1122	true	Empty	Cleavage and polyadenylation specificity factor subunit 5 OS=Homo sapiens OX=9606 GN=NUDT21 PE=1 SV=1	O43809	NUDT21	26 kDa		NUDT21	unknown	0	0	7.796	0	0	0	100 %	0
1129	true	Empty	Chromodomain-helicase-DNA-binding protein 5 OS=Homo sapiens OX=9606 GN=CHD5 PE=1 SV=1	Q8TDI0	CHD5	223 kDa	true	CHD5	unknown	0	0	7.796	0	0	0	97 %	0
1260	true	Empty	ADP-ribosylation factor 4 OS=Homo sapiens OX=9606 GN=ARF4 PE=1 SV=3	P18085	ARF4	21 kDa	true	ARF4	unknown	0	0	7.796	0	0	0	100 %	0
1176	true	Empty	Brain-specific angiogenesis inhibitor 1-associated protein 2-like protein 1 OS=Homo sapiens OX=9606 GN=BAIAP2L1 PE=1 SV=2	Q9UHR4	BAIAP2L1	57 kDa		BAIAP2L1	unknown	0	3.2513	6.9297	0	0	95 %	89 %	0
1306	true	Empty	60S ribosomal protein L21 OS=Homo sapiens OX=9606 GN=RPL21 PE=1 SV=2	P46778	RPL21	19 kDa		RPL21	unknown	0	2.1675	6.9297	0	0	100 %	100 %	0
139	true	Empty	Structural maintenance of chromosomes protein 3 OS=Homo sapiens OX=9606 GN=SMC3 PE=1 SV=2	Q9UQE7	SMC3	142 kDa		SMC3	unknown	0	0	6.9297	0	0	0	100 %	0
175	true	Empty	Serrate RNA effector molecule homolog OS=Homo sapiens OX=9606 GN=SRRT PE=1 SV=1	Q9BXP5 (+4)	SRRT	101 kDa		SRRT	unknown	0	0	6.9297	0	0	0	100 %	0
270	true	Empty	REVERSED Probable non-functional T cell receptor beta variable 17 OS=Homo sapiens OX=9606 GN=TRBV17 PE=1 SV=6	RRRRRsp|A0A087X0K7|TVB17_HUMAN-DECOY		?		TRBV17	unknown	0	0	6.9297	0	0	0	99 %	0
371	true	Empty	REVERSED Isoform 2 of Protein CMSS1 OS=Homo sapiens OX=9606 GN=CMSS1	RRRRRsp|Q9BQ75-2|CMS1_HUMAN-DECOY (+1)		?		CMSS1	unknown	0	0	6.9297	0	0	0	88 %	0
396	true	Empty	REVERSED Isoform 2 of Kinesin-like protein KIF1B OS=Homo sapiens OX=9606 GN=KIF1B	RRRRRsp|O60333-2|KIF1B_HUMAN-DECOY (+2)		?		KIF1B	unknown	0	0	6.9297	0	0	0	93 %	0
782	true	Empty	Isoform 5 of A-kinase anchor protein 9 OS=Homo sapiens OX=9606 GN=AKAP9	Q99996-5	AKAP9	448 kDa	true	AKAP9	unknown	0	0	6.9297	0	0	0	100 %	0
1319	true	Empty	60S ribosomal protein L9 OS=Homo sapiens OX=9606 GN=RPL9 PE=1 SV=1	P32969 (+1)	RPL9	22 kDa		RPL9	unknown	0	4.335	6.0635	0	0	100 %	100 %	0
235	true	Empty	REVERSED Telomere-binding protein I6 OS=Variola virus (isolate Human/India/Ind3/1967) OX=587200 GN=I6L PE=3 SV=1	RRRRRsp|P0DOL9|I6_VAR67-DECOY (+2)		?		I6L	unknown	0	2.1675	6.0635	0	0	95 %	90 %	0
191	true	Empty	Serine--tRNA ligase, cytoplasmic OS=Homo sapiens OX=9606 GN=SARS1 PE=1 SV=3	P49591	SARS1	59 kDa		SARS1	unknown	0	0	6.0635	0	0	0	100 %	0
475	true	Empty	REVERSED DnaJ homolog subfamily C member 17 OS=Homo sapiens OX=9606 GN=DNAJC17 PE=1 SV=1	RRRRRsp|Q9NVM6|DJC17_HUMAN-DECOY		?		DNAJC17	unknown	0	0	6.0635	0	0	0	95 %	0
482	true	Empty	REVERSED Coiled-coil domain-containing protein 7 OS=Homo sapiens OX=9606 GN=CCDC7 PE=1 SV=3	RRRRRsp|Q96M83|CCDC7_HUMAN-DECOY (+3)		?		CCDC7	unknown	0	0	6.0635	0	0	0	95 %	0
850	true	Empty	Importin subunit alpha-4 OS=Homo sapiens OX=9606 GN=KPNA3 PE=1 SV=2	O00505	KPNA3	58 kDa		KPNA3	unknown	0	0	6.0635	0	0	0	100 %	0
959	true	Empty	G2/mitotic-specific cyclin-B1 OS=Homo sapiens OX=9606 GN=CCNB1 PE=1 SV=1	P14635 (+1)	CCNB1	48 kDa		CCNB1	unknown	0	0	6.0635	0	0	0	100 %	0
1184	true	Empty	Basic leucine zipper and W2 domain-containing protein 1 OS=Homo sapiens OX=9606 GN=BZW1 PE=1 SV=1	Q7L1Q6 (+3)	BZW1	48 kDa		BZW1	unknown	0	0	6.0635	0	0	0	100 %	0
1243	true	Empty	Alpha-aminoadipic semialdehyde dehydrogenase OS=Homo sapiens OX=9606 GN=ALDH7A1 PE=1 SV=5	P49419 (+1)	ALDH7A1	58 kDa		ALDH7A1	unknown	0	0	6.0635	0	0	0	100 %	0
1271	true	Empty	Acyl-protein thioesterase 1 OS=Homo sapiens OX=9606 GN=LYPLA1 PE=1 SV=1	O75608 (+1)	LYPLA1	25 kDa		LYPLA1	unknown	0	0	6.0635	0	0	0	100 %	0
1060	true	Empty	DNA replication licensing factor MCM3 OS=Homo sapiens OX=9606 GN=MCM3 PE=1 SV=3	P25205 (+1)	MCM3	91 kDa		MCM3	unknown	0	6.5025	5.1973	0	0	100 %	100 %	0
402	true	Empty	REVERSED Isoform 2 of Inositol polyphosphate-4-phosphatase type I A OS=Homo sapiens OX=9606 GN=INPP4A	RRRRRsp|Q96PE3-2|INP4A_HUMAN-DECOY (+3)		?		INPP4A	unknown	0	2.1675	5.1973	0	0	88 %	84 %	0
1186	true	Empty	BAG family molecular chaperone regulator 2 OS=Homo sapiens OX=9606 GN=BAG2 PE=1 SV=1	O95816	BAG2	24 kDa		BAG2	unknown	0	1.0838	5.1973	0	0	99 %	100 %	0
1	true	Empty	Zyxin OS=Homo sapiens OX=9606 GN=ZYX PE=1 SV=1	Q15942 (+1)	ZYX	61 kDa		ZYX	unknown	0	0	5.1973	0	0	0	100 %	0
152	true	Empty	Splicing factor 1 OS=Homo sapiens OX=9606 GN=SF1 PE=1 SV=4	Q15637 (+4)	SF1	68 kDa		SF1	unknown	0	0	5.1973	0	0	0	100 %	0
209	true	Empty	RNA-binding protein EWS OS=Homo sapiens OX=9606 GN=EWSR1 PE=1 SV=1	Q01844 (+4)	EWSR1	68 kDa		EWSR1	unknown	0	0	5.1973	0	0	0	100 %	0
240	true	Empty	REVERSED Small nuclear ribonucleoprotein Sm D3 OS=Homo sapiens OX=9606 GN=SNRPD3 PE=1 SV=1	RRRRRsp|P62318|SMD3_HUMAN-DECOY		?		SNRPD3	unknown	0	0	5.1973	0	0	0	100 %	0
360	true	Empty	REVERSED Isoform 2 of RING finger protein 112 OS=Homo sapiens OX=9606 GN=RNF112	RRRRRsp|Q9ULX5-2|RN112_HUMAN-DECOY (+1)		?		RNF112	unknown	0	0	5.1973	0	0	0	93 %	0
375	true	Empty	REVERSED Isoform 2 of Plakophilin-4 OS=Homo sapiens OX=9606 GN=PKP4	RRRRRsp|Q99569-2|PKP4_HUMAN-DECOY (+1)		?		PKP4	unknown	0	0	5.1973	0	0	0	85 %	0
561	true	Empty	Protein kinase C theta type OS=Homo sapiens OX=9606 GN=PRKCQ PE=1 SV=3	Q04759 (+2)	PRKCQ	82 kDa		PRKCQ	unknown	0	0	5.1973	0	0	0	99 %	0
738	true	Empty	Kinase non-catalytic C-lobe domain-containing protein 1 OS=Homo sapiens OX=9606 GN=KNDC1 PE=2 SV=2	Q76NI1	KNDC1	191 kDa		KNDC1	unknown	0	0	5.1973	0	0	0	97 %	0
770	true	Empty	Isoform IIb of Profilin-2 OS=Homo sapiens OX=9606 GN=PFN2	P35080-2 (+1)	PFN2	15 kDa		PFN2	unknown	0	0	5.1973	0	0	0	100 %	0
953	true	Empty	Genome polyprotein OS=Hepatitis C virus genotype 5a (isolate EUH1480) OX=356419 PE=1 SV=3	O39928		328 kDa	true	1	unknown	0	0	5.1973	0	0	0	97 %	0
997	true	Empty	Eukaryotic translation initiation factor 4 gamma 2 OS=Homo sapiens OX=9606 GN=EIF4G2 PE=1 SV=1	P78344 (+1)	EIF4G2	102 kDa		EIF4G2	unknown	0	0	5.1973	0	0	0	100 %	0
998	true	Empty	Eukaryotic translation initiation factor 3 subunit M OS=Homo sapiens OX=9606 GN=EIF3M PE=1 SV=1	Q7L2H7	EIF3M	43 kDa		EIF3M	unknown	0	0	5.1973	0	0	0	100 %	0
1048	true	Empty	DnaJ homolog subfamily B member 1 OS=Homo sapiens OX=9606 GN=DNAJB1 PE=1 SV=4	P25685 (+1)	DNAJB1	38 kDa		DNAJB1	unknown	0	0	5.1973	0	0	0	100 %	0
1193	true	Empty	ATP-dependent RNA helicase DDX3X OS=Homo sapiens OX=9606 GN=DDX3X PE=1 SV=3	O00571 (+1)	DDX3X	73 kDa	true	DDX3X	unknown	0	0	5.1973	0	0	0	100 %	0
137	true	Empty	SUMO-activating enzyme subunit 2 OS=Homo sapiens OX=9606 GN=UBA2 PE=1 SV=2	Q9UBT2	UBA2	71 kDa		UBA2	unknown	0	3.2513	4.3311	0	0	99 %	100 %	0
813	true	Empty	Isoform 2 of Eukaryotic translation initiation factor 4E OS=Homo sapiens OX=9606 GN=EIF4E	P06730-2	EIF4E	29 kDa		EIF4E	unknown	0	3.2513	4.3311	0	0	96 %	100 %	0
220	true	Empty	REVERSED Zinc finger protein 197 OS=Homo sapiens OX=9606 GN=ZNF197 PE=2 SV=1	RRRRRsp|O14709|ZN197_HUMAN-DECOY		?		ZNF197	unknown	0	1.0838	4.3311	0	0	88 %	97 %	0
1151	true	Empty	Catenin alpha-1 OS=Homo sapiens OX=9606 GN=CTNNA1 PE=1 SV=1	P35221 (+1)	CTNNA1	100 kDa		CTNNA1	unknown	0	1.0838	4.3311	0	0	90 %	100 %	0
70	true	Empty	Tubulin gamma-1 chain OS=Drosophila melanogaster OX=7227 GN=gammaTub23C PE=1 SV=2	sp|P23257|TBG1_DROME		?		gammaTub23C	unknown	0	0	4.3311	0	0	0	100 %	0
206	true	Empty	RNA-directed RNA polymerase L OS=Toscana virus OX=11590 GN=L PE=1 SV=1	P37800	L	239 kDa		L	unknown	0	0	4.3311	0	0	0	97 %	0
279	true	Empty	REVERSED Nucleoprotein OS=Vesicular stomatitis Indiana virus (strain San Juan) OX=11285 GN=N PE=1 SV=1	RRRRRsp|P03521|NCAP_VSIVA-DECOY (+4)		?		N	unknown	0	0	4.3311	0	0	0	88 %	0
309	true	Empty	REVERSED Isoform C of Formimidoyltransferase-cyclodeaminase OS=Homo sapiens OX=9606 GN=FTCD	RRRRRsp|O95954-2|FTCD_HUMAN-DECOY (+2)		?		FTCD	unknown	0	0	4.3311	0	0	0	98 %	0
339	true	Empty	REVERSED Isoform 2 of Zinc finger FYVE domain-containing protein 9 OS=Homo sapiens OX=9606 GN=ZFYVE9	RRRRRsp|O95405-2|ZFYV9_HUMAN-DECOY (+1)		?		ZFYVE9	unknown	0	0	4.3311	0	0	0	84 %	0
347	true	Empty	REVERSED Isoform 2 of Uncharacterized protein C4orf3 OS=Homo sapiens OX=9606 GN=C4orf3	RRRRRsp|Q8WVX3-2|CD003_HUMAN-DECOY		?		C4orf3	unknown	0	0	4.3311	0	0	0	96 %	0
364	true	Empty	REVERSED Isoform 2 of Protein unc-80 homolog OS=Homo sapiens OX=9606 GN=UNC80	RRRRRsp|Q8N2C7-2|UNC80_HUMAN-DECOY (+3)		?		UNC80	unknown	0	0	4.3311	0	0	0	100 %	0
382	true	Empty	REVERSED Isoform 2 of Nebulin-related-anchoring protein OS=Homo sapiens OX=9606 GN=NRAP	RRRRRsp|Q86VF7-2|NRAP_HUMAN-DECOY (+3)		?		NRAP	unknown	0	0	4.3311	0	0	0	98 %	0
421	true	Empty	REVERSED Isoform 2 of Disks large homolog 2 OS=Homo sapiens OX=9606 GN=DLG2	RRRRRsp|Q15700-2|DLG2_HUMAN-DECOY		?		DLG2	unknown	0	0	4.3311	0	0	0	98 %	0
452	true	Empty	REVERSED Huntingtin OS=Homo sapiens OX=9606 GN=HTT PE=1 SV=2	RRRRRsp|P42858|HD_HUMAN-DECOY		?		HTT	unknown	0	0	4.3311	0	0	0	100 %	0
457	true	Empty	REVERSED Heat shock 70 kDa protein 12B OS=Homo sapiens OX=9606 GN=HSPA12B PE=1 SV=2	RRRRRsp|Q96MM6|HS12B_HUMAN-DECOY		?		HSPA12B	unknown	0	0	4.3311	0	0	0	100 %	0
499	true	Empty	REVERSED Aldo-keto reductase family 1 member A1 OS=Homo sapiens OX=9606 GN=AKR1A1 PE=1 SV=3	RRRRRsp|P14550|AK1A1_HUMAN-DECOY		?		AKR1A1	unknown	0	0	4.3311	0	0	0	100 %	0
601	true	Empty	Probable global transcription activator SNF2L1 OS=Homo sapiens OX=9606 GN=SMARCA1 PE=1 SV=2	P28370	SMARCA1	123 kDa		SMARCA1	unknown	0	0	4.3311	0	0	0	99 %	0
642	true	Empty	Peptidyl-prolyl cis-trans isomerase FKBP5 OS=Homo sapiens OX=9606 GN=FKBP5 PE=1 SV=2	Q13451	FKBP5	51 kDa	true	FKBP5	unknown	0	0	4.3311	0	0	0	100 %	0
725	true	Empty	Leucine--tRNA ligase, cytoplasmic OS=Homo sapiens OX=9606 GN=LARS1 PE=1 SV=2	Q9P2J5	LARS1	134 kDa		LARS1	unknown	0	0	4.3311	0	0	0	100 %	0
767	true	Empty	Isoleucine--tRNA ligase, cytoplasmic OS=Homo sapiens OX=9606 GN=IARS1 PE=1 SV=2	P41252	IARS1	145 kDa		IARS1	unknown	0	0	4.3311	0	0	0	99 %	0
981	true	Empty	F-actin-capping protein subunit alpha-1 OS=Homo sapiens OX=9606 GN=CAPZA1 PE=1 SV=3	P52907	CAPZA1	33 kDa		CAPZA1	unknown	0	0	4.3311	0	0	0	100 %	0
987	true	Empty	Exostosin-like 3 OS=Homo sapiens OX=9606 GN=EXTL3 PE=1 SV=1	O43909	EXTL3	105 kDa		EXTL3	unknown	0	0	4.3311	0	0	0	84 %	0
1042	true	Empty	Dynamin-1-like protein OS=Homo sapiens OX=9606 GN=DNM1L PE=1 SV=2	O00429 (+7)	DNM1L	82 kDa		DNM1L	unknown	0	0	4.3311	0	0	0	100 %	0
1158	true	Empty	Capsid vertex component 2 OS=Human cytomegalovirus (strain AD169) OX=10360 GN=CVC2 PE=3 SV=1	P16726 (+1)	CVC2	71 kDa		CVC2	unknown	0	0	4.3311	0	0	0	89 %	0
1267	true	Empty	Adenosine deaminase-like protein OS=Homo sapiens OX=9606 GN=ADAL PE=1 SV=2	Q6DHV7 (+2)	ADAL	40 kDa		ADAL	unknown	0	0	4.3311	0	0	0	90 %	0
289	true	Empty	REVERSED Napsin-A OS=Homo sapiens OX=9606 GN=NAPSA PE=1 SV=1	RRRRRsp|O96009|NAPSA_HUMAN-DECOY		?		NAPSA	unknown	0	2.1675	3.4649	0	0	88 %	84 %	0
34	true	Empty	Uridine-cytidine kinase 1 OS=Homo sapiens OX=9606 GN=UCK1 PE=1 SV=1	Q9HA47 (+2)	UCK1	31 kDa		UCK1	unknown	0	0	3.4649	0	0	0	100 %	0
140	true	Empty	Structural maintenance of chromosomes protein 2 OS=Homo sapiens OX=9606 GN=SMC2 PE=1 SV=2	O95347 (+1)	SMC2	136 kDa		SMC2	unknown	0	0	3.4649	0	0	0	100 %	0
145	true	Empty	STE20-like serine/threonine-protein kinase OS=Homo sapiens OX=9606 GN=SLK PE=1 SV=1	Q9H2G2 (+1)	SLK	143 kDa		SLK	unknown	0	0	3.4649	0	0	0	98 %	0
217	true	Empty	Rho GTPase-activating protein 1 OS=Homo sapiens OX=9606 GN=ARHGAP1 PE=1 SV=1	Q07960	ARHGAP1	50 kDa		ARHGAP1	unknown	0	0	3.4649	0	0	0	87 %	0
244	true	Empty	REVERSED SH2 domain-containing protein 5 OS=Homo sapiens OX=9606 GN=SH2D5 PE=1 SV=2	RRRRRsp|Q6ZV89|SH2D5_HUMAN-DECOY		?		SH2D5	unknown	0	0	3.4649	0	0	0	90 %	0
281	true	Empty	REVERSED Nucleoprotein OS=Influenza A virus (strain A/Equine/Prague/1/1956 H7N7) OX=380337 GN=NP PE=3 SV=2	RRRRRsp|P16980|NCAP_I56A3-DECOY (+1)		?		NP	unknown	0	0	3.4649	0	0	0	94 %	0
334	true	Empty	REVERSED Isoform 3 of Ataxin-7 OS=Homo sapiens OX=9606 GN=ATXN7	RRRRRsp|O15265-3|ATX7_HUMAN-DECOY		?		ATXN7	unknown	0	0	3.4649	0	0	0	92 %	0
335	true	Empty	REVERSED Isoform 3 of Anaphase-promoting complex subunit 5 OS=Homo sapiens OX=9606 GN=ANAPC5	RRRRRsp|Q9UJX4-3|APC5_HUMAN-DECOY		?		ANAPC5	unknown	0	0	3.4649	0	0	0	99 %	0
455	true	Empty	REVERSED Heterogeneous nuclear ribonucleoprotein D-like OS=Homo sapiens OX=9606 GN=HNRNPDL PE=1 SV=3	RRRRRsp|O14979|HNRDL_HUMAN-DECOY		?		HNRNPDL	unknown	0	0	3.4649	0	0	0	100 %	0
579	true	Empty	Proteasome subunit beta type-5 OS=Homo sapiens OX=9606 GN=PSMB5 PE=1 SV=3	P28074 (+1)	PSMB5	28 kDa		PSMB5	unknown	0	0	3.4649	0	0	0	99 %	0
614	true	Empty	Polyadenylate-binding protein-interacting protein 1 OS=Homo sapiens OX=9606 GN=PAIP1 PE=1 SV=1	Q9H074 (+2)	PAIP1	54 kDa		PAIP1	unknown	0	0	3.4649	0	0	0	98 %	0
650	true	Empty	Paraspeckle component 1 OS=Homo sapiens OX=9606 GN=PSPC1 PE=1 SV=1	Q8WXF1 (+1)	PSPC1	59 kDa		PSPC1	unknown	0	0	3.4649	0	0	0	100 %	0
664	true	Empty	Nuclear pore complex protein Nup98-Nup96 OS=Homo sapiens OX=9606 GN=NUP98 PE=1 SV=4	P52948 (+2)	NUP98	198 kDa		NUP98	unknown	0	0	3.4649	0	0	0	100 %	0
772	true	Empty	Isoform Beta of Caspase-7 OS=Homo sapiens OX=9606 GN=CASP7	P55210-2	CASP7	28 kDa		CASP7	unknown	0	0	3.4649	0	0	0	88 %	0
798	true	Empty	Isoform 2 of Uncharacterized protein C4orf3 OS=Homo sapiens OX=9606 GN=C4orf3	Q8WVX3-2	C4orf3	23 kDa		C4orf3	unknown	0	0	3.4649	0	0	0	88 %	0
809	true	Empty	Isoform 2 of Heterogeneous nuclear ribonucleoprotein L-like OS=Homo sapiens OX=9606 GN=HNRNPLL	Q8WVV9-2	HNRNPLL	31 kDa		HNRNPLL	unknown	0	0	3.4649	0	0	0	84 %	0
951	true	Empty	Genome polyprotein OS=Tick-borne encephalitis virus Far Eastern subtype (strain Sofjin) OX=11087 PE=1 SV=3	P07720		378 kDa		1	unknown	0	0	3.4649	0	0	0	100 %	0
963	true	Empty	Fms-related tyrosine kinase 3 ligand OS=Homo sapiens OX=9606 GN=FLT3LG PE=1 SV=1	P49771 (+2)	FLT3LG	26 kDa		FLT3LG	unknown	0	0	3.4649	0	0	0	98 %	0
1078	true	Empty	DENN domain-containing protein 2A OS=Homo sapiens OX=9606 GN=DENND2A PE=1 SV=4	Q9ULE3 (+1)	DENND2A	114 kDa		DENND2A	unknown	0	0	3.4649	0	0	0	97 %	0
1094	true	Empty	Cylicin-2 OS=Homo sapiens OX=9606 GN=CYLC2 PE=2 SV=1	Q14093	CYLC2	39 kDa		CYLC2	unknown	0	0	3.4649	0	0	0	99 %	0
1178	true	Empty	Bisphosphoglycerate mutase OS=Homo sapiens OX=9606 GN=BPGM PE=1 SV=2	P07738	BPGM	30 kDa		BPGM	unknown	0	0	3.4649	0	0	0	98 %	0
1185	true	Empty	Basement membrane-specific heparan sulfate proteoglycan core protein OS=Homo sapiens OX=9606 GN=HSPG2 PE=1 SV=4	P98160	HSPG2	469 kDa		HSPG2	unknown	0	0	3.4649	0	0	0	100 %	0
1291	true	Empty	60S ribosomal protein L36 OS=Homo sapiens OX=9606 GN=RPL36 PE=1 SV=3	Q9Y3U8	RPL36	12 kDa		RPL36	unknown	0	0	3.4649	0	0	0	100 %	0
510	true	Empty	Ras-specific guanine nucleotide-releasing factor 2 OS=Homo sapiens OX=9606 GN=RASGRF2 PE=1 SV=2	O14827 (+3)	RASGRF2	141 kDa		RASGRF2	unknown	0	3.2513	2.5987	0	0	95 %	97 %	0
1120	true	Empty	Coagulation factor V OS=Homo sapiens OX=9606 GN=F5 PE=1 SV=4	P12259	F5	252 kDa		F5	unknown	0	3.2513	2.5987	0	0	100 %	99 %	0
1095	true	Empty	CYFIP-related Rac1 interactor B OS=Homo sapiens OX=9606 GN=CYRIB PE=1 SV=1	Q9NUQ9	CYRIB	37 kDa		CYRIB	unknown	0	1.0838	2.5987	0	0	100 %	100 %	0
1373	true	Empty	26S proteasome non-ATPase regulatory subunit 7 OS=Homo sapiens OX=9606 GN=PSMD7 PE=1 SV=2	P51665	PSMD7	37 kDa		PSMD7	unknown	0	1.0838	2.5987	0	0	99 %	100 %	0
4	true	Empty	Zinc finger protein 813 OS=Homo sapiens OX=9606 GN=ZNF813 PE=2 SV=2	Q6ZN06	ZNF813	72 kDa		ZNF813	unknown	0	0	2.5987	0	0	0	98 %	0
21	true	Empty	von Willebrand factor A domain-containing protein 1 OS=Homo sapiens OX=9606 GN=VWA1 PE=1 SV=1	Q6PCB0	VWA1	47 kDa		VWA1	unknown	0	0	2.5987	0	0	0	88 %	0
37	true	Empty	Uncharacterized protein KIAA0825 OS=Homo sapiens OX=9606 GN=KIAA0825 PE=1 SV=3	Q8IV33 (+1)	KIAA0825	148 kDa		KIAA0825	unknown	0	0	2.5987	0	0	0	90 %	0
102	true	Empty	Thyrotropin-releasing hormone-degrading ectoenzyme OS=Homo sapiens OX=9606 GN=TRHDE PE=2 SV=1	Q9UKU6	TRHDE	117 kDa		TRHDE	unknown	0	0	2.5987	0	0	0	96 %	0
168	true	Empty	Signal recognition particle 14 kDa protein OS=Homo sapiens OX=9606 GN=SRP14 PE=1 SV=2	P37108	SRP14	15 kDa		SRP14	unknown	0	0	2.5987	0	0	0	100 %	0
185	true	Empty	Serine/arginine-rich splicing factor 12 OS=Homo sapiens OX=9606 GN=SRSF12 PE=2 SV=1	Q8WXF0	SRSF12	31 kDa		SRSF12	unknown	0	0	2.5987	0	0	0	94 %	0
195	true	Empty	Septin-8 OS=Homo sapiens OX=9606 GN=SEPTIN8 PE=1 SV=4	Q92599 (+3)	SEPTIN8	56 kDa		SEPTIN8	unknown	0	0	2.5987	0	0	0	100 %	0
315	true	Empty	REVERSED Isoform 6 of Microtubule-associated protein 4 OS=Homo sapiens OX=9606 GN=MAP4	RRRRRsp|P27816-6|MAP4_HUMAN-DECOY		?		MAP4	unknown	0	0	2.5987	0	0	0	99 %	0
384	true	Empty	REVERSED Isoform 2 of Na(+)/H(+) exchange regulatory cofactor NHE-RF3 OS=Homo sapiens OX=9606 GN=PDZK1	RRRRRsp|Q5T2W1-2|NHRF3_HUMAN-DECOY (+1)		?		PDZK1	unknown	0	0	2.5987	0	0	0	84 %	0
398	true	Empty	REVERSED Isoform 2 of Iron-sulfur protein NUBPL OS=Homo sapiens OX=9606 GN=NUBPL	RRRRRsp|Q8TB37-2|NUBPL_HUMAN-DECOY (+1)		?		NUBPL	unknown	0	0	2.5987	0	0	0	91 %	0
405	true	Empty	REVERSED Isoform 2 of Heat shock protein beta-7 OS=Homo sapiens OX=9606 GN=HSPB7	RRRRRsp|Q9UBY9-2|HSPB7_HUMAN-DECOY		?		HSPB7	unknown	0	0	2.5987	0	0	0	85 %	0
422	true	Empty	REVERSED Isoform 2 of Diacylglycerol kinase eta OS=Homo sapiens OX=9606 GN=DGKH	RRRRRsp|Q86XP1-2|DGKH_HUMAN-DECOY (+3)		?		DGKH	unknown	0	0	2.5987	0	0	0	100 %	0
453	true	Empty	REVERSED Homeodomain-interacting protein kinase 4 OS=Homo sapiens OX=9606 GN=HIPK4 PE=1 SV=1	RRRRRsp|Q8NE63|HIPK4_HUMAN-DECOY		?		HIPK4	unknown	0	0	2.5987	0	0	0	100 %	0
481	true	Empty	REVERSED Coiled-coil domain-containing protein 102A OS=Homo sapiens OX=9606 GN=CCDC102A PE=1 SV=2	RRRRRsp|Q96A19|C102A_HUMAN-DECOY		?		CCDC102A	unknown	0	0	2.5987	0	0	0	100 %	0
512	true	Empty	Ras-related protein Rab-35 OS=Homo sapiens OX=9606 GN=RAB35 PE=1 SV=1	Q15286 (+1)	RAB35	23 kDa	true	RAB35	unknown	0	0	2.5987	0	0	0	92 %	0
595	true	Empty	Proline-rich protein PRCC OS=Homo sapiens OX=9606 GN=PRCC PE=1 SV=1	Q92733	PRCC	52 kDa		PRCC	unknown	0	0	2.5987	0	0	0	86 %	0
621	true	Empty	Plectin OS=Homo sapiens OX=9606 GN=PLEC PE=1 SV=3	Q15149	PLEC	532 kDa		PLEC	unknown	0	0	2.5987	0	0	0	97 %	0
641	true	Empty	Period circadian protein homolog 2 OS=Homo sapiens OX=9606 GN=PER2 PE=1 SV=2	O15055	PER2	137 kDa		PER2	unknown	0	0	2.5987	0	0	0	100 %	0
645	true	Empty	Peptidyl-prolyl cis-trans isomerase D OS=Homo sapiens OX=9606 GN=PPID PE=1 SV=3	Q08752	PPID	41 kDa	true	PPID	unknown	0	0	2.5987	0	0	0	100 %	0
651	true	Empty	Pachytene checkpoint protein 2 homolog OS=Homo sapiens OX=9606 GN=TRIP13 PE=1 SV=2	Q15645	TRIP13	49 kDa		TRIP13	unknown	0	0	2.5987	0	0	0	99 %	0
668	true	Empty	Nuclear cap-binding protein subunit 1 OS=Homo sapiens OX=9606 GN=NCBP1 PE=1 SV=1	Q09161	NCBP1	92 kDa		NCBP1	unknown	0	0	2.5987	0	0	0	100 %	0
676	true	Empty	Netrin receptor DCC OS=Homo sapiens OX=9606 GN=DCC PE=1 SV=2	P43146	DCC	158 kDa	true	DCC	unknown	0	0	2.5987	0	0	0	99 %	0
680	true	Empty	Nebulette OS=Homo sapiens OX=9606 GN=NEBL PE=1 SV=1	O76041	NEBL	116 kDa		NEBL	unknown	0	0	2.5987	0	0	0	99 %	0
688	true	Empty	Myelin basic protein OS=Homo sapiens OX=9606 GN=MBP PE=1 SV=3	P02686	MBP	33 kDa		MBP	unknown	0	0	2.5987	0	0	0	98 %	0
693	true	Empty	Mitotic checkpoint protein BUB3 OS=Homo sapiens OX=9606 GN=BUB3 PE=1 SV=1	O43684 (+1)	BUB3	37 kDa		BUB3	unknown	0	0	2.5987	0	0	0	100 %	0
785	true	Empty	Isoform 4 of CUB and sushi domain-containing protein 1 OS=Homo sapiens OX=9606 GN=CSMD1	Q96PZ7-4	CSMD1	219 kDa		CSMD1	unknown	0	0	2.5987	0	0	0	97 %	0
889	true	Empty	Hexon protein (Fragment) OS=Human adenovirus D serotype 8 OX=31545 GN=L3 PE=2 SV=1	P36852	L3	58 kDa		L3	unknown	0	0	2.5987	0	0	0	92 %	0
932	true	Empty	Glyoxylate reductase/hydroxypyruvate reductase OS=Homo sapiens OX=9606 GN=GRHPR PE=1 SV=1	Q9UBQ7	GRHPR	36 kDa		GRHPR	unknown	0	0	2.5987	0	0	0	84 %	0
965	true	Empty	Filensin OS=Homo sapiens OX=9606 GN=BFSP1 PE=1 SV=3	Q12934 (+2)	BFSP1	75 kDa		BFSP1	unknown	0	0	2.5987	0	0	0	84 %	0
1146	true	Empty	CD59 glycoprotein OS=Homo sapiens OX=9606 GN=CD59 PE=1 SV=1	P13987 (+1)	CD59	14 kDa		CD59	unknown	0	0	2.5987	0	0	0	98 %	0
1269	true	Empty	Adenomatous polyposis coli protein OS=Homo sapiens OX=9606 GN=APC PE=1 SV=2	P25054 (+2)	APC	312 kDa		APC	unknown	0	0	2.5987	0	0	0	87 %	0
1333	true	Empty	40S ribosomal protein S29 OS=Homo sapiens OX=9606 GN=RPS29 PE=1 SV=2	P62273	RPS29	7 kDa		RPS29	unknown	0	0	2.5987	0	0	0	98 %	0
1378	true	Empty	17-beta-hydroxysteroid dehydrogenase type 6 OS=Homo sapiens OX=9606 GN=HSD17B6 PE=1 SV=1	O14756 (+1)	HSD17B6	36 kDa		HSD17B6	unknown	0	0	2.5987	0	0	0	90 %	0
257	true	Empty	REVERSED Replicase polyprotein 1a OS=Human coronavirus HKU1 (isolate N1) OX=443239 GN=1a PE=1 SV=1	RRRRRsp|P0C6U3|R1A_CVHN1-DECOY (+5)		?		1a	unknown	0	5.4188	1.7324	0	0	99 %	99 %	0
1204	true	Empty	Aspartate--tRNA ligase, mitochondrial OS=Homo sapiens OX=9606 GN=DARS2 PE=1 SV=1	Q6PI48	DARS2	74 kDa		DARS2	unknown	0	1.0838	1.7324	0	0	90 %	92 %	0
52	true	Empty	Ubiquitin-conjugating enzyme E2 C OS=Homo sapiens OX=9606 GN=UBE2C PE=1 SV=1	O00762 (+2)	UBE2C	20 kDa		UBE2C	unknown	0	0	1.7324	0	0	0	99 %	0
111	true	Empty	Thioredoxin domain-containing protein 17 OS=Homo sapiens OX=9606 GN=TXNDC17 PE=1 SV=1	Q9BRA2	TXNDC17	14 kDa		TXNDC17	unknown	0	0	1.7324	0	0	0	96 %	0
150	true	Empty	Splicing factor 3B subunit 6 OS=Homo sapiens OX=9606 GN=SF3B6 PE=1 SV=1	Q9Y3B4	SF3B6	15 kDa		SF3B6	unknown	0	0	1.7324	0	0	0	92 %	0
160	true	Empty	Solute carrier family 26 member 10 OS=Homo sapiens OX=9606 GN=SLC26A10 PE=2 SV=1	Q8NG04 (+1)	SLC26A10	60 kDa		SLC26A10	unknown	0	0	1.7324	0	0	0	96 %	0
161	true	Empty	Smoothelin OS=Homo sapiens OX=9606 GN=SMTN PE=1 SV=7	P53814 (+2)	SMTN	99 kDa		SMTN	unknown	0	0	1.7324	0	0	0	99 %	0
163	true	Empty	Small nuclear ribonucleoprotein Sm D3 OS=Homo sapiens OX=9606 GN=SNRPD3 PE=1 SV=1	P62318 (+1)	SNRPD3	14 kDa		SNRPD3	unknown	0	0	1.7324	0	0	0	100 %	0
196	true	Empty	Septin-7 OS=Homo sapiens OX=9606 GN=SEPTIN7 PE=1 SV=2	Q16181 (+2)	SEPTIN7	51 kDa		SEPTIN7	unknown	0	0	1.7324	0	0	0	98 %	0
214	true	Empty	Rho guanine nucleotide exchange factor 1 OS=Homo sapiens OX=9606 GN=ARHGEF1 PE=1 SV=2	Q92888 (+3)	ARHGEF1	102 kDa		ARHGEF1	unknown	0	0	1.7324	0	0	0	92 %	0
224	true	Empty	REVERSED Vasopressin V1a receptor OS=Homo sapiens OX=9606 GN=AVPR1A PE=1 SV=1	RRRRRsp|P37288|V1AR_HUMAN-DECOY		?		AVPR1A	unknown	0	0	1.7324	0	0	0	88 %	0
242	true	Empty	REVERSED Small integral membrane protein 23 OS=Homo sapiens OX=9606 GN=SMIM23 PE=2 SV=3	RRRRRsp|A6NLE4|SIM23_HUMAN-DECOY		?		SMIM23	unknown	0	0	1.7324	0	0	0	95 %	0
286	true	Empty	REVERSED Nibrin OS=Homo sapiens OX=9606 GN=NBN PE=1 SV=1	RRRRRsp|O60934|NBN_HUMAN-DECOY		?		NBN	unknown	0	0	1.7324	0	0	0	88 %	0
314	true	Empty	REVERSED Isoform 6 of Ribonucleoside-diphosphate reductase subunit M2 B OS=Homo sapiens OX=9606 GN=RRM2B	RRRRRsp|Q7LG56-6|RIR2B_HUMAN-DECOY		?		RRM2B	unknown	0	0	1.7324	0	0	0	97 %	0
337	true	Empty	REVERSED Isoform 2 of Zinc finger protein 780A OS=Homo sapiens OX=9606 GN=ZNF780A	RRRRRsp|O75290-2|Z780A_HUMAN-DECOY		?		ZNF780A	unknown	0	0	1.7324	0	0	0	85 %	0
348	true	Empty	REVERSED Isoform 2 of Transmembrane glycoprotein NMB OS=Homo sapiens OX=9606 GN=GPNMB	RRRRRsp|Q14956-2|GPNMB_HUMAN-DECOY (+1)		?		GPNMB	unknown	0	0	1.7324	0	0	0	85 %	0
349	true	Empty	REVERSED Isoform 2 of Transmembrane channel-like protein 3 OS=Homo sapiens OX=9606 GN=TMC3	RRRRRsp|Q7Z5M5-2|TMC3_HUMAN-DECOY (+1)		?		TMC3	unknown	0	0	1.7324	0	0	0	84 %	0
354	true	Empty	REVERSED Isoform 2 of T-lymphoma invasion and metastasis-inducing protein 1 OS=Homo sapiens OX=9606 GN=TIAM1	RRRRRsp|Q13009-2|TIAM1_HUMAN-DECOY (+1)		?		TIAM1	unknown	0	0	1.7324	0	0	0	98 %	0
449	true	Empty	REVERSED Importin subunit alpha-5 OS=Homo sapiens OX=9606 GN=KPNA1 PE=1 SV=3	RRRRRsp|P52294|IMA5_HUMAN-DECOY		?		KPNA1	unknown	0	0	1.7324	0	0	0	95 %	0
458	true	Empty	REVERSED Germinal-center associated nuclear protein OS=Homo sapiens OX=9606 GN=MCM3AP PE=1 SV=2	RRRRRsp|O60318|GANP_HUMAN-DECOY		?		MCM3AP	unknown	0	0	1.7324	0	0	0	99 %	0
471	true	Empty	REVERSED E3 ubiquitin-protein ligase HECTD3 OS=Homo sapiens OX=9606 GN=HECTD3 PE=1 SV=1	RRRRRsp|Q5T447|HECD3_HUMAN-DECOY		?		HECTD3	unknown	0	0	1.7324	0	0	0	97 %	0
506	true	Empty	Regulator of chromosome condensation OS=Homo sapiens OX=9606 GN=RCC1 PE=1 SV=1	P18754 (+1)	RCC1	45 kDa		RCC1	unknown	0	0	1.7324	0	0	0	100 %	0
517	true	Empty	Ras GTPase-activating-like protein IQGAP1 OS=Homo sapiens OX=9606 GN=IQGAP1 PE=1 SV=1	P46940	IQGAP1	189 kDa		IQGAP1	unknown	0	0	1.7324	0	0	0	97 %	0
527	true	Empty	Pyridoxal phosphate homeostasis protein OS=Homo sapiens OX=9606 GN=PLPBP PE=1 SV=1	O94903	PLPBP	30 kDa		PLPBP	unknown	0	0	1.7324	0	0	0	98 %	0
544	true	Empty	Protein transport protein Sec24D OS=Homo sapiens OX=9606 GN=SEC24D PE=1 SV=2	O94855 (+1)	SEC24D	113 kDa		SEC24D	unknown	0	0	1.7324	0	0	0	84 %	0
634	true	Empty	Phosphatidylcholine translocator ABCB4 OS=Homo sapiens OX=9606 GN=ABCB4 PE=1 SV=2	P21439 (+2)	ABCB4	142 kDa		ABCB4	unknown	0	0	1.7324	0	0	0	97 %	0
666	true	Empty	Nuclear pore complex protein Nup50 OS=Homo sapiens OX=9606 GN=NUP50 PE=1 SV=2	Q9UKX7 (+1)	NUP50	50 kDa		NUP50	unknown	0	0	1.7324	0	0	0	99 %	0
678	true	Empty	Negative elongation factor C/D OS=Homo sapiens OX=9606 GN=NELFCD PE=1 SV=2	Q8IXH7 (+1)	NELFCD	66 kDa		NELFCD	unknown	0	0	1.7324	0	0	0	90 %	0
699	true	Empty	Methylcrotonoyl-CoA carboxylase beta chain, mitochondrial OS=Homo sapiens OX=9606 GN=MCCC2 PE=1 SV=1	Q9HCC0 (+1)	MCCC2	61 kDa		MCCC2	unknown	0	0	1.7324	0	0	0	91 %	0
704	true	Empty	Matrin-3 OS=Homo sapiens OX=9606 GN=MATR3 PE=1 SV=2	P43243	MATR3	95 kDa		MATR3	unknown	0	0	1.7324	0	0	0	100 %	0
714	true	Empty	Low molecular weight phosphotyrosine protein phosphatase OS=Homo sapiens OX=9606 GN=ACP1 PE=1 SV=3	P24666 (+2)	ACP1	18 kDa		ACP1	unknown	0	0	1.7324	0	0	0	99 %	0
769	true	Empty	Isoform LCRMP-4 of Dihydropyrimidinase-related protein 3 OS=Homo sapiens OX=9606 GN=DPYSL3	Q14195-2 (+1)	DPYSL3	74 kDa		DPYSL3	unknown	0	0	1.7324	0	0	0	97 %	0
811	true	Empty	Isoform 2 of Guanine nucleotide-binding protein G(olf) subunit alpha OS=Homo sapiens OX=9606 GN=GNAL	P38405-2	GNAL	52 kDa	true	GNAL	unknown	0	0	1.7324	0	0	0	95 %	0
846	true	Empty	Inactive serine protease 35 OS=Homo sapiens OX=9606 GN=PRSS35 PE=1 SV=2	Q8N3Z0	PRSS35	47 kDa		PRSS35	unknown	0	0	1.7324	0	0	0	84 %	0
888	true	Empty	High affinity cGMP-specific 3',5'-cyclic phosphodiesterase 9A OS=Homo sapiens OX=9606 GN=PDE9A PE=1 SV=1	O76083 (+3)	PDE9A	68 kDa	true	PDE9A	unknown	0	0	1.7324	0	0	0	98 %	0
921	true	Empty	Guanine nucleotide-binding protein subunit alpha-13 OS=Homo sapiens OX=9606 GN=GNA13 PE=1 SV=2	Q14344	GNA13	44 kDa	true	GNA13	unknown	0	0	1.7324	0	0	0	100 %	0
922	true	Empty	Guanine nucleotide-binding protein G(i) subunit alpha-2 OS=Homo sapiens OX=9606 GN=GNAI2 PE=1 SV=3	P04899 (+1)	GNAI2	40 kDa	true	GNAI2	unknown	0	0	1.7324	0	0	0	97 %	0
924	true	Empty	GTP-binding protein SAR1a OS=Homo sapiens OX=9606 GN=SAR1A PE=1 SV=1	Q9NR31	SAR1A	22 kDa		SAR1A	unknown	0	0	1.7324	0	0	0	97 %	0
992	true	Empty	Eukaryotic translation initiation factor 5B OS=Homo sapiens OX=9606 GN=EIF5B PE=1 SV=4	O60841	EIF5B	139 kDa		EIF5B	unknown	0	0	1.7324	0	0	0	97 %	0
1030	true	Empty	eIF-2-alpha kinase activator GCN1 OS=Homo sapiens OX=9606 GN=GCN1 PE=1 SV=6	Q92616	GCN1	293 kDa		GCN1	unknown	0	0	1.7324	0	0	0	95 %	0
1036	true	Empty	E3 ubiquitin-protein ligase UBR2 OS=Homo sapiens OX=9606 GN=UBR2 PE=1 SV=1	Q8IWV8 (+1)	UBR2	201 kDa		UBR2	unknown	0	0	1.7324	0	0	0	90 %	0
1046	true	Empty	Dolichol-phosphate mannosyltransferase subunit 1 OS=Homo sapiens OX=9606 GN=DPM1 PE=1 SV=1	O60762	DPM1	30 kDa		DPM1	unknown	0	0	1.7324	0	0	0	99 %	0
1047	true	Empty	DnaJ homolog subfamily C member 9 OS=Homo sapiens OX=9606 GN=DNAJC9 PE=1 SV=1	Q8WXX5	DNAJC9	30 kDa		DNAJC9	unknown	0	0	1.7324	0	0	0	100 %	0
1066	true	Empty	Disks large-associated protein 5 OS=Homo sapiens OX=9606 GN=DLGAP5 PE=1 SV=2	Q15398 (+2)	DLGAP5	95 kDa		DLGAP5	unknown	0	0	1.7324	0	0	0	84 %	0
1067	true	Empty	Dihydropyrimidinase-related protein 2 OS=Homo sapiens OX=9606 GN=DPYSL2 PE=1 SV=1	Q16555 (+1)	DPYSL2	62 kDa		DPYSL2	unknown	0	0	1.7324	0	0	0	100 %	0
1075	true	Empty	Deoxynucleotidyltransferase terminal-interacting protein 1 OS=Homo sapiens OX=9606 GN=DNTTIP1 PE=1 SV=2	Q9H147	DNTTIP1	37 kDa		DNTTIP1	unknown	0	0	1.7324	0	0	0	91 %	0
1144	true	Empty	Cell cycle and apoptosis regulator protein 2 OS=Homo sapiens OX=9606 GN=CCAR2 PE=1 SV=2	Q8N163 (+1)	CCAR2	103 kDa		CCAR2	unknown	0	0	1.7324	0	0	0	99 %	0
1153	true	Empty	Caspase-14 OS=Homo sapiens OX=9606 GN=CASP14 PE=1 SV=2	P31944	CASP14	28 kDa		CASP14	unknown	0	0	1.7324	0	0	0	98 %	0
1156	true	Empty	Casein kinase II subunit alpha OS=Homo sapiens OX=9606 GN=CSNK2A1 PE=1 SV=1	P68400 (+1)	CSNK2A1	45 kDa		CSNK2A1	unknown	0	0	1.7324	0	0	0	100 %	0
1159	true	Empty	Capsid scaffolding protein OS=Varicella-zoster virus (strain Dumas) OX=10338 GN=33 PE=1 SV=1	P09286	33	66 kDa		33	unknown	0	0	1.7324	0	0	0	88 %	0
1181	true	Empty	Beta-soluble NSF attachment protein OS=Homo sapiens OX=9606 GN=NAPB PE=1 SV=2	Q9H115 (+2)	NAPB	34 kDa		NAPB	unknown	0	0	1.7324	0	0	0	94 %	0
1227	true	Empty	Annexin A11 OS=Homo sapiens OX=9606 GN=ANXA11 PE=1 SV=1	P50995 (+1)	ANXA11	54 kDa		ANXA11	unknown	0	0	1.7324	0	0	0	97 %	0
1231	true	Empty	Ankyrin-3 OS=Homo sapiens OX=9606 GN=ANK3 PE=1 SV=3	Q12955	ANK3	480 kDa		ANK3	unknown	0	0	1.7324	0	0	0	90 %	0
1232	true	Empty	Ankyrin repeat domain-containing protein 50 OS=Homo sapiens OX=9606 GN=ANKRD50 PE=1 SV=4	Q9ULJ7 (+1)	ANKRD50	156 kDa		ANKRD50	unknown	0	0	1.7324	0	0	0	98 %	0
1236	true	Empty	Angiomotin OS=Homo sapiens OX=9606 GN=AMOT PE=1 SV=1	Q4VCS5 (+1)	AMOT	118 kDa		AMOT	unknown	0	0	1.7324	0	0	0	98 %	0
1280	true	Empty	Actin-like protein 6A OS=Homo sapiens OX=9606 GN=ACTL6A PE=1 SV=1	O96019 (+1)	ACTL6A	47 kDa		ACTL6A	unknown	0	0	1.7324	0	0	0	100 %	0
1288	true	Empty	Abnormal spindle-like microcephaly-associated protein OS=Homo sapiens OX=9606 GN=ASPM PE=1 SV=2	Q8IZT6	ASPM	410 kDa		ASPM	unknown	0	0	1.7324	0	0	0	100 %	0
1389	true	Empty	6-phosphofructo-2-kinase/fructose-2,6-bisphosphatase 2 OS=Homo sapiens OX=9606 GN=PFKFB2 PE=1 SV=2	O60825 (+1)	PFKFB2	58 kDa		PFKFB2	unknown	0	0	1.7324	0	0	0	98 %	0
492	true	Empty	REVERSED Basic leucine zipper and W2 domain-containing protein 2 OS=Homo sapiens OX=9606 GN=BZW2 PE=1 SV=1	RRRRRsp|Q9Y6E2|BZW2_HUMAN-DECOY		?		BZW2	unknown	0	3.2513	0.86622	0	0	96 %	95 %	0
264	true	Empty	REVERSED Protein UL24 OS=Human herpesvirus 1 (strain 17) OX=10299 GN=UL24 PE=1 SV=1	RRRRRsp|P10208|UL24_HHV11-DECOY		?		UL24	unknown	0	2.1675	0.86622	0	0	92 %	87 %	0
627	true	Empty	Phosphoribosylformylglycinamidine synthase OS=Homo sapiens OX=9606 GN=PFAS PE=1 SV=4	O15067	PFAS	145 kDa		PFAS	unknown	0	1.0838	0.86622	0	0	99 %	93 %	0
1390	true	Empty	3'-5' RNA helicase YTHDC2 OS=Homo sapiens OX=9606 GN=YTHDC2 PE=1 SV=2	Q9H6S0	YTHDC2	160 kDa		YTHDC2	unknown	0	1.0838	0.86622	0	0	96 %	96 %	0
9	true	Empty	Zinc finger and BTB domain-containing protein 38 OS=Homo sapiens OX=9606 GN=ZBTB38 PE=1 SV=2	Q8NAP3	ZBTB38	134 kDa		ZBTB38	unknown	0	0	0.86622	0	0	0	91 %	0
53	true	Empty	Ubiquitin-associated protein 2-like OS=Homo sapiens OX=9606 GN=UBAP2L PE=1 SV=2	Q14157 (+4)	UBAP2L	115 kDa		UBAP2L	unknown	0	0	0.86622	0	0	0	98 %	0
55	true	Empty	Ubiquitin recognition factor in ER-associated degradation protein 1 OS=Homo sapiens OX=9606 GN=UFD1 PE=1 SV=3	Q92890 (+1)	UFD1	35 kDa		UFD1	unknown	0	0	0.86622	0	0	0	100 %	0
57	true	Empty	Ubiquitin carboxyl-terminal hydrolase 21 OS=Homo sapiens OX=9606 GN=USP21 PE=1 SV=1	Q9UK80 (+2)	USP21	63 kDa		USP21	unknown	0	0	0.86622	0	0	0	97 %	0
63	true	Empty	Tyrosine-protein kinase JAK1 OS=Homo sapiens OX=9606 GN=JAK1 PE=1 SV=2	P23458	JAK1	133 kDa		JAK1	unknown	0	0	0.86622	0	0	0	98 %	0
114	true	Empty	Tetratricopeptide repeat protein 21B OS=Homo sapiens OX=9606 GN=TTC21B PE=1 SV=2	Q7Z4L5	TTC21B	151 kDa		TTC21B	unknown	0	0	0.86622	0	0	0	92 %	0
118	true	Empty	Tegument protein UL26 OS=Human cytomegalovirus (strain Merlin) OX=295027 GN=UL26 PE=3 SV=2	F5HGG3 (+1)	UL26	25 kDa		UL26	unknown	0	0	0.86622	0	0	0	85 %	0
123	true	Empty	Talin rod domain-containing protein 1 OS=Homo sapiens OX=9606 GN=TLNRD1 PE=1 SV=1	Q9H1K6	TLNRD1	38 kDa		TLNRD1	unknown	0	0	0.86622	0	0	0	88 %	0
132	true	Empty	Synemin OS=Homo sapiens OX=9606 GN=SYNM PE=1 SV=2	O15061 (+1)	SYNM	173 kDa		SYNM	unknown	0	0	0.86622	0	0	0	93 %	0
184	true	Empty	Serine/threonine-protein phosphatase 2A 56 kDa regulatory subunit gamma isoform OS=Homo sapiens OX=9606 GN=PPP2R5C PE=1 SV=3	Q13362 (+7)	PPP2R5C	61 kDa		PPP2R5C	unknown	0	0	0.86622	0	0	0	100 %	0
226	true	Empty	REVERSED Upstream-binding factor 1-like protein 1 OS=Homo sapiens OX=9606 GN=UBTFL1 PE=1 SV=1	RRRRRsp|P0CB47|UBFL1_HUMAN-DECOY		?		UBTFL1	unknown	0	0	0.86622	0	0	0	95 %	0
252	true	Empty	REVERSED RING finger protein 44 OS=Homo sapiens OX=9606 GN=RNF44 PE=1 SV=1	RRRRRsp|Q7L0R7|RNF44_HUMAN-DECOY		?		RNF44	unknown	0	0	0.86622	0	0	0	88 %	0
259	true	Empty	REVERSED Rap guanine nucleotide exchange factor 2 OS=Homo sapiens OX=9606 GN=RAPGEF2 PE=1 SV=1	RRRRRsp|Q9Y4G8|RPGF2_HUMAN-DECOY		?		RAPGEF2	unknown	0	0	0.86622	0	0	0	87 %	0
298	true	Empty	REVERSED LIM and cysteine-rich domains protein 1 OS=Homo sapiens OX=9606 GN=LMCD1 PE=1 SV=1	RRRRRsp|Q9NZU5|LMCD1_HUMAN-DECOY		?		LMCD1	unknown	0	0	0.86622	0	0	0	93 %	0
299	true	Empty	REVERSED Leucine zipper protein 2 OS=Homo sapiens OX=9606 GN=LUZP2 PE=2 SV=2	RRRRRsp|Q86TE4|LUZP2_HUMAN-DECOY		?		LUZP2	unknown	0	0	0.86622	0	0	0	90 %	0
308	true	Empty	REVERSED Isoform c-ETS-1B of Protein C-ets-1 OS=Homo sapiens OX=9606 GN=ETS1	RRRRRsp|P14921-2|ETS1_HUMAN-DECOY (+3)		?		ETS1	unknown	0	0	0.86622	0	0	0	99 %	0
322	true	Empty	REVERSED Isoform 3 of Proteasome activator complex subunit 3 OS=Homo sapiens OX=9606 GN=PSME3	RRRRRsp|P61289-3|PSME3_HUMAN-DECOY (+2)		?		PSME3	unknown	0	0	0.86622	0	0	0	84 %	0
325	true	Empty	REVERSED Isoform 3 of Inter-alpha-trypsin inhibitor heavy chain H5 OS=Homo sapiens OX=9606 GN=ITIH5	RRRRRsp|Q86UX2-3|ITIH5_HUMAN-DECOY (+1)		?		ITIH5	unknown	0	0	0.86622	0	0	0	84 %	0
326	true	Empty	REVERSED Isoform 3 of Integrin alpha-10 OS=Homo sapiens OX=9606 GN=ITGA10	RRRRRsp|O75578-3|ITA10_HUMAN-DECOY (+1)		?		ITGA10	unknown	0	0	0.86622	0	0	0	88 %	0
327	true	Empty	REVERSED Isoform 3 of Inositol monophosphatase 1 OS=Homo sapiens OX=9606 GN=IMPA1	RRRRRsp|P29218-3|IMPA1_HUMAN-DECOY (+1)		?		IMPA1	unknown	0	0	0.86622	0	0	0	91 %	0
343	true	Empty	REVERSED Isoform 2 of Uromodulin-like 1 OS=Homo sapiens OX=9606 GN=UMODL1	RRRRRsp|Q5DID0-2|UROL1_HUMAN-DECOY (+3)		?		UMODL1	unknown	0	0	0.86622	0	0	0	91 %	0
350	true	Empty	REVERSED Isoform 2 of Transient receptor potential cation channel subfamily V member 5 OS=Homo sapiens OX=9606 GN=TRPV5	RRRRRsp|Q9NQA5-2|TRPV5_HUMAN-DECOY (+1)		?		TRPV5	unknown	0	0	0.86622	0	0	0	88 %	0
386	true	Empty	REVERSED Isoform 2 of Multidrug resistance-associated protein 4 OS=Homo sapiens OX=9606 GN=ABCC4	RRRRRsp|O15439-2|MRP4_HUMAN-DECOY (+2)		?		ABCC4	unknown	0	0	0.86622	0	0	0	92 %	0
392	true	Empty	REVERSED Isoform 2 of Long-chain-fatty-acid--CoA ligase 5 OS=Homo sapiens OX=9606 GN=ACSL5	RRRRRsp|Q9ULC5-3|ACSL5_HUMAN-DECOY (+2)		?		ACSL5	unknown	0	0	0.86622	0	0	0	90 %	0
397	true	Empty	REVERSED Isoform 2 of Killer cell lectin-like receptor subfamily G member 2 OS=Homo sapiens OX=9606 GN=KLRG2	RRRRRsp|A4D1S0-2|KLRG2_HUMAN-DECOY (+1)		?		KLRG2	unknown	0	0	0.86622	0	0	0	99 %	0
404	true	Empty	REVERSED Isoform 2 of Hexokinase-4 OS=Homo sapiens OX=9606 GN=GCK	RRRRRsp|P35557-2|HXK4_HUMAN-DECOY (+2)		?		GCK	unknown	0	0	0.86622	0	0	0	90 %	0
419	true	Empty	REVERSED Isoform 2 of DnaJ homolog subfamily B member 13 OS=Homo sapiens OX=9606 GN=DNAJB13	RRRRRsp|P59910-2|DJB13_HUMAN-DECOY		?		DNAJB13	unknown	0	0	0.86622	0	0	0	84 %	0
423	true	Empty	REVERSED Isoform 2 of Cytoplasmic FMR1-interacting protein 2 OS=Homo sapiens OX=9606 GN=CYFIP2	RRRRRsp|Q96F07-2|CYFP2_HUMAN-DECOY (+1)		?		CYFIP2	unknown	0	0	0.86622	0	0	0	88 %	0
442	true	Empty	REVERSED Isoform 2 of AT-rich interactive domain-containing protein 1A OS=Homo sapiens OX=9606 GN=ARID1A	RRRRRsp|O14497-2|ARI1A_HUMAN-DECOY (+2)		?		ARID1A	unknown	0	0	0.86622	0	0	0	90 %	0
478	true	Empty	REVERSED Dedicator of cytokinesis protein 11 OS=Homo sapiens OX=9606 GN=DOCK11 PE=1 SV=2	RRRRRsp|Q5JSL3|DOC11_HUMAN-DECOY		?		DOCK11	unknown	0	0	0.86622	0	0	0	91 %	0
484	true	Empty	REVERSED CEP295 N-terminal-like protein OS=Homo sapiens OX=9606 GN=CEP295NL PE=2 SV=1	RRRRRsp|Q96MC4|C295L_HUMAN-DECOY		?		CEP295NL	unknown	0	0	0.86622	0	0	0	89 %	0
526	true	Empty	Pyrin OS=Homo sapiens OX=9606 GN=MEFV PE=1 SV=1	O15553	MEFV	86 kDa		MEFV	unknown	0	0	0.86622	0	0	0	85 %	0
559	true	Empty	Protein MEMO1 OS=Homo sapiens OX=9606 GN=MEMO1 PE=1 SV=1	Q9Y316 (+2)	MEMO1	34 kDa		MEMO1	unknown	0	0	0.86622	0	0	0	84 %	0
573	true	Empty	Protein arginine methyltransferase NDUFAF7, mitochondrial OS=Homo sapiens OX=9606 GN=NDUFAF7 PE=1 SV=1	Q7L592 (+1)	NDUFAF7	49 kDa		NDUFAF7	unknown	0	0	0.86622	0	0	0	98 %	0
598	true	Empty	Programmed cell death protein 10 OS=Homo sapiens OX=9606 GN=PDCD10 PE=1 SV=1	Q9BUL8	PDCD10	25 kDa		PDCD10	unknown	0	0	0.86622	0	0	0	97 %	0
628	true	Empty	Phosphomannomutase 2 OS=Homo sapiens OX=9606 GN=PMM2 PE=1 SV=1	O15305 (+1)	PMM2	28 kDa		PMM2	unknown	0	0	0.86622	0	0	0	98 %	0
632	true	Empty	Phosphatidylinositol phosphatase PTPRQ OS=Homo sapiens OX=9606 GN=PTPRQ PE=1 SV=2	Q9UMZ3	PTPRQ	261 kDa		PTPRQ	unknown	0	0	0.86622	0	0	0	91 %	0
652	true	Empty	Omega-amidase NIT2 OS=Homo sapiens OX=9606 GN=NIT2 PE=1 SV=1	Q9NQR4	NIT2	31 kDa		NIT2	unknown	0	0	0.86622	0	0	0	100 %	0
682	true	Empty	NADH dehydrogenase [ubiquinone] iron-sulfur protein 2, mitochondrial OS=Homo sapiens OX=9606 GN=NDUFS2 PE=1 SV=2	O75306 (+1)	NDUFS2	53 kDa		NDUFS2	unknown	0	0	0.86622	0	0	0	95 %	0
683	true	Empty	N(G),N(G)-dimethylarginine dimethylaminohydrolase 2 OS=Homo sapiens OX=9606 GN=DDAH2 PE=1 SV=1	O95865	DDAH2	30 kDa		DDAH2	unknown	0	0	0.86622	0	0	0	93 %	0
687	true	Empty	Myosin regulatory light chain 12B OS=Homo sapiens OX=9606 GN=MYL12B PE=1 SV=2	O14950 (+1)	MYL12B	20 kDa		MYL12B	unknown	0	0	0.86622	0	0	0	87 %	0
690	true	Empty	Mucin-16 OS=Homo sapiens OX=9606 GN=MUC16 PE=1 SV=3	Q8WXI7	MUC16	1519 kDa		MUC16	unknown	0	0	0.86622	0	0	0	93 %	0
692	true	Empty	MOB kinase activator 1B OS=Homo sapiens OX=9606 GN=MOB1B PE=1 SV=3	Q7L9L4 (+2)	MOB1B	25 kDa		MOB1B	unknown	0	0	0.86622	0	0	0	100 %	0
697	true	Empty	Minor capsid protein L2 OS=Human papillomavirus 23 OX=37955 GN=L2 PE=3 SV=1	P50797	L2	57 kDa		L2	unknown	0	0	0.86622	0	0	0	89 %	0
701	true	Empty	Methionine adenosyltransferase 2 subunit beta OS=Homo sapiens OX=9606 GN=MAT2B PE=1 SV=1	Q9NZL9 (+4)	MAT2B	38 kDa		MAT2B	unknown	0	0	0.86622	0	0	0	88 %	0
717	true	Empty	Liprin-alpha-2 OS=Homo sapiens OX=9606 GN=PPFIA2 PE=1 SV=2	O75334 (+9)	PPFIA2	143 kDa		PPFIA2	unknown	0	0	0.86622	0	0	0	90 %	0
720	true	Empty	LIM homeobox transcription factor 1-beta OS=Homo sapiens OX=9606 GN=LMX1B PE=1 SV=3	O60663 (+3)	LMX1B	45 kDa		LMX1B	unknown	0	0	0.86622	0	0	0	88 %	0
727	true	Empty	Large structural protein OS=Australian bat lyssavirus (isolate Human/AUS/1998) OX=446562 GN=L PE=3 SV=1	Q8JTG9 (+1)	L	243 kDa		L	unknown	0	0	0.86622	0	0	0	85 %	0
817	true	Empty	Isoform 2 of Coiled-coil domain-containing protein 40 OS=Homo sapiens OX=9606 GN=CCDC40	Q4G0X9-2	CCDC40	117 kDa	true	CCDC40	unknown	0	0	0.86622	0	0	0	96 %	0
822	true	Empty	Isoform 1 of Uracil-DNA glycosylase OS=Homo sapiens OX=9606 GN=UNG	P13051-2 (+13)	UNG	34 kDa		UNG	unknown	0	0	0.86622	0	0	0	93 %	0
823	true	Empty	Isocitrate dehydrogenase [NAD] subunit gamma, mitochondrial OS=Homo sapiens OX=9606 GN=IDH3G PE=1 SV=1	P51553 (+1)	IDH3G	43 kDa		IDH3G	unknown	0	0	0.86622	0	0	0	91 %	0
890	true	Empty	Hexokinase-1 OS=Homo sapiens OX=9606 GN=HK1 PE=1 SV=3	P19367 (+3)	HK1	102 kDa		HK1	unknown	0	0	0.86622	0	0	0	92 %	0
928	true	Empty	Growth arrest-specific protein 1 OS=Homo sapiens OX=9606 GN=GAS1 PE=2 SV=2	P54826	GAS1	36 kDa		GAS1	unknown	0	0	0.86622	0	0	0	98 %	0
949	true	Empty	Girdin OS=Homo sapiens OX=9606 GN=CCDC88A PE=1 SV=2	Q3V6T2 (+4)	CCDC88A	216 kDa		CCDC88A	unknown	0	0	0.86622	0	0	0	90 %	0
968	true	Empty	Filamin-A-interacting protein 1 OS=Homo sapiens OX=9606 GN=FILIP1 PE=1 SV=1	Q7Z7B0 (+1)	FILIP1	138 kDa		FILIP1	unknown	0	0	0.86622	0	0	0	87 %	0
988	true	Empty	Exosome complex component RRP41 OS=Homo sapiens OX=9606 GN=EXOSC4 PE=1 SV=3	Q9NPD3	EXOSC4	26 kDa		EXOSC4	unknown	0	0	0.86622	0	0	0	95 %	0
1022	true	Empty	Elongation factor Tu, mitochondrial OS=Homo sapiens OX=9606 GN=TUFM PE=1 SV=2	P49411	TUFM	50 kDa		TUFM	unknown	0	0	0.86622	0	0	0	91 %	0
1089	true	Empty	Cytochrome c oxidase subunit 7A2, mitochondrial OS=Homo sapiens OX=9606 GN=COX7A2 PE=1 SV=1	P14406	COX7A2	9 kDa		COX7A2	unknown	0	0	0.86622	0	0	0	84 %	0
1099	true	Empty	Cyclic nucleotide-binding domain-containing protein 2 OS=Homo sapiens OX=9606 GN=CNBD2 PE=2 SV=2	Q96M20 (+1)	CNBD2	68 kDa		CNBD2	unknown	0	0	0.86622	0	0	0	85 %	0
1110	true	Empty	Collagen alpha-1(XV) chain OS=Homo sapiens OX=9606 GN=COL15A1 PE=1 SV=2	P39059	COL15A1	142 kDa		COL15A1	unknown	0	0	0.86622	0	0	0	88 %	0
1155	true	Empty	Casein kinase II subunit beta OS=Homo sapiens OX=9606 GN=CSNK2B PE=1 SV=1	P67870	CSNK2B	25 kDa		CSNK2B	unknown	0	0	0.86622	0	0	0	98 %	0
1160	true	Empty	Capsid scaffolding protein OS=Human herpesvirus 2 (strain HG52) OX=10315 GN=UL26 PE=3 SV=1	P89449	UL26	67 kDa		UL26	unknown	0	0	0.86622	0	0	0	88 %	0
1166	true	Empty	Calpain small subunit 1 OS=Homo sapiens OX=9606 GN=CAPNS1 PE=1 SV=1	P04632	CAPNS1	28 kDa		CAPNS1	unknown	0	0	0.86622	0	0	0	84 %	0
1170	true	Empty	Calcium-activated chloride channel regulator 4 OS=Homo sapiens OX=9606 GN=CLCA4 PE=1 SV=2	Q14CN2 (+1)	CLCA4	101 kDa		CLCA4	unknown	0	0	0.86622	0	0	0	96 %	0
1212	true	Empty	Arf-GAP with GTPase, ANK repeat and PH domain-containing protein 3 OS=Homo sapiens OX=9606 GN=AGAP3 PE=1 SV=2	Q96P47 (+3)	AGAP3	95 kDa		AGAP3	unknown	0	0	0.86622	0	0	0	94 %	0
1233	true	Empty	Ankyrin repeat and SOCS box protein 18 OS=Homo sapiens OX=9606 GN=ASB18 PE=2 SV=2	Q6ZVZ8 (+1)	ASB18	51 kDa		ASB18	unknown	0	0	0.86622	0	0	0	99 %	0
1239	true	Empty	ALX homeobox protein 1 OS=Homo sapiens OX=9606 GN=ALX1 PE=1 SV=2	Q15699	ALX1	37 kDa		ALX1	unknown	0	0	0.86622	0	0	0	90 %	0
1279	true	Empty	Actin-related protein 2/3 complex subunit 2 OS=Homo sapiens OX=9606 GN=ARPC2 PE=1 SV=1	O15144	ARPC2	34 kDa		ARPC2	unknown	0	0	0.86622	0	0	0	88 %	0
1346	true	Empty	40S ribosomal protein S15 OS=Homo sapiens OX=9606 GN=RPS15 PE=1 SV=2	P62841	RPS15	17 kDa		RPS15	unknown	0	0	0.86622	0	0	0	92 %	0
1368	true	Empty	26S proteasome non-ATPase regulatory subunit 14 OS=Homo sapiens OX=9606 GN=PSMD14 PE=1 SV=1	O00487	PSMD14	35 kDa		PSMD14	unknown	0	0	0.86622	0	0	0	100 %	0
758	true	Empty	Keratin, type I cytoskeletal 15 OS=Homo sapiens OX=9606 GN=KRT15 PE=1 SV=3	P19012	KRT15	49 kDa	true	KRT15	unknown	0	67.193	0	0	0	98 %	0	0
472	true	Empty	REVERSED E3 SUMO-protein ligase RanBP2 OS=Homo sapiens OX=9606 GN=RANBP2 PE=1 SV=2	RRRRRsp|P49792|RBP2_HUMAN-DECOY	RANBP2	?		RANBP2	unknown	0	23.843	0	0	0	100 %	0	0
17	true	Empty	WD repeat-containing protein 49 OS=Homo sapiens OX=9606 GN=WDR49 PE=2 SV=1	Q8IV35 (+1)	WDR49	79 kDa		WDR49	unknown	0	16.256	0	0	0	98 %	0	0
95	true	Empty	Transcription initiation factor TFIID subunit 2 OS=Homo sapiens OX=9606 GN=TAF2 PE=1 SV=3	Q6P1X5	TAF2	137 kDa		TAF2	unknown	0	15.173	0	0	0	96 %	0	0
418	true	Empty	REVERSED Isoform 2 of E3 ubiquitin-protein ligase LNX OS=Homo sapiens OX=9606 GN=LNX1	RRRRRsp|Q8TBB1-2|LNX1_HUMAN-DECOY (+1)		?		LNX1	unknown	0	13.005	0	0	0	97 %	0	0
490	true	Empty	REVERSED Bone morphogenetic protein 15 OS=Homo sapiens OX=9606 GN=BMP15 PE=1 SV=2	RRRRRsp|O95972|BMP15_HUMAN-DECOY		?		BMP15	unknown	0	11.921	0	0	0	99 %	0	0
435	true	Empty	REVERSED Isoform 2 of Cerebral cavernous malformations 2 protein-like OS=Homo sapiens OX=9606 GN=CCM2L	RRRRRsp|Q9NUG4-2|CCM2L_HUMAN-DECOY (+2)		?		CCM2L	unknown	0	9.7538	0	0	0	88 %	0	0
388	true	Empty	REVERSED Isoform 2 of Mitogen-activated protein kinase kinase kinase 21 OS=Homo sapiens OX=9606 GN=MAP3K21	RRRRRsp|Q5TCX8-2|M3K21_HUMAN-DECOY (+1)		?		MAP3K21	unknown	0	8.67	0	0	0	100 %	0	0
483	true	Empty	REVERSED Ceramide-1-phosphate transfer protein OS=Homo sapiens OX=9606 GN=CPTP PE=1 SV=1	RRRRRsp|Q5TA50|CPTP_HUMAN-DECOY		?		CPTP	unknown	0	8.67	0	0	0	93 %	0	0
170	true	Empty	Short transient receptor potential channel 6 OS=Homo sapiens OX=9606 GN=TRPC6 PE=1 SV=1	Q9Y210 (+2)	TRPC6	106 kDa		TRPC6	unknown	0	7.5863	0	0	0	90 %	0	0
303	true	Empty	REVERSED KATNB1-like protein 1 OS=Homo sapiens OX=9606 GN=KATNBL1 PE=1 SV=1	RRRRRsp|Q9H079|KTBL1_HUMAN-DECOY		?		KATNBL1	unknown	0	6.5025	0	0	0	88 %	0	0
504	true	Empty	Regulatory protein E2 OS=Human papillomavirus 38 OX=37959 GN=E2 PE=3 SV=1	Q80910	E2	50 kDa		E2	unknown	0	6.5025	0	0	0	98 %	0	0
839	true	Empty	Inositol 1,4,5-trisphosphate receptor type 1 OS=Homo sapiens OX=9606 GN=ITPR1 PE=1 SV=3	Q14643 (+7)	ITPR1	314 kDa		ITPR1	unknown	0	6.5025	0	0	0	100 %	0	0
1113	true	Empty	Coiled-coil domain-containing protein 25 OS=Homo sapiens OX=9606 GN=CCDC25 PE=1 SV=2	Q86WR0	CCDC25	24 kDa		CCDC25	unknown	0	6.5025	0	0	0	92 %	0	0
1202	true	Empty	ATP-binding cassette sub-family A member 10 OS=Homo sapiens OX=9606 GN=ABCA10 PE=2 SV=3	Q8WWZ4 (+1)	ABCA10	176 kDa		ABCA10	unknown	0	6.5025	0	0	0	98 %	0	0
1277	true	Empty	Actin-related protein 2/3 complex subunit 4 OS=Homo sapiens OX=9606 GN=ARPC4 PE=1 SV=3	P59998 (+1)	ARPC4	20 kDa		ARPC4	unknown	0	6.5025	0	0	0	100 %	0	0
291	true	Empty	REVERSED NACHT, LRR and PYD domains-containing protein 5 OS=Homo sapiens OX=9606 GN=NLRP5 PE=1 SV=2	RRRRRsp|P59047|NALP5_HUMAN-DECOY		?		NLRP5	unknown	0	5.4188	0	0	0	98 %	0	0
406	true	Empty	REVERSED Isoform 2 of Golgin subfamily B member 1 OS=Homo sapiens OX=9606 GN=GOLGB1	RRRRRsp|Q14789-2|GOGB1_HUMAN-DECOY (+3)		?		GOLGB1	unknown	0	5.4188	0	0	0	99 %	0	0
797	true	Empty	Isoform 3 of CLIP-associating protein 2 OS=Homo sapiens OX=9606 GN=CLASP2	O75122-3 (+1)	CLASP2	166 kDa		CLASP2	unknown	0	5.4188	0	0	0	100 %	0	0
1019	true	Empty	Endothelial differentiation-related factor 1 OS=Homo sapiens OX=9606 GN=EDF1 PE=1 SV=1	O60869 (+2)	EDF1	16 kDa		EDF1	unknown	0	5.4188	0	0	0	100 %	0	0
1051	true	Empty	DNA-directed RNA polymerase II subunit RPB1 OS=Homo sapiens OX=9606 GN=POLR2A PE=1 SV=2	P24928	POLR2A	217 kDa		POLR2A	unknown	0	5.4188	0	0	0	100 %	0	0
1079	true	Empty	Delta-1-pyrroline-5-carboxylate synthase OS=Homo sapiens OX=9606 GN=ALDH18A1 PE=1 SV=2	P54886 (+1)	ALDH18A1	87 kDa		ALDH18A1	unknown	0	5.4188	0	0	0	94 %	0	0
1084	true	Empty	Cytosolic acyl coenzyme A thioester hydrolase OS=Homo sapiens OX=9606 GN=ACOT7 PE=1 SV=3	O00154 (+6)	ACOT7	42 kDa		ACOT7	unknown	0	5.4188	0	0	0	100 %	0	0
1098	true	Empty	Cyclin-D1-binding protein 1 OS=Homo sapiens OX=9606 GN=CCNDBP1 PE=1 SV=2	O95273 (+3)	CCNDBP1	40 kDa		CCNDBP1	unknown	0	5.4188	0	0	0	91 %	0	0
1172	true	Empty	CAD protein OS=Homo sapiens OX=9606 GN=CAD PE=1 SV=3	P27708	CAD	243 kDa		CAD	unknown	0	5.4188	0	0	0	100 %	0	0
1263	true	Empty	Adenylate kinase isoenzyme 1 OS=Homo sapiens OX=9606 GN=AK1 PE=1 SV=3	P00568	AK1	22 kDa		AK1	unknown	0	5.4188	0	0	0	100 %	0	0
158	true	Empty	Sorting nexin-2 OS=Homo sapiens OX=9606 GN=SNX2 PE=1 SV=2	O60749 (+1)	SNX2	58 kDa		SNX2	unknown	0	4.335	0	0	0	100 %	0	0
197	true	Empty	Sentrin-specific protease 2 OS=Homo sapiens OX=9606 GN=SENP2 PE=1 SV=3	Q9HC62 (+1)	SENP2	68 kDa		SENP2	unknown	0	4.335	0	0	0	100 %	0	0
430	true	Empty	REVERSED Isoform 2 of CLIP-associating protein 1 OS=Homo sapiens OX=9606 GN=CLASP1	RRRRRsp|Q7Z460-2|CLAP1_HUMAN-DECOY (+4)		?		CLASP1	unknown	0	4.335	0	0	0	92 %	0	0
440	true	Empty	REVERSED Isoform 2 of Bromodomain adjacent to zinc finger domain protein 2B OS=Homo sapiens OX=9606 GN=BAZ2B	RRRRRsp|Q9UIF8-2|BAZ2B_HUMAN-DECOY (+4)		?		BAZ2B	unknown	0	4.335	0	0	0	95 %	0	0
459	true	Empty	REVERSED Genome polyprotein OS=Kunjin virus (strain MRM61C) OX=11078 PE=1 SV=1	RRRRRsp|P14335|POLG_KUNJM-DECOY		?		1	unknown	0	4.335	0	0	0	99 %	0	0
500	true	Empty	REVERSED Adenylyltransferase and sulfurtransferase MOCS3 OS=Homo sapiens OX=9606 GN=MOCS3 PE=1 SV=1	RRRRRsp|O95396|MOCS3_HUMAN-DECOY		?		MOCS3	unknown	0	4.335	0	0	0	99 %	0	0
1224	true	Empty	Antiviral innate immune response receptor RIG-I OS=Homo sapiens OX=9606 GN=DDX58 PE=1 SV=2	O95786 (+1)	DDX58	107 kDa		DDX58	unknown	0	4.335	0	0	0	100 %	0	0
28	true	Empty	Valine--tRNA ligase OS=Homo sapiens OX=9606 GN=VARS1 PE=1 SV=4	P26640	VARS1	140 kDa		VARS1	unknown	0	3.2513	0	0	0	100 %	0	0
283	true	Empty	REVERSED Non-structural protein 3 OS=Rotavirus A (isolate RVA/Human/United Kingdom/A64/1987/G10P11[14]) OX=578827 PE=3 SV=1	RRRRRsp|B3SRR3|NSP3_ROTH7-DECOY		?		3	unknown	0	3.2513	0	0	0	93 %	0	0
301	true	Empty	REVERSED Kinesin-like protein KIF28P OS=Homo sapiens OX=9606 GN=KIF28P PE=3 SV=2	RRRRRsp|B7ZC32|KIF28_HUMAN-DECOY		?		KIF28P	unknown	0	3.2513	0	0	0	88 %	0	0
407	true	Empty	REVERSED Isoform 2 of Golgin subfamily A member 2 OS=Homo sapiens OX=9606 GN=GOLGA2	RRRRRsp|Q08379-2|GOGA2_HUMAN-DECOY (+1)		?		GOLGA2	unknown	0	3.2513	0	0	0	97 %	0	0
420	true	Empty	REVERSED Isoform 2 of Disks large homolog 5 OS=Homo sapiens OX=9606 GN=DLG5	RRRRRsp|Q8TDM6-2|DLG5_HUMAN-DECOY (+2)		?		DLG5	unknown	0	3.2513	0	0	0	99 %	0	0
425	true	Empty	REVERSED Isoform 2 of Cysteine sulfinic acid decarboxylase OS=Homo sapiens OX=9606 GN=CSAD	RRRRRsp|Q9Y600-2|CSAD_HUMAN-DECOY (+2)		?		CSAD	unknown	0	3.2513	0	0	0	97 %	0	0
495	true	Empty	REVERSED ATP-dependent RNA helicase SUPV3L1, mitochondrial OS=Homo sapiens OX=9606 GN=SUPV3L1 PE=1 SV=1	RRRRRsp|Q8IYB8|SUV3_HUMAN-DECOY		?		SUPV3L1	unknown	0	3.2513	0	0	0	99 %	0	0
507	true	Empty	Receptor-transporting protein 3 OS=Homo sapiens OX=9606 GN=RTP3 PE=1 SV=1	Q9BQQ7	RTP3	27 kDa		RTP3	unknown	0	3.2513	0	0	0	99 %	0	0
711	true	Empty	Lysosomal-trafficking regulator OS=Homo sapiens OX=9606 GN=LYST PE=1 SV=3	Q99698	LYST	429 kDa		LYST	unknown	0	3.2513	0	0	0	92 %	0	0
732	true	Empty	La-related protein 1 OS=Homo sapiens OX=9606 GN=LARP1 PE=1 SV=2	Q6PKG0	LARP1	124 kDa		LARP1	unknown	0	3.2513	0	0	0	100 %	0	0
790	true	Empty	Isoform 3 of Protein SEC13 homolog OS=Homo sapiens OX=9606 GN=SEC13	P55735-3	SEC13	41 kDa		SEC13	unknown	0	3.2513	0	0	0	100 %	0	0
832	true	Empty	Inter-alpha-trypsin inhibitor heavy chain H3 OS=Homo sapiens OX=9606 GN=ITIH3 PE=1 SV=2	Q06033 (+1)	ITIH3	100 kDa		ITIH3	unknown	0	3.2513	0	0	0	100 %	0	0
1091	true	Empty	Cytochrome b5 reductase 4 OS=Homo sapiens OX=9606 GN=CYB5R4 PE=1 SV=1	Q7L1T6	CYB5R4	59 kDa		CYB5R4	unknown	0	3.2513	0	0	0	99 %	0	0
1118	true	Empty	Coatomer subunit delta OS=Homo sapiens OX=9606 GN=ARCN1 PE=1 SV=1	P48444 (+1)	ARCN1	57 kDa		ARCN1	unknown	0	3.2513	0	0	0	100 %	0	0
1150	true	Empty	Catenin alpha-2 OS=Homo sapiens OX=9606 GN=CTNNA2 PE=1 SV=5	P26232 (+5)	CTNNA2	105 kDa		CTNNA2	unknown	0	3.2513	0	0	0	95 %	0	0
1152	true	Empty	Catalase OS=Homo sapiens OX=9606 GN=CAT PE=1 SV=3	P04040	CAT	60 kDa		CAT	unknown	0	3.2513	0	0	0	99 %	0	0
1372	true	Empty	26S proteasome non-ATPase regulatory subunit 9 OS=Homo sapiens OX=9606 GN=PSMD9 PE=1 SV=3	O00233 (+1)	PSMD9	25 kDa		PSMD9	unknown	0	3.2513	0	0	0	99 %	0	0
39	true	Empty	Uncharacterized protein DKFZp434B061 OS=Homo sapiens OX=9606 PE=2 SV=2	Q9UF83		59 kDa		2	unknown	0	2.1675	0	0	0	94 %	0	0
61	true	Empty	U2 small nuclear ribonucleoprotein A' OS=Homo sapiens OX=9606 GN=SNRPA1 PE=1 SV=2	P09661	SNRPA1	28 kDa		SNRPA1	unknown	0	2.1675	0	0	0	100 %	0	0
116	true	Empty	Teneurin-3 OS=Homo sapiens OX=9606 GN=TENM3 PE=2 SV=3	Q9P273	TENM3	301 kDa		TENM3	unknown	0	2.1675	0	0	0	99 %	0	0
134	true	Empty	Synaptopodin-2 OS=Homo sapiens OX=9606 GN=SYNPO2 PE=1 SV=2	Q9UMS6 (+4)	SYNPO2	118 kDa		SYNPO2	unknown	0	2.1675	0	0	0	96 %	0	0
174	true	Empty	Serum amyloid A-2 protein OS=Homo sapiens OX=9606 GN=SAA2 PE=1 SV=1	P0DJI9	SAA2	14 kDa		SAA2	unknown	0	2.1675	0	0	0	100 %	0	0
200	true	Empty	S-methylmethionine--homocysteine S-methyltransferase BHMT2 OS=Homo sapiens OX=9606 GN=BHMT2 PE=1 SV=1	Q9H2M3 (+1)	BHMT2	40 kDa		BHMT2	unknown	0	2.1675	0	0	0	100 %	0	0
245	true	Empty	REVERSED Serine/threonine-protein kinase 35 OS=Homo sapiens OX=9606 GN=STK35 PE=1 SV=2	RRRRRsp|Q8TDR2|STK35_HUMAN-DECOY		?		STK35	unknown	0	2.1675	0	0	0	99 %	0	0
278	true	Empty	REVERSED Olfactory receptor 6C74 OS=Homo sapiens OX=9606 GN=OR6C74 PE=2 SV=1	RRRRRsp|A6NCV1|O6C74_HUMAN-DECOY		?		OR6C74	unknown	0	2.1675	0	0	0	92 %	0	0
284	true	Empty	REVERSED Non-structural protein 1 OS=Influenza C virus (strain C/California/1978) OX=203224 GN=NS PE=3 SV=2	RRRRRsp|P06944|NS1_INCCA-DECOY (+8)		?		NS	unknown	0	2.1675	0	0	0	96 %	0	0
380	true	Empty	REVERSED Isoform 2 of Nicastrin OS=Homo sapiens OX=9606 GN=NCSTN	RRRRRsp|Q92542-2|NICA_HUMAN-DECOY (+1)		?		NCSTN	unknown	0	2.1675	0	0	0	92 %	0	0
417	true	Empty	REVERSED Isoform 2 of E3 ubiquitin-protein ligase UBR4 OS=Homo sapiens OX=9606 GN=UBR4	RRRRRsp|Q5T4S7-2|UBR4_HUMAN-DECOY (+4)		?		UBR4	unknown	0	2.1675	0	0	0	96 %	0	0
463	true	Empty	REVERSED F-box only protein 41 OS=Homo sapiens OX=9606 GN=FBXO41 PE=2 SV=5	RRRRRsp|Q8TF61|FBX41_HUMAN-DECOY		?		FBXO41	unknown	0	2.1675	0	0	0	97 %	0	0
485	true	Empty	REVERSED Centrosomal protein of 135 kDa OS=Homo sapiens OX=9606 GN=CEP135 PE=1 SV=2	RRRRRsp|Q66GS9|CP135_HUMAN-DECOY		?		CEP135	unknown	0	2.1675	0	0	0	99 %	0	0
496	true	Empty	REVERSED Ataxin-7-like protein 2 OS=Homo sapiens OX=9606 GN=ATXN7L2 PE=1 SV=1	RRRRRsp|Q5T6C5|AT7L2_HUMAN-DECOY		?		ATXN7L2	unknown	0	2.1675	0	0	0	99 %	0	0
528	true	Empty	Putative uncharacterized protein FLJ34945 OS=Homo sapiens OX=9606 PE=2 SV=1	Q8NAQ8		14 kDa		2	unknown	0	2.1675	0	0	0	91 %	0	0
535	true	Empty	Protocadherin Fat 2 OS=Homo sapiens OX=9606 GN=FAT2 PE=1 SV=2	Q9NYQ8	FAT2	479 kDa		FAT2	unknown	0	2.1675	0	0	0	100 %	0	0
564	true	Empty	Protein FAM117A OS=Homo sapiens OX=9606 GN=FAM117A PE=1 SV=1	Q9C073	FAM117A	48 kDa		FAM117A	unknown	0	2.1675	0	0	0	100 %	0	0
603	true	Empty	Probable ATP-dependent RNA helicase DDX6 OS=Homo sapiens OX=9606 GN=DDX6 PE=1 SV=2	P26196	DDX6	54 kDa		DDX6	unknown	0	2.1675	0	0	0	97 %	0	0
857	true	Empty	Immunoglobulin kappa variable 4-1 OS=Homo sapiens OX=9606 GN=IGKV4-1 PE=1 SV=1	P06312	IGKV4-1	13 kDa		IGKV4-1	unknown	0	2.1675	0	0	0	100 %	0	0
911	true	Empty	Helicase with zinc finger domain 2 OS=Homo sapiens OX=9606 GN=HELZ2 PE=1 SV=6	Q9BYK8 (+2)	HELZ2	295 kDa		HELZ2	unknown	0	2.1675	0	0	0	93 %	0	0
943	true	Empty	Glutathione S-transferase A3 OS=Homo sapiens OX=9606 GN=GSTA3 PE=1 SV=3	Q16772	GSTA3	25 kDa	true	GSTA3	unknown	0	2.1675	0	0	0	100 %	0	0
962	true	Empty	Fragile X mental retardation syndrome-related protein 1 OS=Homo sapiens OX=9606 GN=FXR1 PE=1 SV=3	P51114 (+12)	FXR1	70 kDa		FXR1	unknown	0	2.1675	0	0	0	92 %	0	0
971	true	Empty	Fatty acid-binding protein, liver OS=Homo sapiens OX=9606 GN=FABP1 PE=1 SV=1	P07148 (+1)	FABP1	14 kDa		FABP1	unknown	0	2.1675	0	0	0	97 %	0	0
978	true	Empty	FACT complex subunit SSRP1 OS=Homo sapiens OX=9606 GN=SSRP1 PE=1 SV=1	Q08945	SSRP1	81 kDa		SSRP1	unknown	0	2.1675	0	0	0	98 %	0	0
1090	true	Empty	Cytochrome c oxidase assembly protein COX20, mitochondrial OS=Homo sapiens OX=9606 GN=COX20 PE=1 SV=2	Q5RI15 (+1)	COX20	13 kDa		COX20	unknown	0	2.1675	0	0	0	92 %	0	0
1092	true	Empty	Cystatin-B OS=Homo sapiens OX=9606 GN=CSTB PE=1 SV=2	P04080	CSTB	11 kDa		CSTB	unknown	0	2.1675	0	0	0	92 %	0	0
2	true	Empty	Zona pellucida-binding protein 1 OS=Homo sapiens OX=9606 GN=ZPBP PE=2 SV=1	Q9BS86 (+1)	ZPBP	40 kDa		ZPBP	unknown	0	1.0838	0	0	0	92 %	0	0
6	true	Empty	Zinc finger protein 267 OS=Homo sapiens OX=9606 GN=ZNF267 PE=1 SV=3	Q14586 (+4)	ZNF267	87 kDa		ZNF267	unknown	0	1.0838	0	0	0	98 %	0	0
7	true	Empty	Zinc finger MYND domain-containing protein 11 OS=Homo sapiens OX=9606 GN=ZMYND11 PE=1 SV=2	Q15326 (+5)	ZMYND11	71 kDa		ZMYND11	unknown	0	1.0838	0	0	0	91 %	0	0
8	true	Empty	Zinc finger CCCH-type antiviral protein 1 OS=Homo sapiens OX=9606 GN=ZC3HAV1 PE=1 SV=3	Q7Z2W4 (+2)	ZC3HAV1	101 kDa		ZC3HAV1	unknown	0	1.0838	0	0	0	98 %	0	0
20	true	Empty	WD repeat-containing protein 1 OS=Homo sapiens OX=9606 GN=WDR1 PE=1 SV=4	O75083 (+1)	WDR1	66 kDa		WDR1	unknown	0	1.0838	0	0	0	99 %	0	0
87	true	Empty	Transmembrane protein 200C OS=Homo sapiens OX=9606 GN=TMEM200C PE=2 SV=2	A6NKL6	TMEM200C	64 kDa		TMEM200C	unknown	0	1.0838	0	0	0	92 %	0	0
221	true	Empty	REVERSED Zinc finger CCCH domain-containing protein 7B OS=Homo sapiens OX=9606 GN=ZC3H7B PE=1 SV=2	RRRRRsp|Q9UGR2|Z3H7B_HUMAN-DECOY		?		ZC3H7B	unknown	0	1.0838	0	0	0	92 %	0	0
223	true	Empty	REVERSED von Willebrand factor OS=Homo sapiens OX=9606 GN=VWF PE=1 SV=4	RRRRRsp|P04275|VWF_HUMAN-DECOY		?		VWF	unknown	0	1.0838	0	0	0	93 %	0	0
265	true	Empty	REVERSED Protein lin-37 homolog OS=Homo sapiens OX=9606 GN=LIN37 PE=1 SV=1	RRRRRsp|Q96GY3|LIN37_HUMAN-DECOY		?		LIN37	unknown	0	1.0838	0	0	0	92 %	0	0
269	true	Empty	REVERSED Protein ARMCX6 OS=Homo sapiens OX=9606 GN=ARMCX6 PE=2 SV=1	RRRRRsp|Q7L4S7|ARMX6_HUMAN-DECOY		?		ARMCX6	unknown	0	1.0838	0	0	0	94 %	0	0
271	true	Empty	REVERSED Pre-glycoprotein polyprotein GP complex OS=Sabia mammarenavirus (isolate Human/Brasil/SPH114202/1990) OX=2169992 GN=GPC PE=1 SV=1	RRRRRsp|Q90037|GLYC_SABVB-DECOY		?		GPC	unknown	0	1.0838	0	0	0	95 %	0	0
302	true	Empty	REVERSED Kinase suppressor of Ras 2 OS=Homo sapiens OX=9606 GN=KSR2 PE=1 SV=2	RRRRRsp|Q6VAB6|KSR2_HUMAN-DECOY		?		KSR2	unknown	0	1.0838	0	0	0	96 %	0	0
328	true	Empty	REVERSED Isoform 3 of Immunoglobulin superfamily member 8 OS=Homo sapiens OX=9606 GN=IGSF8	RRRRRsp|Q969P0-3|IGSF8_HUMAN-DECOY (+1)		?		IGSF8	unknown	0	1.0838	0	0	0	92 %	0	0
379	true	Empty	REVERSED Isoform 2 of Nuclear cap-binding protein subunit 3 OS=Homo sapiens OX=9606 GN=NCBP3	RRRRRsp|Q53F19-2|NCBP3_HUMAN-DECOY (+1)		?		NCBP3	unknown	0	1.0838	0	0	0	88 %	0	0
399	true	Empty	REVERSED Isoform 2 of Intraflagellar transport protein 140 homolog OS=Homo sapiens OX=9606 GN=IFT140	RRRRRsp|Q96RY7-2|IF140_HUMAN-DECOY (+1)		?		IFT140	unknown	0	1.0838	0	0	0	99 %	0	0
438	true	Empty	REVERSED Isoform 2 of Cadherin EGF LAG seven-pass G-type receptor 3 OS=Homo sapiens OX=9606 GN=CELSR3	RRRRRsp|Q9NYQ7-2|CELR3_HUMAN-DECOY (+1)		?		CELSR3	unknown	0	1.0838	0	0	0	92 %	0	0
441	true	Empty	REVERSED Isoform 2 of ATP-dependent (S)-NAD(P)H-hydrate dehydratase OS=Homo sapiens OX=9606 GN=NAXD	RRRRRsp|Q8IW45-2|NNRD_HUMAN-DECOY (+3)		?		NAXD	unknown	0	1.0838	0	0	0	95 %	0	0
444	true	Empty	REVERSED Isoform 2 of 1-phosphatidylinositol 4,5-bisphosphate phosphodiesterase epsilon-1 OS=Homo sapiens OX=9606 GN=PLCE1	RRRRRsp|Q9P212-2|PLCE1_HUMAN-DECOY		?		PLCE1	unknown	0	1.0838	0	0	0	93 %	0	0
466	true	Empty	REVERSED Envelope glycoprotein B OS=Human herpesvirus 6B (strain Z29) OX=36351 GN=gB PE=3 SV=2	RRRRRsp|P36320|GB_HHV6Z-DECOY		?		gB	unknown	0	1.0838	0	0	0	92 %	0	0
487	true	Empty	REVERSED Cell adhesion molecule 4 OS=Homo sapiens OX=9606 GN=CADM4 PE=1 SV=1	RRRRRsp|Q8NFZ8|CADM4_HUMAN-DECOY		?		CADM4	unknown	0	1.0838	0	0	0	94 %	0	0
569	true	Empty	Protein CutA OS=Homo sapiens OX=9606 GN=CUTA PE=1 SV=2	O60888 (+2)	CUTA	19 kDa		CUTA	unknown	0	1.0838	0	0	0	95 %	0	0
608	true	Empty	Pre-mRNA-splicing factor ATP-dependent RNA helicase DHX15 OS=Homo sapiens OX=9606 GN=DHX15 PE=1 SV=2	O43143	DHX15	91 kDa		DHX15	unknown	0	1.0838	0	0	0	88 %	0	0
610	true	Empty	Portal protein OS=Human herpesvirus 2 (strain HG52) OX=10315 GN=UL6 PE=3 SV=1	P89429	UL6	75 kDa		UL6	unknown	0	1.0838	0	0	0	97 %	0	0
625	true	Empty	Pigment epithelium-derived factor OS=Homo sapiens OX=9606 GN=SERPINF1 PE=1 SV=4	P36955	SERPINF1	46 kDa		SERPINF1	unknown	0	1.0838	0	0	0	94 %	0	0
649	true	Empty	Parathymosin OS=Homo sapiens OX=9606 GN=PTMS PE=1 SV=2	P20962	PTMS	12 kDa		PTMS	unknown	0	1.0838	0	0	0	99 %	0	0
671	true	Empty	Non-histone chromosomal protein HMG-17 OS=Homo sapiens OX=9606 GN=HMGN2 PE=1 SV=3	P05204	HMGN2	9 kDa		HMGN2	unknown	0	1.0838	0	0	0	99 %	0	0
684	true	Empty	N(G),N(G)-dimethylarginine dimethylaminohydrolase 1 OS=Homo sapiens OX=9606 GN=DDAH1 PE=1 SV=3	O94760	DDAH1	31 kDa		DDAH1	unknown	0	1.0838	0	0	0	93 %	0	0
700	true	Empty	Methionine--tRNA ligase, cytoplasmic OS=Homo sapiens OX=9606 GN=MARS1 PE=1 SV=2	P56192 (+1)	MARS1	101 kDa		MARS1	unknown	0	1.0838	0	0	0	100 %	0	0
729	true	Empty	Ladinin-1 OS=Homo sapiens OX=9606 GN=LAD1 PE=1 SV=2	O00515	LAD1	57 kDa		LAD1	unknown	0	1.0838	0	0	0	93 %	0	0
763	true	Empty	Kelch-like protein 35 OS=Homo sapiens OX=9606 GN=KLHL35 PE=1 SV=3	Q6PF15 (+1)	KLHL35	63 kDa		KLHL35	unknown	0	1.0838	0	0	0	94 %	0	0
765	true	Empty	Jupiter microtubule associated homolog 1 OS=Homo sapiens OX=9606 GN=JPT1 PE=1 SV=3	Q9UK76 (+2)	JPT1	16 kDa		JPT1	unknown	0	1.0838	0	0	0	93 %	0	0
836	true	Empty	Integral membrane protein GPR137B OS=Homo sapiens OX=9606 GN=GPR137B PE=1 SV=1	O60478	GPR137B	46 kDa		GPR137B	unknown	0	1.0838	0	0	0	93 %	0	0
853	true	Empty	Immunoglobulin lambda variable 3-19 OS=Homo sapiens OX=9606 GN=IGLV3-19 PE=1 SV=2	P01714	IGLV3-19	12 kDa		IGLV3-19	unknown	0	1.0838	0	0	0	95 %	0	0
875	true	Empty	Histone-lysine N-methyltransferase EHMT2 OS=Homo sapiens OX=9606 GN=EHMT2 PE=1 SV=3	Q96KQ7 (+1)	EHMT2	132 kDa		EHMT2	unknown	0	1.0838	0	0	0	93 %	0	0
881	true	Empty	Histone H1.5 OS=Homo sapiens OX=9606 GN=H1-5 PE=1 SV=3	P16401	H1-5	23 kDa		H1-5	unknown	0	1.0838	0	0	0	96 %	0	0
945	true	Empty	Glutamine--fructose-6-phosphate aminotransferase [isomerizing] 1 OS=Homo sapiens OX=9606 GN=GFPT1 PE=1 SV=3	Q06210 (+1)	GFPT1	79 kDa		GFPT1	unknown	0	1.0838	0	0	0	99 %	0	0
980	true	Empty	F-box and leucine-rich protein 22 OS=Homo sapiens OX=9606 GN=FBXL22 PE=1 SV=2	Q6P050	FBXL22	27 kDa		FBXL22	unknown	0	1.0838	0	0	0	92 %	0	0
1058	true	Empty	DNA replication licensing factor MCM5 OS=Homo sapiens OX=9606 GN=MCM5 PE=1 SV=5	P33992	MCM5	82 kDa		MCM5	unknown	0	1.0838	0	0	0	95 %	0	0
1109	true	Empty	Complement C1q tumor necrosis factor-related protein 4 OS=Homo sapiens OX=9606 GN=C1QTNF4 PE=1 SV=2	Q9BXJ3	C1QTNF4	35 kDa		C1QTNF4	unknown	0	1.0838	0	0	0	93 %	0	0
1134	true	Empty	Chondroitin sulfate proteoglycan 4 OS=Homo sapiens OX=9606 GN=CSPG4 PE=1 SV=2	Q6UVK1	CSPG4	251 kDa		CSPG4	unknown	0	1.0838	0	0	0	94 %	0	0
1140	true	Empty	Charged multivesicular body protein 1a OS=Homo sapiens OX=9606 GN=CHMP1A PE=1 SV=1	Q9HD42	CHMP1A	22 kDa		CHMP1A	unknown	0	1.0838	0	0	0	93 %	0	0
1149	true	Empty	Catenin delta-2 OS=Homo sapiens OX=9606 GN=CTNND2 PE=1 SV=3	Q9UQB3 (+1)	CTNND2	133 kDa		CTNND2	unknown	0	1.0838	0	0	0	97 %	0	0
1177	true	Empty	Bleomycin hydrolase OS=Homo sapiens OX=9606 GN=BLMH PE=1 SV=1	Q13867	BLMH	53 kDa		BLMH	unknown	0	1.0838	0	0	0	95 %	0	0
1209	true	Empty	Asparagine synthetase [glutamine-hydrolyzing] OS=Homo sapiens OX=9606 GN=ASNS PE=1 SV=4	P08243 (+2)	ASNS	64 kDa		ASNS	unknown	0	1.0838	0	0	0	93 %	0	0
1213	true	Empty	Arf-GAP with GTPase, ANK repeat and PH domain-containing protein 2 OS=Homo sapiens OX=9606 GN=AGAP2 PE=1 SV=2	Q99490 (+11)	AGAP2	125 kDa		AGAP2	unknown	0	1.0838	0	0	0	88 %	0	0
1235	true	Empty	Angiomotin-like protein 1 OS=Homo sapiens OX=9606 GN=AMOTL1 PE=1 SV=1	Q8IY63 (+1)	AMOTL1	107 kDa		AMOTL1	unknown	0	1.0838	0	0	0	96 %	0	0
1237	true	Empty	Angio-associated migratory cell protein OS=Homo sapiens OX=9606 GN=AAMP PE=1 SV=2	Q13685	AAMP	47 kDa		AAMP	unknown	0	1.0838	0	0	0	95 %	0	0
1272	true	Empty	Acyl-coenzyme A oxidase-like protein OS=Homo sapiens OX=9606 GN=ACOXL PE=2 SV=3	Q9NUZ1 (+3)	ACOXL	62 kDa		ACOXL	unknown	0	1.0838	0	0	0	91 %	0	0
1335	true	Empty	40S ribosomal protein S27-like OS=Homo sapiens OX=9606 GN=RPS27L PE=1 SV=3	Q71UM5 (+1)	RPS27L	9 kDa		RPS27L	unknown	0	1.0838	0	0	0	91 %	0	0
END OF FILE																		#DIV/0!

## Sheet: SupData4_2_Different SUMO_1+2+3
Proteomic Assay 3_SUMO-Trap_Differentially SUMOylated in ns-dsRNAi_N=132 (SUMO-score >1.5, sheet 1)	Proteomic Assay 3_SUMO-Trap_Differentially SUMOylated in PIAS2B-dsRNAi_N=52 (SUMO-score <0.5, sheet 1)			Common to Proteomic Assay 1 (N=1129)_&_Column A [3_Differentially SUMOylated in ns-dsRNAi (N=132)] N=50	Common to Proteomic Assay 2 (N=1110)_&_Column A [3_Differentially SUMOylated in ns-dsRNAi (N=132)] N=35	Common to Proteomic Assay 1+2 (N=360)_&_Column A [3_Differentially SUMOylated in ns-dsRNAi (N=132)] N=20			Common to Column A [3_Differentially SUMOylated in ns-dsRNAi (N=132)]_& [Proteomic Assay 1_Swath+Spectral Count_&_Reactome Cell cycle, Mitotic (HSA-69278) N=122]__ N=18	Common to Column A [3_Differentially SUMOylated in ns-dsRNAi (N=132)]_& [Proteomic Assay 2_EGFP-PIAS2B Spectral Count significant_&_Reactome Cell cycle, Mitotic (HSA-69278) N=65]__ N=8	Common to Column A [3_Differentially SUMOylated in ns-dsRNAi (N=132)]_& [Assay 1+2_(PIAS2-IP_Swath+Spectral Count_+EGFP-PIAS2B)_&_Reactome Cell cycle, Mitotic (HSA-69278) N=36]__ N=7
ABCE1	ANO9			ABCE1	ABCE1	ABCE1			DYNC1H1	DYNC1H1	DYNC1H1
ACLY	ANP32A			ACLY	ARG1	CTPS1			PPP2CA	MCM6	PSMB2
AFP	BEX5			AHNAK	CTPS1	DYNC1H1			PPP2R1A	PSMB2	PSMC5
AHNAK	CACYBP			CAST	DSP	EIF2S2			PSMB2	PSMC5	PSMC6
AKAP17A	CALM1			CCT7	DYNC1H1	MACF1			PSMC3	PSMC6	PSMD12
APOH	CAND1			CLIC4	EIF2S2	PLEC			PSMC5	PSMD12	TNPO1
APRT	CDV3			CLTA	GMPS	PLS3			PSMC6	TNPO1	TUBB3
ARG1	CNDP2			CTPS1	HRNR	PSMB2			PSMD1	TUBB3
ARHGDIA	DDT			DSTN	KRT6B	PSMC5			PSMD12
ATP6V1C1	DMAP1			DYNC1H1	LAP3	PSMC6			TNPO1
AZGP1	EFCAB1			EIF2S2	MACF1	PSMD12			TUBB3
BCCIP	EIF2S1			EIF4G1	MCM6	RPL17			TUBB6
CALR	EIF3L			HMGB2	MYH3	RPL34
CAST	FAM246B			HNRNPF	PLEC	RPS24
CBR1	FASN			HPRT1	PLS3	SAMHD1
CCDC122	FLG2			LASP1	PSMB2	SPTAN1
CCDC7	GART			MACF1	PSMC5	TFG
CCT7	GLO1			OTUB1	PSMC6	TNPO1
CDC37	HARS1			PLEC	PSMD12	TOMM34
CLIC4	HPX			PLS3	RARS1	TUBB3
CLTA	IGHM			PPP2CA	RPL17
CNN2	MAPK1			PPP2R1A	RPL34
CPNE3	NUDCD1			PSMB2	RPS24
CTPS1	PACSIN2			PSMC3	RRM1
DCD	PARP6			PSMC5	S100A8
DSC1	PGD			PSMC6	S100A9
DSG1	PRKDC			PSMD1	SAMHD1
DSP	PRMT1			PSMD12	SPTAN1
DSTN	PSMD11			RALY	SYNE1
DYNC1H1	PSME3			RNH1	TAF15
EIF2S2	RIDA			RPL14	TFG
EIF3K	RPL23A			RPL17	TJP2
EIF4G1	RPL26			RPL19	TNPO1
EIF5A	RPL27			RPL28	TOMM34
F2	RPL27A			RPL34	TUBB3
FAM90A22P	RPL31			RPL8
FAU	RPS15A			RPS11
GIMAP1	RPS16			RPS14
GLOD4	RPS23			RPS24
GLRX3	RPS26			SAMHD1
GMPS	RPS8			SFPQ
GOT2	SARNP			SPTAN1
GSTM1	SERPINB1			TFG
H1-2	SHC1			TNPO1
HMGB2	SMC1B			TOMM34
HNRNPCL1	SNRPD1			TRIM28
HNRNPF	SNRPD2			TUBB3
HNRNPL	ST13			TUBB6
HPRT1	STAT1			VIM
HRNR	TG			XRCC6
ITIH1	USP14
KARS1	WRN
KRT13
KRT3
KRT6B
KRT78
LAP3
LASP1
LCN1
LRRC9
MACF1
MCM6
MINDY4B
MRS2
MUC16
MYH3
NAP1L4
NEB
OLA1
ORM1
OTUB1
PAFAH1B3
PCMT1
PIKFYVE
PLEC
PLS3
PPP2CA
PPP2R1A
PSAT1
PSMA2
PSMA4
PSMB1
PSMB2
PSMB6
PSMC3
PSMC5
PSMC6
PSMD1
PSMD12
PSME1
RAB7A
RALY
RARS1
RNH1
RPL14
RPL17
RPL19
RPL28
RPL34
RPL37
RPL8
RPS11
RPS14
RPS24
RPS28
RRM1
S100A8
S100A9
SAMHD1
SBDS
SCAP
SFPQ
SLC2A12
SOX11
SPTAN1
STIM2
SYNE1
TAF15
TAGLN2
TBCA
TERF1
TFG
TJP2
TNPO1
TOMM34
TRIM28
TUBB3
TUBB6
UAP1
US23
VIM
XRCC6

## Sheet: SupData4_3_ns-dsRNAi_SUMOQ,Flow
ns-dsRNAi: Fractions 1+3	number of elements	number of unique elements
	827	807
3-Flow ns-dsRNAi	805	787
Overall number of unique elements		1146
				Names	total	elements
				1-Sumo-R ns- 3-Flow ns-dsRNAi	448	ACTN4 KARS1 RPS11 MAP4 CNBP HSPB1 RPL10A EIF6 RPS18 G3BP1 RIDA ANXA1 RPL19 TLN1 CCDC110 UBB DSP RPS5 RPL7A UBA1 FASN SHC1 PRDX6 IGKV3D-11 ILF2 SFPQ RARS1 IGKV3-20 FARSB PSMA3 TGM2 PSMA1 CAND1 A2M RPL29 KRT1 RPL35 IMPDH2 KPNA2 RPS23 PDIA3 ALDOC AARS1 RALY UCHL1 GARS1 TAGLN2 1 MDH1 KRT13 APOC3 CAMSAP3 PCYT1A GIMAP1 USP14 TPI1 APOE DSTN MUC16 C3 ORM1 HSPD1 CDK1 RPS28 RPL12 FABP5 TUBB IGHG2 YWHAQ RPL…
				1-Sumo-R ns-	359	PRSS33 TKT PFKP DDT MACF1 ZDHHC2 DDB1 SCAF8 LPO PACSIN2 RECQL MSH3 AGPAT1 TPD52L2 KLC4 GOT1 EIF3B MSN PIKFYVE VETFL CHSY1 C9orf43 AMBP HERC2 NASP SLC44A2 CLTA PDCD5 SLC8A1 GSS PLCG1 ITGB4 RAD23B IGLV3-10 PCMT1 YWHAE IGHV3-15 TPM3 GNPDA1 ADH5 DNAH6 COPS4 RTN3 MAEL PSMD3 PIK3CB RICTOR SPTBN1 PRSS58 CCDC122 CHD3 PPFIA3 MAPK10 EZR DYNC1H1 KRT3 SPTAN1 CAVIN1 C4A CROCC2 JAG1 GLG1 IFT80 TSN AFP SMPD2 SS…
				3-Flow ns-dsRNAi	339	PLPBP COBLL1 RPS17 ACTR3 MEFV UBTFL1 NBN SEC24D GNAL MATR3 ITIH5 PAIP1 DDX5 CCNB1 RPA4 DPYSL2 KNDC1 DNAJB1 CYLC2 C4orf3 GNAI2 GPNMB SLC26A10 SLK ACTL6A CNBD2 FUBP3 SMC3 LARS1 LYPLA1 ZNF197 NUP93 KPNA3 TRDN DGKH SPIRE2 ZBTB38 PSMC2 ALX1 COL15A1 FLT3LG CYRIB TRBV17 KLRG2 KIF5B ARF4 UBXN4 RAB35 SF3B6 GCK CEP120 EFHC1 EIF3M SNRPA COX7A2 AFAP1L1 33 CCDC102A PB1 NEBL UNG TRPV5 HSPA4L PRSS35 DOCK11 VWA1…

## Sheet: SupData4_4_PIAS2b-dsRNAi_SQ,Fw
PIAS2b-dsRNAi: Fractions 2+4	number of elements	number of unique elements
2-Sumo-R PIAS2b-	733	726
4-Flow PIAS2b-dsRNAi	493	483
Overall number of unique elements		879
				Names	total	elements
				2-Sumo-R PIAS2b- 4-Flow PIAS2b-dsRNAi	330	ACTN4 RPS11 ANXA2 PSMA4 ACTR3 CNBP H2BC12 HSPB1 RPL10A EIF6 ZNF646 RPS18 G3BP1 UBE2NL RIDA KRT14 ANXA1 RPL19 TLN1 EEF2 LPO KRT9 UBB HNRNPD RPLP0 RPA4 TNC YWHAG DSP RACK1 RPS5 RPL7A TTR UBA1 PRDX6 SHC1 IGKV3D-11 TPM4 TLN2 ILF2 TG RPS6 UL24 IGKV3-20 PSMA3 TGM2 PSMA1 NME2 CAND1 A2M RPL29 RPS20 KRT1 SUMO2 RPL35 IMPDH2 SLC2A12 HNRNPA2B1 RPS10 PSMB7 KPNA2 ALDOC UCHL1 STIM2 TAGLN2 1 HNRNPF MDH1 APOC3 HS…
				2-Sumo-R PIAS2b-	396	KARS1 PLCE1 PSMA2 KATNBL1 YBX1 AK1 MAP4 ITGAM CCDC25 SUPV3L1 TAGLN TKT PFKP DDT PTMA RPL26 CADM4 MACF1 CSPG4 MINDY4B C1QTNF4 JPT1 PSMD9 HNRNPH1 CTNND2 DDB1 GFPT1 GLO1 ATXN7L2 PACSIN2 PFAS RTP3 EIF4E COTL1 RECQL IGLV1-47 CCR8 ZC3H7B EXOC3L4 IGF2BP2 AGPAT1 TPD52L2 GOT1 SYNPO2 MSN PIKFYVE CEP135 IGKV3-15 SERPINF1 FASN C9orf43 MAP3K21 ABCA10 SFPQ PPP5C CTNNA1 RARS1 GPR137B AHSA1 BLMH HMGN2 MYO9A GSTM…
				4-Flow PIAS2b-dsRNAi	153	RPS17 COBLL1 FARP1 DDX19A NCF4 VPS35 CNN2 EIF2AK2 SLC27A6 IGF2BP3 EXOC4 MYH14 KRT72 GLRX3 DNAJA2 NAMPT CSTF2 ELFN2 BAHCC1 GCC1 API5 RALY SAMHD1 TRDN FBXW10 SPIRE2 KRT13 EXOC3 DVL2 TNPO1 GIMAP1 ERBB3 NXF2 FGG PSMB6 ZBTB9 AZGP1 TRIM29 UBXN4 TOMM34 CTPS1 UL65 BFAR DDX18 FEN1 EFHC1 ZSCAN32 HPRT1 RNASEL KLHDC7B SEPTIN4 ARHGAP4 US23 AFAP1L1 PLEC KRT3 ARHGAP33 PB1 CVC1 CLPX TRIM28 CEP85 FAM43A ADAR TTC2…

## Sheet: SupData4_5 ns- vs PIAS2b-dsRNAi
Protein Assay 3_1+2+3+4 Fractions compared	number of elements	number of unique elements
1-Sumo-Retained ns-ds RNAi	827	807
2-Sumo-Retained PIAS2b-ds RNAi	733	726
3-Flow-through ns-dsRNAi	805	787
4-Flow-through PIAS2b-dsRNAi	493	483
Overall number of unique elements		1341
				Names	total	elements
				2-SUMO-R PIAS2b 4-Flow PIAS2b 3-Flow ns-dsRNAi 1-SUMO-R ns-	287	ACTN4 RPS11 CNBP HSPB1 RPL10A EIF6 RPS18 G3BP1 RIDA ANXA1 RPL19 TLN1 UBB DSP RPS5 RPL7A UBA1 SHC1 PRDX6 IGKV3D-11 ILF2 IGKV3-20 PSMA3 TGM2 PSMA1 CAND1 A2M RPL29 KRT1 RPL35 IMPDH2 KPNA2 ALDOC UCHL1 TAGLN2 1 MDH1 APOC3 CAMSAP3 USP14 TPI1 APOE ORM1 HSPD1 CDK1 RPS28 RPL12 FABP5 TUBB IGHG2 RPLP1 CCT2 MYH9 NPM1 XRCC6 FUS PSMD11 GPI CCT8 RPS4X TUBA3C LDHB PTGES3 PRDX1 FLNC TARS1 HSPA4 HSPA8 SERPINA1 RPS…
				4-Flow PIAS2b 3-Flow ns-dsRNAi 1-SUMO-R ns-	27	RALY KRT13 GIMAP1 PSMB6 TOMM34 US23 PSMC6 PAFAH1B3 S100A8 KRT78 CNN2 GLRX3 TNPO1 AZGP1 CTPS1 HPRT1 PLEC TRIM28 SBDS OTUB1 PSMC5 gag-pol EIF3K EIF2S2 PSMB1 CCDC7 CBR1
				2-SUMO-R PIAS2b 3-Flow ns-dsRNAi 1-SUMO-R ns-	86	KARS1 MAP4 FASN SFPQ RARS1 RPS23 PDIA3 AARS1 GARS1 DSTN MUC16 C3 YWHAQ COPG1 FAM246B TF SND1 RPS3 MAPRE1 BTF3 RPL32 ACTR1A CNN3 MYL6 FKBP4 FUBP1 ARPC5 FAU EIF2S1 PSMD2 GLOD4 PPIB EPRS1 RPL27 LASP1 PSMA5 ANXA5 EIF4G1 YWHAB PSMA2 TAGLN RPL26 HNRNPH1 GLO1 COTL1 IGKV3-15 AHSA1 NPEPPS PYGB CLIC4 CAPRIN1 EIF3A RPL5 RPL15 TUBB6 SMC1B RPL28 RPL18A NUDC H3-2 AKR1B1 MCM2 PPP2CA RRM1 DDX1 COPB1 PAICS RPS7 C…
				2-SUMO-R PIAS2b 4-Flow PIAS2b 1-SUMO-R ns-	16	LPO SET RANBP1 TUBB3 STAT1 ISG15 TNC TPM4 APOC2 WRN DMAP1 SAA4 MX1 APOA4 CFAP100 H1-2
				2-SUMO-R PIAS2b 4-Flow PIAS2b 3-Flow ns-dsRNAi	19	ACTR3 RPA4 PSMC2 SNRPA C4orf19 KRT77 IPO5 UL24 RPS20 PSMB7 MYO15A ANKHD1 HNRNPM AIMP1 PSMD13 FAM227A ARPC5L EXO1 ARMCX4
				3-Flow ns-dsRNAi 1-SUMO-R ns-	48	CCDC110 FARSB PCYT1A MAU2 L ARPC3 ALDH1L2 RTCB RPL10 NFYC EIF3D SH2B1 FLNB THOP1 ILF3 RFC4 SRSF3 HNRNPH3 HEATR1 M TUBA4A NIBAN2 TTLL12 G3BP2 BIRC6 EIF5 ERBB2 DHX57 DTYMK AP1B1 ADK DNM2 TSSK4 UNC80 RAB11A GET3 ELAVL1 USP5 SRM PPM1G KLC2 ACTA1 EIF3CL NP HNRNPU HDLBP RAB8A PLXNA3
				4-Flow PIAS2b 1-SUMO-R ns-	9	KRT3 ARG1 DSC1 DSG1 HNRNPCL1 LRRC9 SAMHD1 KRT6B TERF1
				2-SUMO-R PIAS2b 1-SUMO-R ns-	165	TKT PFKP DDT MACF1 DDB1 PACSIN2 RECQL AGPAT1 TPD52L2 GOT1 MSN PIKFYVE C9orf43 NASP SLC44A2 CLTA GSS RAD23B PCMT1 YWHAE TPM3 GNPDA1 ADH5 CCDC122 PPFIA3 EZR DYNC1H1 SPTAN1 C4A JAG1 GLG1 AFP ATP6V1C1 RPS21 GOT2 TPT1 GC RDX EIF2S3 KIF20B ANO9 CNDP2 MYH3 CALR SNRPD1 ABCE1 LINC01619 SMCO2 F2 ENO2 CAP1 CLK3 VTN PRKDC PSMD12 NACA PRMT1 SFN PDE4D CD72 MDH2 GART AK2 UBE2L3 RPL30 RPS24 SLC35A1 S100A11 CLTC …
				4-Flow PIAS2b 3-Flow ns-dsRNAi	50	COBLL1 RPS17 TRDN SPIRE2 UBXN4 EFHC1 AFAP1L1 PB1 PSMD5 MMP23B CSTA UBE2M PGM1 RASSF10 DNAJA1 GALC KCNV2 ACO1 ESD TEX14 ATAD3A IGHV4-61 PPP1CA VPS35 MYH14 DNAJA2 NAMPT CSTF2 GCC1 API5 ERBB3 FEN1 RNASEL CLPX ACIN1 RPL23 CDC42EP4 KANK2 EHD1 CARS1 ADAD2 MPHOSPH9 ISLR2 gL PGLS BECN1 HINT1 SERPINB12 JHY RANGAP1
				2-SUMO-R PIAS2b 3-Flow ns-dsRNAi	25	ZNF197 CYRIB MCM3 YTHDC2 CLIC5 I6L PFAS EIF4E IGF2BP2 CTNNA1 RPL21 PPME1 MCM7 NAPSA BAG2 RPL9 BZW2 UBA2 F5 PSMD7 INPP4A RASGRF2 1a DARS2 BAIAP2L1
				2-SUMO-R PIAS2b 4-Flow PIAS2b	8	ZNF646 TGM3 2 C16orf96 IFIT1 BAZ2B EIF4A2 IFIT3
				1-SUMO-R ns-	169	PRSS33 ZDHHC2 SCAF8 MSH3 KLC4 EIF3B VETFL CHSY1 AMBP HERC2 PDCD5 SLC8A1 PLCG1 ITGB4 IGLV3-10 IGHV3-15 DNAH6 COPS4 RTN3 MAEL PSMD3 PIK3CB RICTOR SPTBN1 PRSS58 CHD3 MAPK10 CAVIN1 CROCC2 IFT80 TSN SMPD2 SSR3 IRAG2 EML5 CCDC81 PDAP1 EPS8L1 VWA2 FETUB GSN RGS20 CORO1C CBX1 UBE2D3 EHD2 SPEN UACA BTRF1 SMCHD1 ATM HNRNPUL1 TYMS MCRIP1 CTCFL TRANK1 XPOT FGFR4 NYAP1 VAT1 PTPA ART4 SOX15 HYDIN KNOP1 VPS13D …
				3-Flow ns-dsRNAi	245	PLPBP MEFV UBTFL1 NBN SEC24D GNAL MATR3 ITIH5 PAIP1 DDX5 CCNB1 DPYSL2 KNDC1 DNAJB1 CYLC2 C4orf3 GNAI2 GPNMB SLC26A10 SLK ACTL6A CNBD2 FUBP3 SMC3 LARS1 LYPLA1 NUP93 KPNA3 DGKH ZBTB38 ALX1 COL15A1 FLT3LG TRBV17 KLRG2 KIF5B ARF4 RAB35 SF3B6 GCK CEP120 EIF3M COX7A2 33 CCDC102A NEBL UNG TRPV5 HSPA4L PRSS35 DOCK11 VWA1 TIAM1 ABCC4 TTC21B PFN2 MOB1B PDE9A NDUFS2 SEPTIN7 IARS1 TLNRD1 DNAJC9 SAMD10 ZYX PS…
				4-Flow PIAS2b	67	FARP1 NCF4 IGF2BP3 BAHCC1 EXOC3 DVL2 NXF2 FGG TRIM29 DDX18 ZSCAN32 KLHDC7B SEPTIN4 ARHGAP4 ARHGAP33 CVC1 CEP85 GATA1 IFIT2 SH3PXD2A CDHR1 PPM1H KRT24 GSTO2 MAD1L1 FAM83C NCK2 CD93 CHTF18 RRBP1 PDZD7 SREBF2 MAST4 RBMXL1 TRM3 DDX19A EIF2AK2 SLC27A6 EXOC4 KRT72 ELFN2 FBXW10 ZBTB9 UL65 BFAR FAM43A ADAR TTC22 OR11H7 NVL TDRP ARFGEF1 NES WDR37 S100A7 APEX2 CDC5L NCOA7 PSEN1 rep ZNF324B AHNAK2 CLPP JPH3…
				2-SUMO-R PIAS2b	120	PLCE1 CCDC25 SUPV3L1 CADM4 CSPG4 JPT1 CTNND2 ATXN7L2 RTP3 SYNPO2 CEP135 SERPINF1 GPR137B ALDH18A1 WDR1 DDAH1 IFT140 NLRP5 TAF2 PTMS FAT2 ACOT7 EHMT2 DHX15 KRT15 IGSF8 ZC3HAV1 SSRP1 CCM2L OR6C74 H1-5 CELSR3 BHMT2 MOCS3 LYST SEC13 LARP1 CYB5R4 HELZ2 COX20 ITPR1 KLHL35 UL6 VWF NCSTN BMP15 SNX2 EDF1 CCNDBP1 WDR49 ITIH3 MCM5 ZNF267 NS AGAP2 CLASP2 FXR1 KATNBL1 AK1 C1QTNF4 PSMD9 GFPT1 ZC3H7B MAP3K21 AB…

## Sheet: SupData4_6 Dif SUMO_1+2+3_lists
Protein Assays Compared: Assay 1_Assay2_Assay 3	number of elements	number of unique elements
Assay 1_IP-PIAS2	1129	1129
Assay 2_EGFP-PIAS2B	1109	1109
Assay 3_Diff SUMO PIAS2B-dsRNA	132	132
Overall number of unique elements		1945
					Names	total	elements
					Assay 2_EGFP-PIAS2B Assay 1_IP-PIAS2 Assay 3_Diff SUMO PIAS2B-dsRNA	20	MACF1 TOMM34 DYNC1H1 SPTAN1 PSMC6 PSMB2 ABCE1 PSMD12 RPL17 TUBB3 PLS3 RPS24 TFG SAMHD1 TNPO1 RPL34 CTPS1 PLEC PSMC5 EIF2S2
					Assay 2_EGFP-PIAS2B Assay 1_IP-PIAS2	340	MAP4 GNL3 G3BP1 NUP155 ESYT1 SQOR MTA2 PRKRA GYS1 RECQL NOSIP EIF3B LONP1 SRPK1 NAT10 PUF60 PTPN12 PAPSS2 ACSL3 VPS26A RPL35 IMPDH2 SCYL1 DDX27 PLK1 FAM98A TRA2B PAFAH1B1 PSMC2 APEH FBLIM1 SRPRA THOC2 MYO6 MSH6 PRPF19 POLR2B EIF2B3 COPG1 GMPPA RACGAP1 PSMD3 CSDE1 MYH9 HSD17B4 NPM1 PCK2 FUS PRPS2 PSMD11 NOP2 COPZ1 CNOT1 DDX18 USP10 EIF3M SRP72 ARHGEF2 ACOT7 EXOSC10 POLDIP3 NUP88 KIF2A ARAP1 AGPS H…
					Assay 1_IP-PIAS2 Assay 3_Diff SUMO PIAS2B-dsRNA	30	RPS11 RPL19 SFPQ CLTA RALY DSTN XRCC6 AHNAK VIM ACLY LASP1 HMGB2 EIF4G1 CCT7 CLIC4 HNRNPF TUBB6 PPP2R1A RPL28 HPRT1 TRIM28 PPP2CA PSMD1 RNH1 OTUB1 RPL8 PSMC3 RPS14 CAST RPL14
					Assay 2_EGFP-PIAS2B Assay 3_Diff SUMO PIAS2B-dsRNA	15	DSP RARS1 MYH3 ARG1 S100A8 HRNR SYNE1 RRM1 MCM6 LAP3 TJP2 KRT6B TAF15 GMPS S100A9
					Assay 1_IP-PIAS2	739	ERGIC1 EIF2B5 ACTR3 STT3A CNTNAP1 NBAS YIF1B BYSL PFKP MYO1B RPL10A DECR1 SLC25A3 RPS18 SOS1 LMAN1 NUFIP2 DDB1 ANXA1 SCAF8 AGFG1 TLN1 NUBP2 TUBGCP3 MATR3 UGGT1 DDX5 DCK CCNB1 SPTLC1 AP1G1 THRAP3 GALK1 NUP214 LYAR DPYSL2 ARL1 TTC37 PELP1 OSBPL8 RPS5 IPO9 RPL7A PTCD3 ARL6IP1 TPP2 RAB8B DDOST CCDC50 FASN ATXN10 RFC3 PRDX6 ARHGAP17 SAAL1 ILF2 MRI1 ITGA3 FARSB TGM2 IGHG4 STAM LUZP1 EIF4G3 CAND1 NASP A…
					Assay 2_EGFP-PIAS2B	734	MMS19 ELMO2 C3orf14 RFLNA PCDHB15 MLC1 C10orf90 GAPDHS RAE1 CNBP PMPCA AIFM1 WWC2 MRPL4 RAB1B MBNL2 OR2B6 ATP6V0D1 COL22A1 MYO9B DAZAP1 SLC28A3 ERI1 CRNKL1 CSTF1 UTP4 PROZ RPO147 CLUH CTNNBL1 HMG20B SYNE2 MSH3 SPATA5L1 SEMA4D ZNF852 EXOC5 FER1L5 RPL36A MRPL38 DNAJB1 SYNGAP1 ZNF718 ECPAS SAMD3 MRPS14 IRX5 PUM3 ASCC3 BSN ASPRV1 PHLDB3 UTRN BAZ1B ANXA3 AGBL4 MAP3K20 DSCAML1 RAC2 AP1S2 PRORY YARS2 CE…

## Sheet: SupData4_7_SUMOylation Hendriks
List names	number of elements	number of unique elements
Hendricks	6640	6319
1-Sumo-R ns-	827	807				Hendricks 1-Sumo-R ns-	451	RPS11 PFKP RPS18 DDB1 SCAF8 RPL19 RPL7A UBA1 PDCD5 ALDOC USP14 DSTN ORM1 HSPD1 TUBB COPS4 TOMM34 FUS PSMD11 RICTOR SPTBN1 BTF3 GLG1 GSTP1 FKBP4 AHNAK RPL4 ATP6V1C1 RPS21 RTCB GOT2 NFYC CCT4 PDAP1 RDX TCP1 EIF3D SET EIF2S1 PHGDH TALDO1 EHD2 CLK3 HNRNPK PSMD12 ANP32A TYMS VAT1 RUVBL2 RPLP2 RPL27 VCP SRSF3 ATG3 PSMA5 PABPN1 YBX1 HNRNPH1 NUTF2 KRT9 MYO9A CHD7 CLIC4 GPSM1 BIRC6 SAMHD1 GBE1 EEF1D PCNP …
Overall number of unique elements		6675				1-Sumo-R ns-	356	AGPAT1 C9orf43 IGKV3D-11 IGKV3-20 A2M SLC8A1 GARS1 1 RAD23B APOE TPM3 CDK1 RPS28 ADH5 PIK3CB TF MAPK10 TARS1 CROCC2 TSN ALDH1L2 IRAG2 HP FAU FETUB DLST RGS20 SH2B1 LINC01619 SMCO2 APOA2 EIF5A ACLY DSC1 CTCFL CD72 NYAP1 SOX15 SLC35A1 STMN1 ANXA2 ACSS3 CLNK H2BC12 MINDY4B EXOC3L4 KIAA0408 PPP5C RPS10 GP1BB IGKC TNPO1 SOD1 ERBB2 THBS1 UL112/UL113 TRIOBP MVK SPTBN2 APOC2 HBB RPO132 JUP RAB40C SAA4 GE…
List names	number of elements	number of unique elements
Hendricks	6640	6319				Hendricks 2-Sumo-R PIAS2b-	413	RPS11 PFKP ZNF646 RPS18 DDB1 RPL19 RPL7A UBA1 ALDOC USP14 DSTN ORM1 HSPD1 TUBB FUS PSMD11 BTF3 GLG1 GSTP1 FKBP4 AHNAK RPL4 ATP6V1C1 RPS21 GOT2 CCT4 RDX TCP1 SET EIF2S1 PHGDH TALDO1 YTHDC2 CLK3 HNRNPK NCSTN PSMD12 ANP32A MCM5 RUVBL2 RPLP2 RPL27 VCP PSMA5 PABPN1 YBX1 HNRNPH1 KRT9 EIF4E CTNNA1 MYO9A BLMH GOLGB1 CLIC4 PSMB7 GBE1 EEF1D RPL15 RPS3A SSB RPL28 RPL18A KRT16 NUDC EIF3J RPL3 RBBP7 TXNRD1 CC…
2-Sumo-R PIAS2b-	733	726				2-Sumo-R PIAS2b-	313	CADM4 AGPAT1 SERPINF1 C9orf43 IGKV3D-11 IGKV3-20 A2M GARS1 1 RAD23B APOE TPM3 CDK1 RPS28 ADH5 TF TARS1 KRT15 IGSF8 HP CCM2L FAU CELSR3 DLST LINC01619 SMCO2 APOA2 EIF5A ACLY CLIC5 CD72 2 SLC35A1 STMN1 ANXA2 AK1 H2BC12 MINDY4B EXOC3L4 PPP5C RPS10 FAM117A IGKC CLASP1 SOD1 TMEM200C CHMP1A APOC2 HBB RAB40C ACOXL SAA4 PATJ NCBP3 CSTB NMT1 UBE2V1 APOA4 ACTN1 SERPINA3 MT2A SCAP SLC4A4 PEBP1 UBR4 MAB21L1 …
Overall number of unique elements		6632
List names	number of elements	number of unique elements
Hendricks	6640	6319				Hendricks 3_Flow ns-	443	RPS11 RPS17 RPS18 RPL19 DDX5 CCNB1 RPL7A UBA1 SLK ALDOC ALX1 USP14 DSTN ORM1 HSPD1 TUBB SF3B6 TOMM34 FUS PSMD11 BTF3 COX7A2 UNG GSTP1 DOCK11 FKBP4 AHNAK RPL4 RTCB NFYC CCT4 DNAJC9 SAMD10 TCP1 EIF3D PGM1 EIF2S1 PHGDH TALDO1 YTHDC2 PPID HNRNPK ANP32A FKBP5 CCAR2 TUFM RUVBL2 RPLP2 RPL27 VCP SRSF3 KIF1B PSMA5 HNRNPH1 KRT9 EIF4E SRP14 CTNNA1 CLIC4 DPM1 PSMB7 API5 BIRC6 CAPNS1 EEF1D RPL15 RPS3A RPL28 R…
3_Flow ns-	805	787				3_Flow ns-	344	PLPBP MEFV KNDC1 C4orf3 IGKV3D-11 SLC26A10 IGKV3-20 CNBD2 A2M GARS1 1 APOE CDK1 RPS28 TF CEP120 TARS1 ALDH1L2 PSMD5 HP MOB1B FAU DLST SH2B1 APOA2 RPS29 NRAP EIF5A KCNV2 ACLY CLIC5 TRHDE N ZFYVE9 ITGA10 ANXA2 DNAJB13 H2BC12 L2 PFKFB2 RPS10 PTPRQ TNPO1 L3 ERBB2 UFD1 BTBD11 GCN1 HIPK4 HBB GAS1 ACP1 EHD1 MPHOSPH9 GET3 ISLR2 MBP gL KLC2 UBE2V1 EIF3CL ACTBL2 ACTN1 SERPINA3 MT2A SLC4A4 CSNK2A1 PEBP1 APO…
Overall number of unique elements		6663
List names	number of elements	number of unique elements
Hendricks	6640	6319				Hendricks 4_Flow PIAS2b-	271	RPS11 RPS17 ZNF646 RPS18 RPL19 RPL7A UBA1 ALDOC EXOC3 USP14 ORM1 HSPD1 TUBB TOMM34 FUS PSMD11 DDX18 ZSCAN32 GSTP1 AHNAK RPL4 CCT4 TCP1 PGM1 SET PHGDH TALDO1 HNRNPK ANP32A RUVBL2 RPLP2 VCP RBMXL1 EIF2AK2 KRT9 PSMB7 API5 SAMHD1 EEF1D RPS3A KRT16 RBBP7 CCT3 SYNE1 NCL CDC37 DDX17 CDC42EP4 NHS RNH1 ARPC5L EXO1 RPL23A EIF3E RPL31 PSMA6 ALB TERF1 NCOA7 HINT1 RPS16 RPL14 CCT6A MAP3K9 RPL10A EIF6 DSP PSMA…
4_Flow PIAS2b-	493	483				4_Flow PIAS2b-	212	FARP1 NCF4 IGKV3D-11 IGKV3-20 A2M 1 APOE CDK1 RPS28 SEPTIN4 TARS1 CEP85 GATA1 PSMD5 SH3PXD2A HP PPM1H DLST APOA2 EIF5A KCNV2 NCK2 CD93 ACLY DSC1 2 MAST4 TRM3 ANXA2 H2BC12 EXOC4 KRT72 ELFN2 RPS10 TNPO1 APOC2 ADAR HBB SAA4 EHD1 MPHOSPH9 ISLR2 gL S100A7 UBE2V1 APOA4 ACTN1 SERPINA3 SLC4A4 PEBP1 APOC1 JHY H1-2 3 ACTR3 RIDA KRT13 CAMSAP3 SNRPA ARHGAP4 US23 ARHGAP33 SERPINA1 IGKV2-28 DCD KRT24 FAM83C TG…
Overall number of unique elements		6531
List names	number of elements	number of unique elements
Hendricks	6640	6319
1-Sumo-R ns-dsRNAi SUMOylation SCORE >1.5	132	132				Hendricks 1-Sumo-R ns- DIFF	82	RPS11 RPL19 DSTN ORM1 TOMM34 AHNAK ATP6V1C1 GOT2 PSMD12 CLIC4 SAMHD1 RPL28 SYNE1 CDC37 PPP2CA RNH1 TERF1 RPL14 MACF1 DSP SFPQ RALY TAGLN2 PSMB6 XRCC6 PSMC6 VIM AKAP17A NEB HMGB2 PSME1 PSMA2 GLRX3 HNRNPF PSAT1 TUBB6 HPRT1 PLEC PSMD1 MCM6 EIF3K EIF2S2 OLA1 HNRNPL RAB7A CBR1 PIKFYVE DYNC1H1 PAFAH1B3 PLS3 RPS24 CCT7 CNN2 RPL34 CTPS1 TRIM28 SBDS OTUB1 PSMC5 LAP3 RPL8 TAF15 APRT PCMT1 SPTAN1 PSMB2 CALR…
Overall number of unique elements		6369				1-Sumo-R ns- DIFF	50	RPS28 FAU EIF5A ACLY DSC1 MINDY4B TNPO1 SCAP H1-2 KARS1 RARS1 KRT13 MUC16 US23 DCD MYH3 ABCE1 S100A8 LASP1 AZGP1 MRS2 KRT6B S100A9 CLTA GIMAP1 LCN1 F2 GLOD4 RPL17 HNRNPCL1 KRT78 FAM90A22P HRNR GSTM1 STIM2 APOH CCDC7 CCDC122 KRT3 AFP ARG1 NAP1L4 DSG1 LRRC9 TFG SLC2A12 ITIH1 TJP2 SOX11 UAP1
List names	number of elements	number of unique elements
Hendricks	6640	6319				Hendricks 2-Sumo-R PIAS2b- DIFF	32	USP14 PSMD11 EIF2S1 ANP32A RPL27 SARNP RPL23A RPL31 RPS16 RPS23 GART RPL26 RPS15A SERPINB1 SMC1B EIF3L WRN DMAP1 CACYBP PGD SHC1 CNDP2 PRKDC PRMT1 STAT1 GLO1 FASN RPS8 SNRPD1 RPL27A PSME3 SNRPD2
2-Sumo-R PIAS2b- DIFF (SUMO score <0.5)	52	52				2-Sumo-R PIAS2b- DIFF	20	RIDA HARS1 CDV3 HPX ST13 EFCAB1 NUDCD1 DDT CAND1 ANO9 MAPK1 FLG2 CALM1 PACSIN2 FAM246B IGHM RPS26 PARP6 TG BEX5
Overall number of unique elements		6339
List names	number of elements	number of unique elements				Names	total	elements
Salas-Lloret PIAS2 (>0.2 Data Table S6, column G)	81	81				Salas-Lloret PIAS2 1-Sumo-R ns- DIFF	5	PSMD1 DYNC1H1 TRIM28 EIF4G1 TNPO1
1-Sumo-R ns- DIFF	132	132				1-Sumo-R ns- DIFF	127	GLOD4 ORM1 KARS1 RPS11 KRT6B PSMA2 PSMB1 PSMA4 PSAT1 RPS28 GOT2 SBDS TAF15 ITIH1 GMPS TERF1 TUBB6 RPL17 LCN1 MACF1 MINDY4B PSMB6 CNN2 RPL34 AZGP1 DSC1 FAU PAFAH1B3 RNH1 RPL19 DSG1 PPP2R1A RPL28 OTUB1 TOMM34 XRCC6 PSMC5 HNRNPCL1 TUBB3 CTPS1 OLA1 CPNE3 BCCIP CCDC122 DSP MYH3 LRRC9 UAP1 HPRT1 CCDC7 RPS14 PIKFYVE CAST PLS3 PSMB2 VIM CALR GLRX3 S100A8 ARHGDIA RPS24 US23 AKAP17A HNRNPL PLEC ABCE1 SCAP …
Overall number of unique elements		208				Salas-Lloret PIAS2	76	SNRNP200 SLC1A4 KRTCAP2 PPP2R4;DKFZp781M17165 EP400 YEATS2 EIF4G2 QARS VMP1 INTS7 BRI3BP COPG1 ATP6V0D1 PSMD6 PSMD3 UQCRQ CLPTM1 HNRNPM DHCR7 TMTC3 NTM MEN1 DHDDS USMG5 RAC1;RAC2 CCT8 MAGED2 BCAP31 MAGED1 CNOT11 MTX1 RFC2 TOMM22 PTPRG CSNK1A1 TRIM25 EPT1 SLC25A6 ILF2 RAB3GAP1 CCZ1B;CCZ1 TMEM33 SOAT1 SP100 CAND1 CLCC1 NPEPPS;NPEPPSL1 MGAT2 COPS3 ACADVL STAG2 SLC30A6 WDR36 VARS PRKACA KPNA2 GET4 PO…
List names	number of elements	number of unique elements				Names	total	elements
Salas-Lloret PIAS2	81	81				Salas-Lloret PIAS2 2-Sumo-R PIAS2b- DIFF	1	CAND1
2-Sumo-R PIAS2b- DIFF	52	52				2-Sumo-R PIAS2b- DIFF	51	SERPINB1 FLG2 DMAP1 PRMT1 DDT RPL26 SMC1B EFCAB1 RIDA FAM246B IGHM GLO1 PSME3 PACSIN2 GART PSMD11 ANO9 CNDP2 SNRPD1 CACYBP CALM1 HARS1 FASN CDV3 PGD SHC1 RPL27 TG RPS16 NUDCD1 EIF2S1 MAPK1 RPS26 RPS23 RPL27A STAT1 SARNP HPX BEX5 EIF3L PARP6 WRN ST13 RPS8 RPS15A RPL23A USP14 PRKDC ANP32A RPL31 SNRPD2
Overall number of unique elements		132				Salas-Lloret PIAS2	80	SNRNP200 SLC1A4 KRTCAP2 PPP2R4;DKFZp781M17165 EP400 YEATS2 EIF4G2 QARS VMP1 INTS7 BRI3BP PSMD1 COPG1 ATP6V0D1 PSMD6 PSMD3 UQCRQ CLPTM1 HNRNPM DHCR7 TMTC3 NTM MEN1 DHDDS USMG5 RAC1;RAC2 CCT8 MAGED2 BCAP31 MAGED1 CNOT11 MTX1 RFC2 TOMM22 PTPRG CSNK1A1 TRIM25 EPT1 RAB3GAP1 ILF2 SLC25A6 DYNC1H1 CCZ1B;CCZ1 TMEM33 SOAT1 SP100 CLCC1 NPEPPS;NPEPPSL1 COPS3 MGAT2 ACADVL SLC30A6 STAG2 WDR36 VARS PRKACA GET4 …
List names	number of elements	number of unique elements
Salas-Lloret PIAS2 S7	47	47				Names	total	elements
1-Sumo-R ns- DIFF	132	132				1-Sumo-R ns- DIFF	132	GLOD4 ORM1 KARS1 RPS11 KRT6B PSMA2 PSMB1 PSMA4 PSAT1 RPS28 GOT2 SBDS TAF15 ITIH1 GMPS TERF1 TUBB6 RPL17 LCN1 MACF1 MINDY4B PSMB6 CNN2 PSMD1 RPL34 AZGP1 DSC1 FAU PAFAH1B3 RNH1 RPL19 DSG1 PPP2R1A RPL28 OTUB1 TOMM34 XRCC6 PSMC5 HNRNPCL1 TUBB3 CTPS1 OLA1 CPNE3 BCCIP CCDC122 DSP MYH3 LRRC9 UAP1 HPRT1 CCDC7 RPS14 PIKFYVE CAST PLS3 PSMB2 VIM CALR GLRX3 S100A8 ARHGDIA RPS24 US23 AKAP17A HNRNPL PLEC ABCE1…
Overall number of unique elements		179				Salas-Lloret PIAS2 S7	47	UIMC1 EI24 TDG STT3A PRCP AGPAT2 ZMYM4 CEBPZ SLC35B2 YME1L1 TIMM44 RAC1 SLC12A7 HSD17B7 HMOX1 MORC3 DKFZp781M17165 HM13 PPP2R4 CDS2 USMG5 GTF2I GTF3C4 RQCD1 EPT1 SOAT1 ACAD9 CASZ1 ZNF462 SP100 COX20 COA1 WDR36 ZIC2 RAC2 MYBL2 SFT2D3 SLX4 WAPAL MARS GLE1 UBE2I SSR1 BCAP29 ZNF280C ALG2 ZNF618
List names	number of elements	number of unique elements
Salas-Lloret PIAS2 S7	47	47				Names	total	elements
2-Sumo-R PIAS2b- DIFF	52	52				2-Sumo-R PIAS2b- DIFF	52	SHC1 PGD SERPINB1 RPL27 FLG2 TG DMAP1 RPS16 NUDCD1 PRMT1 EIF2S1 CAND1 DDT RPL26 MAPK1 SMC1B RPS26 EFCAB1 RIDA RPS23 RPL27A STAT1 FAM246B IGHM GLO1 SARNP PSME3 PACSIN2 HPX BEX5 GART EIF3L PSMD11 PARP6 WRN ANO9 ST13 RPS8 CNDP2 RPS15A RPL23A PRKDC USP14 SNRPD1 CACYBP CALM1 ANP32A RPL31 HARS1 FASN SNRPD2 CDV3
Overall number of unique elements		99				Salas-Lloret PIAS2 S7	47	SOAT1 UIMC1 EI24 ACAD9 TDG STT3A PRCP CASZ1 AGPAT2 ZNF462 ZMYM4 CEBPZ SP100 COX20 SLC35B2 COA1 YME1L1 WDR36 ZIC2 TIMM44 RAC1 RAC2 SLC12A7 MYBL2 SFT2D3 HSD17B7 HMOX1 MORC3 SLX4 WAPAL DKFZp781M17165 HM13 PPP2R4 CDS2 USMG5 MARS GLE1 UBE2I SSR1 GTF2I GTF3C4 BCAP29 ZNF280C RQCD1 ALG2 ZNF618 EPT1
