# Supplementary material for: dsRNAi-mediated silencing of PIAS2beta specifically kills anaplastic carcinomas by mitotic catastrophe
Source: Nat Commun. 2024 May 14;15:3736. doi: 10.1038/s41467-024-47751-1 (PMC11094195; doi:10.1038/s41467-024-47751-1)
Supplement: Supplementary file 12 — Source Data [file 41467_2024_47751_MOESM12_ESM.zip]

Archive with 3 entries (3 files):
- NCOMMS_Rodrigues et al_Key Resources Table.xlsx
- NCOMMS_Rodrigues et al_Source_Scan.pptx
- NCOMM_Rodrigues et al_Source_Data.xlsx
