# Supplementary material for: dsRNAi-mediated silencing of PIAS2beta specifically kills anaplastic carcinomas by mitotic catastrophe
Source: Nat Commun. 2024 May 14;15:3736. doi: 10.1038/s41467-024-47751-1 (PMC11094195; doi:10.1038/s41467-024-47751-1)
Supplement: Supplementary file 12 — Source Data [file 41467_2024_47751_MOESM12_ESM.zip › NCOMMS_Rodrigues et al_Key Resources Table.xlsx]

## Sheet: Oligonucleotides and siRNAs
REAGENT or RESOURCE				SOURCE		IDENTIFIER
Oligonucleotides
Antisense/Sense siRNA Oligonucleotide Template (siRNA Template Design Tool, Ambion):				Sigma-Aldrich (also other alternative purveyors like Eurofins, Life Technologies, Thermo Fisher, no difference in results)		Identifiers are for Sigma:
PIAS2b-dsRNAi 1 Antisense: 5'- AATAATTTGGTATTTATTGAACCTGTCTC -3' Sense: 5'- AATTCAATAAATACCAAATTACCTGTCTC-3'						Custom HA16136571 HA16136572
PIAS2b-dsRNAi 2 Antisense: 5'- AACAAGAACCAAATGACATGCCCTGTCTC -3' Sense: 5'- AAGCATGTCATTTGGTTCTTGCCTGTCTC -3'						Custom HA01506999 HA01506998
ns-dsRNAi Antisense: 5’-AAGCGCGATAGCGCGAATATACCTGTCTC-3’ Sense: 5’-AATATATTCGCGCTATCGCGCCCTGTCTC-3’						Custom HA16136573 HA16136572
Sybr Green PLK1 FW				Invitrogen		Custom
5’- AGGTGGATGTGTGGTCCATT-3						Barcode IDO: Z9618A09
Sybr Green PLK1 RV				Invitrogen		Custom
5’-TTGATCCGGAGGTAGGTCTC -3’						Barcode IDO: Z9618B02
TaqMan TBP FW				Eurofins		Custom
5’- GCCCGAAACGCCGAATAT -3’						Barcode IDO: 013846755
TaqMan TBP RV				Eurofins		Custom
5’- TTCGTGGCTCTCTTATCCTCATG -3’						Barcode IDO: 013846756
TaqMan TBP Probe				Eurofins		Custom
5’- TCCCAAGCGGTTTGCTGCGGTA -3’						Barcode IDO: 013846762
Sybr Green PIASa FW				Eurofins		Custom
5’- CGGTTGATCCTGCTGCTATT -3’						Barcode IDO: 013846753
Sybr Green PIASa RV				Eurofins		Custom
5’- AAGATGTTCCAAGCTTCAGTTCA -3’						Barcode IDO: 013846754
Sybr Green PIASb FW				Eurofins		Custom
5’- CGGTTGATCCTGCTGCTATT -3’						Barcode IDO: 013846755
Sybr Green PIASb RV				Eurofins		Custom
5’- GCTTGCTGTTAAGGGTGAGG -3’						Barcode IDO: 013846756
Sybr Green Global PIAS2 FW				Sigma-Aldrich		2500-060
5’- GCGGATTTCGAAGAGTTGAG-3’				Genosys
Sybr Green Global PIAS2 RV				Sigma-Aldrich		2500-059
5’- AGCCGCTCTTCAATAAATGC -3’				Genosys
Sybr Green WRPE RV				Eurofins		Custom
5’- GTCCTTTCCATGGCTGCTC -3’						Barcode IDO: 023095941
Sybr Green WRPE FW				Eurofins		Custom
5’ - CCGAAGGGACGTAGCAGA -3’						Barcode IDO: 023095942
Commercial siRNAs
Negative Control siPOOL				siTOOL Biotech
PIAS2 siPOOL				siTOOL Biotech		si-K020-XXXXXX
PIAS2b				siTOOL Biotech		Custom prepared against the same 13 PIAS2b RNA isoforms as our PIAS2b-dsRNAi (see Supplementary Data 1)
On-target plus siRNA Control				Dharmacon Reagents		SO-2830060G D-001810-0X
On-target plus siRNA PIAS2						SO-2830060G J-009428-06-002
Secuence: ACAACUAGCCUUCGGGUAU
On-target plus siRNA PIAS2						SO-2830060G J-009428-07-002
Secuence: UCGAAGAGUUGAGGAAUAU
On-target plus siRNA PIAS2						SO-2830060G J-009428-08-002
Secuence: UCAUCAGCCCACGAGUUU
On-target plus siRNA PIAS2						SO-2830060G J-009428-09-002
Secuence: UGAGGGCGCUGCAUUUAUU
Negative control siRNA custom				Life Technologies (Custom prepared for us as siRNA of chemical synthesis with our given PIAS2b-dsRNAi sequence. Custom select is an Upgraded quality -proprietary- with modified nucleotides inducing longer half-lifes of the siRNAs)		AM4611
PIAS2b custom siRNA						AM16210
Negative control siRNA custom select						4390843
PIAS2b custom select siRNA						4390830
PIAS2b as-LNA-GapmeR 1				QIAGEN		339523 LG00204887-FDA
Secuence (5’-3’): A*G*A*A*A*A*A*T*C*C*T*T*G*C*A*T
PIAS2b as-LNA-GapmeR 2				QIAGEN		339523-LG00204899-FDA
Secuence (5’-3’): A*T*T*A*A*A*G*G*C*T*G*A*C*G*G*A
Control as-LNA-GapmeR				QIAGEN		339515 LG00000002-FDA
Secuence (5’-3’): A*A*C*A*C*G*T*C*T*A*T*A*C*G*C
Control as-LNA-GapmeR 56 FAM				QIAGEN		339515 LG00000002-FDA
Secuence (5’-3’): /56-FAM/A*A*C*A*C*G*T*C*T*A*T*A*C*G*C

## Sheet: Bacterial and virus strains
REAGENT or RESOURCE				SOURCE		IDENTIFIER
Bacterial and virus strains
Subcloning Efficiency DH5α Competent Cells				Invitrogen		Cat# 18265-017
E. coli chemically competent One Shot™ Stbl3™				Invitrogen		Cat# C737303

## Sheet: Biological samples
REAGENT or RESOURCE				SOURCE		IDENTIFIER
Biological samples
TIROCHUS collection, derived from surplus tissue from patients submitted to thyroid surgery, which includes tissue and culture samples obtained in parallel from consecutive patients.				Registered collection at the ISCIII national bank with the number nº c.0003960		https://biobancos.isciii.es/ListadoColecciones.aspx?id=C.0003960
				(to JMC-T)
Frozen thyroid tumor samples				IRCCS Istituto Auxologico Italiano		N/A
Formalin-fixed, paraffin-embedded (FFPE)				Hospital Universitario de Santiago de Compostela, España.		Clinical Pathology paraffin-block Archives
specimens from clinically-diagnosed thyroid tumors

## Sheet: Experimental models
REAGENT or RESOURCE				SOURCE		IDENTIFIER
Experimental models: Cell lines
Human: MB-1				DSMZ		Cat# ACC-638;
						RRID: CVCL_2109
Human: 8305C				ECACC		Cat# 94090183;
						RRID: CVCL_1053
Human: BHT-101				DSMZ		Cat# ACC-279;
						RRID: CVCL_1085
Human: CAL-62				DSMZ		Cat# ACC-448;
						RRID: CVCL_1112
Human: BCPAP				DSMZ		Cat# ACC-273;
						RRID: CVCL_0153
Human: FTC-238				ECACC		Cat# 94060902;
						RRID: CVCL_2447
Human: PANC-1				ECACC		Cat# 32190102
						RRID:CVCL_0480
Human: COR-L23				ECACC		Cat# 92031919
						RRID: CVCL_1139
Human: HGC-27				ECACC		Cat# 94042256
						RRID: CVCL_1279
Experimental models: Organisms/strains
Mouse:NOD-SCID ( NOD.CB17/Prkdc scid/scid /Rj)				Janvier Labs		Female
						Cat# SM-NOD
Mouse: NSG (NOD.Cg-PrkdcSCID Il2rgtm1Wjl/SzJ)				Charles River		Female
						Strain #:005557
						RRID: IMSR_JAX:005557

## Sheet: Recombinant DNA
REAGENT or RESOURCE				SOURCE		IDENTIFIER
Recombinant DNA
MI-Luciferase-IRES-mCherry				Addgene		Plasmid #75020
						RRID: Addgene_75020
pEGFP-C1				Gift from Stephen P Jackson, Cancer Research UK Laboratories at the Wellcome Trust/Cancer Research UK Gurdon Institute		Galanty et al, 2009
pEGFP-C1-hPias2b				Gift from Stephen P Jackson, Cancer Research UK Laboratories at the Wellcome Trust/Cancer Research UK Gurdon Institute		Galanty et al, 2009
pEGFP-C1-hPias2b-C362A				GenScript		Designed in our lab; Custom produced in GenScript Europe; Fully sequenced
Flag-hPIASx beta				Addgene		Plasmid #15210
						RRID: Addgene_15210
Flag-hPIASx beta-C362A				GenScript		Designed in our lab; Custom produced in GenScript Europe; Fully sequenced
Flag-hPIASx alpha				Addgene		Plasmid #15209
						RRID: Addgene_15209
pQCXIP Flag-hRpt6 (FLAG-PSMC5)				Addgene		Plasmid #19793
						RRID: Addgene_197793
pEGFP-C1-PSMC5				GenScript		Designed in our lab; Custom produced in GenScript Europe; Fully sequenced
pFLAG-CMV™-1 Expression Vector				Sigma-Aldrich		Cat# E7273
pmaxGFP				Lonza		Included in Amaxa Cell Line Nucleofector Kit L
						Cat# VCA-13984
H2B-GFP				Addgene		Plasmid #11680
						RRID: Addgene_11680
TRIPZ Inducible Lentiviral Non-silencing shRNA Control				Dharmacon		Cat# RHS4743
TRIPZ Human PIAS2 shRNA				Dharmacon		Cat# RHS4696-200680115
psPAX2				Addgene		Plasmid #12260
						RRID: Addgene_12260
pHelper virus				From our lab		Cañibano et al, 2007
pCMV-VSV-G				Addgene		Plasmid #8454
						RRID: Addgene_8454
H2B-GFP				Addgene		Plasmid #11680
						RRID: Addgene_11680
10xHis-SUMO1-WT-IRES-GFP				Gift from Alfred Vertegaal, Department of Molecular Cell Biology, Leiden University Medical Center (The Netherlands)		Salas-Lloret D et al, Science Adv 2023

## Sheet: RNAi-Plasmid Transfection cond 
dsRNAi or Plasmid Transfection conditions						See Table S2 for each cell line or primary culture
Culture dish	Nº cells to seed	Volume of Medium at transfection initiation (mL)	Amount of dsRNAi or DNA per well (micrograms)	Type of Lipid	Volume Lipid / well (microL)	Volume of the final mix per well	End volume at transfection incubation (mL)	Concentration range from tranfection initiation to transfection incubation
96-well Multiwell	5000	0.1	0.2	Turbofect	0.5	25	0.125	140 (range 285-71)
							(+0.1mL at 24 h)
24-well Multiwell	20000	0.25	1	Turbofect	2	100	0.35	140
							(+0.65 mL at 24h)
6-well Multiwell	80000	1.4	2	Turbofect	6	600	2	140 (range 285-71)
							(+1mL at 24 h)
96-well Multiwell	5000	0.1	0.2	Viafect	0.6	10	0.110	140 (range 285-71)
							(+0.1mL at 24 h)
24-well Multiwell	20000	0.25	1	Viafect	3	100	0.35	140
							(+0.65 mL at 24h)
6-well Multiwell	80000	1.6	2	Viafect	12	400	2	140 (range 285-71)
							(+1mL at 24 h)
96-well Multiwell	5000	0.08	0.2	Lipofectamine RNAiMax	0.2	20	0.1	140 (range 285-1, including siPOOLs)
							(+0.1mL at 24 h)
24-well Multiwell	20000	------	--------	Lipofectamine RNAiMax		-------	---------	------------
					-----------
6-well Multiwell	80000	1.6	2	Lipofectamine RNAiMax	4	400	2	140 (range 285-1, including siPOOLs)
							(+1mL at 24 h)
P100	1500000	5	10	Lipofectamine	20	1000	5	140 (range 285-71)
				3000			(+3mL at 24 h)

## Sheet: Chemicals, peptides, and recomb
REAGENT or RESOURCE				SOURCE		IDENTIFIER
Chemicals, peptides, and recombinant proteins
Custom-prepared culture medium (Modified F-12 Coon´s)				From our lab (Bravo et al, 2013)		CR60139; Lot:13C299
				Sigma-Aldrich
RNA Later				Invitrogen		AM7024
PBS				Sigma-Aldrich		P3813-10PAK
TSH				Sigma-Aldrich		T8931
Insulin				Sigma-Aldrich		12643
Somatostatin				Sigma-Aldrich		S9129
GH - Genotonorm MiniQuick				Pfizer		N/A
Cortisol				Sigma-Aldrich		H0888
(+)-Sodium L-Ascorbate				Sigma-Aldrich		A4034
L-Glutathione Reduced				Sigma-Aldrich		G6013
DL±-a-Tocopherol (vit E)				Sigma-Aldrich		T3251
DL-a-Tocopherol acetate				Sigma-Aldrich		T3376
NaI				Sigma-Aldrich		S8379
Sodium Selenite				Sigma-Aldrich		S5261
Amphotericin B				Sigma-Aldrich		A9528
Apotransferrin				Sigma-Aldrich		T5391
Sodium bicarbonate				Sigma-Aldrich		S8875
Glucose				Sigma-Aldrich		D9434-250G
Collagenase type IV				Sigma-Aldrich		C5138-1G
Trypsin				Sigma-Aldrich		T4674
ROCK-inhibitor				Centaur Europe		Y-27632
1X trypsin- EDTA				Sigma-Aldrich		59418C
DMEM				Sigma-Aldrich		D5796
5X L-glutamine				GIBCO		25030-024
Fetal Bovine Serum (FBS)				GIBCO		10270
Newborn Calf Serum (NCS)				GIBCO		16010
Penicillin-Streptomycin solution				Sigma-Aldrich		P4333
RPMI 1640				Sigma-Aldrich		D8758
Sodium Pyruvate				Sigma-Aldrich		P5280
EMEM (EBSS)				Sigma-Aldrich		M2279
Non-Essential Amino Acids (NEAA)				GIBCO		11140-050
Matrigel				Sigma-Aldrich		E1270
Ketamine (Ketamidor 100mg/mL)				Richter Pharma		N/A
Xylazine (Rompun 20mg/mL)				Bayer		N/A
Lipolac (2 mg/g)				Angelini		N/A
Ketoprofen (Orudis 100mg solution)				Sanofi-Aventis		N/A
Luciferin (XenoLight D-Luciferin)				Perkin Elmer		122799
MTT				Sigma-Aldrich		M2128
DMSO				Sigma-Aldrich		D8418
Hoechst				Sigma-Aldrich		B2883
Caspase 3 inhibitor				Sigma-Aldrich		A0835
Caspase 9 inhibitor				Sigma-Aldrich		SCP0095
RIPK1 inhibitor II				Calbiochem		504297
DAPI solution				Sigma-Aldrich		D9542
Thymidine				Sigma-Aldrich		T1895
SiR-DNA				Spirochrome		SC007
TE-buffer solution				Invitrogen		11568846
Tryptan Blue				Sigma-Aldrich		T8154
Hexadimethrine bromide (Polybrene)				Sigma-Aldrich		H9268
Tetracycline-free FBS				Clontech		631106
Doxycycline				Sigma-Aldrich		D9891
DEAE-Dextran				Sigma-Aldrich		31390
SuperScript II reverse transcriptase				Thermo Fisher		Cat# 18064022
TRIzol™ reagent				Invitrogen		1559602
RNAase-free DNaseI				Thermo Fisher		EN0521
GeneJET RNA Cleanup and Concentration Micro kit				Thermo Fisher		K0842
MMLV				Invitrogen		28025-013
2X TaqMan Gene Expression				Applied Biosystems		4369016
Brilliant III Ultra-Fast SYBR				Applied Biosystems		4369016
Hepes				Sigma-Aldrich		H3375
Triton X-100				Sigma-Aldrich		T8787
Glycerol				Sigma-Aldrich		G9012
NaCl				Sigma-Aldrich		S9888
EGTA				Sigma-Aldrich		E5134
MgCl2				Sigma-Aldrich		M8266
Na-pyrophosphate				Sigma-Aldrich		S9515
Aprotinin				Sigma-Aldrich		A6279
PMSF				Sigma-Aldrich		P7626
Na3VO4				Sigma-Aldrich		S6408
ß-Mercaptoethanol				Sigma-Aldrich		M3148
Bromophenol blue				Merck		108122
SDS				Sigma-Aldrich		L4509
Page Ruler Prestained Protein Ladder				Thermo Fisher Scientific		26616
I-Block Protein-Based Blocking Reagent				Invitrogen		T2015
G-Sepharose protein (G-Sepharose Gamma Bind)				GE Healthcare		17-0885-01
BSA				Sigma-Aldrich		A7906
AlbuMaxII				GIBCO		11021-037
Urea				GE Healthcare		17-1319-01
CHAPS				Sigma-Aldrich		C3023
Thiourea				GE Healthcare		RPN630
DTT				Sigma-Aldrich		D9779
DeStreak ™				GE Healthcare		GE17-6003-18
IPG-Buffer, pH 4-7				GE Healthcare		GE17-6000-86
Immobiline Drystrip pH 4-7, 11 cm strips				GE Healthcare).		GE18-1016-60
Iodoacetamide				GE Healthcare		RPN6302
N-Ethylmaleimide NEM				Sigma-Aldrich		4259
Lambda phosphatase protein				New England Biolabs		P0753
Fluoro-Gel				Electron microscopy Sciences		17985-10
DAPI				Sigma-Aldrich		D9542
MG-132				Sigma-Aldrich		474790
Luminogenic substrate Suc-LLVY-GloTM				Promega		G856C
Benzonase				Millipore		E1014
Guanidine hydrochloride				Sigma-Aldrich		G4505
Imidazol				Millipore		104716
Na2HPO4				VWR Chemicals		28029292
NaH2PO4				Sigma-Aldrich		S8282

## Sheet: Antibodies
REAGENT or RESOURCE				SOURCE		IDENTIFIER
Antibodies
PIASx (D-12) antibody (Called mPIAS2 within this work)				Santa Cruz Biotechnology		Cat# sc-166494;
WB: 1:500, I-Block™; ON 4ºC+1h RT; IF:1:25 (or if blocking with IgG2a for 1 hour, 1:50) IN 4ºC; IHC: 1:500 (PT link)						RRID: AB_2164215
PIAS2b polyclonal antibody (Called rPIAS2b within this work)				Atlas Antibodies		Cat# HPA068792;
WB: 1:1000, I-Block™; ON 4ºC+1h RT; IF:1:500; IHC: 1:2000 (PT link)				Fully Validated		RRID: AB_2686037
Aurora A antibody				Abcam		Cat# ab1287;
WB: 1:4000, I-Block™; ON 4ºC+1h RT; IF:1:250						RRID: AB_299491
Phospho-Aurora A (Thr288) (C39D8) Rabbit mAb antibody				Cell Signaling Technology		Cat# 3079;
WB: 1:500, I-Block™; ON 4ºC+1h RT; IF:1:250						RRID: AB_2061481
Anti-alpha Tubulin antibody - Microtubule Marker				Abcam		Cat# ab18251;
IF:1:500						RRID: AB_2210057
Monoclonal alpha-Tubulin antibody produced in mouse				Sigma-Aldrich		Cat# T5168;
WB: 1:5000, I-Block™; ON 4ºC; IF:1:50						RRID: AB_477579
Mouse beta-Actin Monoclonal Antibody, Unconjugated, Clone AC-74				Sigma-Aldrich		Cat# A5316;
WB: 1:5000, I-Block™; ON 4ºC; IF:1:500						RRID: AB_476743
Beta3 Tubulin (TU-20) antibody (Called TUBB3 within this work)				Santa Cruz Biotechnology		Cat# sc-51670;
WB: 1:1000; IP:0.1µg						RRID: AB_630408
Gamma Tubulin antibody				Abcam		Cat# ab11317;
WB: 1:1000; IF:1:1000						RRID: AB_297921
Gamma Tubulin (D-10) antibody				Santa Cruz Biotechnology		Cat# sc-17788;
WB: 1:1000, I-Block™; ON 4ºC+1h RT; IF:1:250						RRID: AB_628418
Plk1 (F-8) antibody				Santa Cruz Biotechnology		Cat# sc-17783;
WB: 1:1000						RRID: AB_628157
Pericentrin antibody				Abcam		Cat# ab4448;
IF:1:1000						RRID: AB_304461
Recombinant Anti-Bub3 antibody [EPR5319(2)]				Abcam		Cat# ab133699
IF:1:250						RRID: AB_2789269
Anti-Centromere Antibody				Antibodies Incorporated		Cat# 15-234-0001;
IF: Ready to use						RRID: AB_2687472
Phospho-Histone H3 (Ser10) Antibody				Cell Signaling Technology		Cat# 9701;
WB: 1:1000, BSA+0.1% Tween20; ON 4ºC+1h RT; IF:1:100, IHC:1:1000						RRID: AB_331535
Anti-Histone H3 Antibody, Unconjugated				Cell Signaling Technology		Cat# 9715;
WB: 1:1000, I-Block™; ON 4ºC+1h RT						RRID: AB_331563
PP2A-Calpha/beta (0.T.118) antibody				Santa Cruz Biotechnology		Cat# sc-56950;
WB: 1:1000, BSA+0.1% Tween20; ON 4ºC+1h RT						RRID: AB_1128767
p-PP2A-Calpha/beta (F-8) antibody				Santa Cruz Biotechnology		Cat# sc-271903;
WB: 1:500, BSA+0.1% Tween20; ON 4ºC+1h RT						RRID: AB_10611810
PP1 (E-9) antibody				Santa Cruz Biotechnology		Cat# sc-7482;
WB: 1:1000, I-Block™; ON 4ºC+1h RT						RRID: AB_628177
Phospho-PP1alpha (Thr320) Antibody				Cell Signaling Technology		Cat# 2581;
WB: 1:500, BSA+0.1% Tween20; ON 4ºC+1h RT						RRID: AB_330823
Mouse Anti-Rabbit GADPH Monoclonal Antibody, Unconjugated, Clone 6C5				Millipore		Cat# CB1001;
WB: 1:5000, I-Block™; ON 4ºC						RRID: AB_2107426
Phospho-cdc2 (Tyr15) (10A11) Rabbit mAb antibody				Cell Signaling Technology		Cat# 4539;
WB: 1:500, I-Block™; ON 4ºC+1h RT						RRID: AB_560953
cdc2 Antibody				Cell Signaling Technology 1		Cat# 77055;
WB: 1:500, I-Block™; ON 4ºC+1h RT						RRID: AB_271633
Cdc25C (F-5) antibody				Santa Cruz Biotechnology		Cat# sc-55513;
WB: 1:1000, I-Block™; ON 4ºC+1h RT						RRID: AB_2275797
Anti-PSMC5 antibody produced in rabbit (Called rPSMC5 within this work)				Sigma-Aldrich		Cat# HPA017871;
WB: 1:500, I-Block™; ON 4ºC+1h RT; IF: 1:250; IHC:1:1000						RRID: AB_1857638
Monoclonal ANTI-FLAG® M2 antibody				Sigma-Aldrich		Cat# F1804;
WB: 1:1000, I-Block™; ON 4ºC; IP:0.1µg						RRID: AB_262044
Anti-SUMO1 Antibody, clone 21C7 (Called mSUMO1 within this work)				Sigma-Aldrich		MABS2071
WB:1:500, I-Block™; ON 4ºC+1h RT
IF:1:100, ON 4ºC
Anti-SUMO2 Antibody, clone 8A2				Sigma-Aldrich		MABS2039
WB:1:500, I-Block™; ON 4ºC+1h RT
IF:1:100, ON 4ºC
SUMO-1 (human) polyclonal antibody (Called rSUMO1 within this work)				Enzo Life Sciences		BML-PW0505A-0100
WB:1:1000, I-Block™; ON 4ºC+1h RT
IF:1:700, ON 4ºC
6x-His Tag Monoclonal Antibody (HIS.H8)				Invitrogen		Catalog # MA1-21315
						RRID:AB_557403
Mouse IgG2a Isotype Control from murine myeloma antibody				Sigma-Aldrich		Cat# M5409;
IP: 0.1µg						RRID: AB_1163691
Mouse IgG1 Isotype Control from murine myeloma antibody				Sigma-Aldrich		Cat# M5284;
IP: 0.1µg						RRID: AB_1163685
Monoclonal Mouse Anti-Thyroid Transcription Factor, Clone 8G7G3/1 antibody				Agilent		Cat# M3575;
IHC: Ready to use						RRID: AB_2877699
FLEX Polyclonal Rabbit Anti-Human Thyroglobulin				Agilent		Cat# IR50961-2
IHC:Ready to use
FLEX Monoclonal Mouse anti-human Cytokeratin antibody				Agilent		Cat# IR05361-2;
HC:Ready to use						RRID: AB_2868599
FLEX Monoclonal Rabbit Anti-Human Cytokeratin 8/18, Clone EP17/EP30				Agilent		Cat# IR09461-2
HC:Ready to use
PAX8 Monoclonal Rabbit ,Clone SP348				Gennova		Cat# AP10761
IHC: 1:100
Monoclonal Mouse Anti-Human Ki-67 Antigen, Clone MIB-1 antibody				Agilent		Cat# M7240;
IHC: Ready to use						RRID: AB_2142367
FLEX Monoclonal Mouse Anti-Human p53 Protein, Clone DO-7				Agilent		Cat# IR61661-2
IHC: Ready to use
Rabbit Anti-Mouse Immunoglobulins/HRP antibody				Agilent		Cat# P0260;
WB: 1:5000, I-Block™ 1h RT						RRID: AB_2636929
Anti-Rabbit IgG (whole molecule)-Peroxidase antibody produced in goat				Sigma-Aldrich		Cat# A0545;
WB: 1:10000, I-Block™ 1h RT						RRID: AB_257896
m-IgGκ BP-HRP Antibody				Santa Cruz Biotechnology		Cat# sc-516102;
WB: 1:1500, I-Block™ 1h RT						RRID: AB_2687626
b-Tubulin (9F3) Rabbit mAb (Alexa Fluor 647 Conjugate				Cell Signaling		Cat# 3624
(Called TUBB-647 within this work)
1:300 for 1 hour before last washing and mounting the mitotic cells
Recombinant Alexa 647 anti-Sumo1 antibody (Y299)				Abcam		Ab196533
(Called SUMO1-647 within this work)
1:50 ON at 4º
Cy3-AffiniPure Donkey Anti-Rabbit IgG (H+L) antibody				Jackson ImmunoResearch Labs		Cat# 711-166-152;
IF:1:600						RRID: AB_2313568
Alexa Fluor 488 donkey anti-mouse antibody				Jackson ImmunoResearch Labs		Cat# 715-546-151;
IF:1:400						RRID: AB_2340850
Cy3-AffiniPure F(ab')2 Fragment Donkey Anti-Mouse IgG (H+L) (min X Bov,Ck,Gt,GP,Sy Hms,Hrs,Hu,Rb,Rat,Shp Sr Prot) antibody				Jackson ImmunoResearch Labs		Cat# 715-166-151;
IF: 1:400						RRID: AB_2340817
Donkey Anti-Rabbit IgG (H+L) Antibody, Alexa Fluor 488 Conjugated				Molecular Probes		Cat# A-21206;
IF: 1:600						RRID: AB_2535792
Cy3-AffiniPure F(ab')2 Fragment Donkey Anti-Human IgG (H+L) (min X Bov,Ck,Gt,GP,Sy Hms,Hrs,Ms,Rb,Rat,Shp Sr Prot) antibody				Jackson ImmunoResearch Labs		Cat# 709-166-149;
IF: 1:600						RRID: AB_2340538
EnVision™+ Dual Link System-HRP				Agilent		Cat# K4061
IHC: Ready to use

## Sheet: Critical commercial assays
REAGENT or RESOURCE				SOURCE		IDENTIFIER
Critical commercial assays
AteloGene Systemic Use Koken				Cosmobio		Cat #1393
Silencer® siRNA Construction Kit				Ambion		AM1620M
EndoFree Plasmid Maxi Kit (10)				QIAGEN		50912362
Reporter Lysis 5X Buffer				Promega		E3971
Nucleofector solution KIT L				Lonza		VCA-1005
Nucleofector solution KIT primary mammalian epithelial cell				Lonza		VPI-1005
Turbofect				Thermo Fisher		R0531
Viafect				Promega		E498
Lipofectamine 3000				Thermo Fisher Scientific		Cat#L300-015
Lipofectamine RNAiMAX				Thermo Fisher Scientific		Cat# 13778150
RC DC ™ Protein Assay Kit II				Bio-Rad		5000122
PlusOne Silver Staining Kit,				GE Healthcare		GE17-1150-01
SUMO-Qapture-T kit				Enzo Life Sciences		BML-UW1000A
Cell-based Proteasome-GloTM Chymotrypsin-Like Assay				Promega		G8660
DNeasy blood & tissue kit 50				QIAGEN		Cat.69504
Allprep DNA / RNA Mini kit 50				QIAGEN		Cat. 80204
Allprep DNA / RNA FFPE kit 50				QIAGEN		Cat. 80234
Quantifiler ™ Human DNA Quantification Kit				Thermo Fisher Scientific		Cat.4343895
AmpFlSTR Identifiler Plus PCR Amplification Kit PCR kit				Applied Biosystems		Cat. 4427368
Puregene Core Kit A				QIAGEN		Cat No. 153667
Cell-based Proteasome-GloTM Chymotrypsin-Like Assay				Promega		G8660
GammaBind G Sepharose				GE Healthcare		17-0885-01
GFP-Trap® Agarose				ChromoTek		Gta-20rxns
Xfect Transfection Reagent				Takada		Cat# 631317
Nickel NTA Agarose Beads				Goldbio		H-350-5

## Sheet: Deposited data
REAGENT or RESOURCE				SOURCE		IDENTIFIER
Deposited data
Deposited raw data files for proteomic assays PA1, PA2 and PA3.				This paper		ProteomeXchange Consortium via the PRIDE partner repository with the dataset identifier PXD044110 https://www.ebi.ac.uk/pride/
						Open access.
TCGA datasets				Broad Institute portal		http://gdac.broadinstitute.org

[truncated: 1 more sheets: Software and algorithms]
