# Supplementary material for: dsRNAi-mediated silencing of PIAS2beta specifically kills anaplastic carcinomas by mitotic catastrophe
Source: Nat Commun. 2024 May 14;15:3736. doi: 10.1038/s41467-024-47751-1 (PMC11094195; doi:10.1038/s41467-024-47751-1)
Supplement: Supplementary file 12 — Source Data [file 41467_2024_47751_MOESM12_ESM.zip › NCOMM_Rodrigues et al_Source_Data.xlsx]

## Sheet: Fig 1c
PIAS2β
	commercial Pool mRNA	NT	MNG	PTC	PDTC	ATC		Shapiro-Wilk normality test	NT	MNG	PTC	PDTC	ATC
CONTROL	0.658992							W	0.9402	0.7445	0.9421	0.8033	0.7859
CONTROL	1.397							P value	0.1013	<0,0001	0.1996	0.0223	0.0013
CONTROL	1.08623							Passed normality test (alpha=0.05)?	Yes	No	Yes	No	No
CONTROL	0.515842							P value summary	ns	****	ns	*	**
CONTROL	1.78881
CONTROL	1.08373							Kruskal-Wallis test
CONTROL	1.02883							Dunn's multiple comparisons test	Mean rank diff,	Significant?	Summary	Adjusted P Value
CONTROL	1.05482							NT vs. MNG	7.555	No	ns	>0,9999
CONTROL	0.921464							NT vs. PTC	-29.65	Yes	*	0.0145
CONTROL	0.64409							NT vs. PDTC	41.05	Yes	*	0.0127
CONTROL	1.12922							NT vs. ATC	49.12	Yes	****	<0,0001
CONTROL	1.37491
TH NT9		0.249365
TH NT11		0.600541
TH NT14		1.15615
TH NT15		1.03622
TH NT16		1.46544
TH NT18		1.00859
TH NT19		1.3941
TH NT21		0.118695
TH NT22		0.82207
TH NT28		1.51292
TH NT29		0.273068
TH NT39		0.882907
TH NT44		0.95022
TH NT46		0.346598
TH NT47		0.465978
TH-NT8		0.519469
TH-NT10		0.546998
TH-NT12		1.87269
TH-NT13		2.05781
TH-NT17		0.789553
TH-NT20		1.61005
TH-NT23		0.308253
TH-NT24		0.692405
TH-NT25		1.80264
TH-NT26		1.74365
TH-NT27		1.45307
TH-NT30		0.237436
TH-NT31		0.428869
TH-NT32		2.06638
TN MNG27			0.587367
TN MNG39			1.12532
TN MNG42			0.895232
TN MNG58			1.38255
TN MNG63			1.10445
TN MNG66			0.222108
TN MNG71			1.13708
TN MNG72			0.696084
TN MNG73			0.673772
TN MNG75			0.529732
TN MNG78			0.394291
TN MNG88			1.36541
TN MNG89			1.35129
TN MNG91			0.624742
TN MNG92			1.55437
TN MNG93			0.725141
TN MNG95			1.04415
TN MNG96			1.32715
TN MNG97			1.29355
TH MNG94			0.368142
TH-MNG178			0.0027994
TH-MNG179			3.90638
TH ORIG MNG 178/9			0.675643
TH-MNG41			0.280701
TH-MNG55			1.13101
TH-MNG59			0.567467
TH-MNG61			0.315915
TH-MNG62			1.06371
TH-MNG65			1.01263
TH-MNG67			0.589518
TH-MNG69			0.382786
TH-MNG74			0.658205
TH-MNG76			0.976782
TH-3 FTC/TPDC L.FUGAZZOLA					0.611885
TH-4 TPDC L.FUGAZZOLA					0.128945
TH-5 TPDC L.FUGAZZOLA					0.0160124
TH-6 TPDC L.FUGAZZOLA					0.107718
TH TPDC3					0.66935
TH TPDC5					0.653307
TH TPDC6					0.566966
TPDC 13B29726					0.00651509
TPDC 12B19937					0.154642
TH-1 FTC/ATC L.FUGAZZOLA						0.0442197
TH-7 ATC L.FUGAZZOLA						0.110223
TH TUC1						0.647222
TH TUC2						1.01139
TH-7_2_ VISMORA ANAPLÁSICO						0.110223
TUC 02B00318-1						0.223446
TUC 97B14670-1						0.00050375
TUC 01B4716						0.190981
TUC 03B16965						0.0638354
TUC 01B9491						0.00032215
TUC 95B04047						0.00037043
TUC 97B14670-2						0.304181
TUC 02B00318-2						0.510329
TH UC4						0.0566545
TH ORIG UC3/4						5.3814e-05
TH UC7						0.261283
TH UC8						0.24097
TH-PC18				0.562572
TH-PC19				0.714056
TH-PC20				2.8169
TH-PC21				3.40607
TH-PC22				2.23474
TH-PC23				1.00146
TH-PC24				1.14719
TH-PC25				3.45601
TH-PC26				2.08943
TH-PC27				1.58899
TH-PC28				2.02667
TH-PC29				1.1616
TH-PC30				1.23637
TH-PC31				2.30235
TH-PC32				1.65532
TH-PC33				1.53593
TH-PC34				2.59567
TH PC24				1.24297
TH PC54				1.14497
TH PC60				2.95872
TH PC62				1.04919
TH PC65				1.47332
TH PC66				2.27949
PIAS2a
	commercial Pool mRNA	NT	MNG	PTC	PDTC	ATC		Shapiro-Wilk normality test	NT	MNG	PTC	PDTC	ATC
CONTROL	0.918276							W	0.8744	0.9072	0.9381	0.9625	0.9487
CONTROL	1.25701							P value	0.0025	0.0083	0.1633	0.8238	0.4366
CONTROL	0.866337							Passed normality test (alpha=0.05)?	No	No	Yes	Yes	Yes
CONTROL	0.666495							P value summary	**	**	ns	ns	ns
CONTROL	1.63769
CONTROL	0.916157							Kruskal-Wallis test
CONTROL	1.3293							Dunn's multiple comparisons test	Mean rank diff,	Significant?	Summary	Adjusted P Value
CONTROL	0.965713							NT vs. MNG	-20.37	No	ns	0.1239
CONTROL	0.778985							NT vs. PTC	-31.99	Yes	**	0.0066
CONTROL	0.959043							NT vs. PDTC	9.893	No	ns	>0,9999
CONTROL	1.35254							NT vs. ATC	16.33	No	ns	0.6686
CONTROL	0.770927
TH NT9		0.0963882
TH NT11		0.653383
TH NT14		0.588453
TH NT15		0.902501
TH NT16		0.893166
TH NT18		0.564091
TH NT19		1.03383
TH NT21		0.180867
TH NT22		0.524858
TH NT28		0.852635
TH NT29		0.382359
TH NT39		0.542239
TH NT44		0.284598
TH NT46		0.184156
TH NT47		0.908778
TH-NT8		0.598485
TH-NT10		0.628022
TH-NT12		0.135455
TH-NT13		1.53303
TH-NT17		0.199628
TH-NT20		1.83133
TH-NT23		0.987866
TH-NT24		0.137966
TH-NT25		0.209989
TH-NT26		0.779644
TH-NT27		0.237399
TH-NT30		0.154094
TH-NT31		0.164811
TH-NT32		0.255853
TN MNG27			0.676893
TN MNG39			0.955283
TN MNG42			0.608361
TN MNG58			0.650671
TN MNG63			0.591315
TN MNG66			0.387697
TN MNG71			0.525951
TN MNG72			0.551717
TN MNG73			0.764718
TN MNG75			0.853226
TN MNG78			0.97468
TN MNG88			1.25353
TN MNG89			0.887611
TN MNG91			0.731029
TN MNG92			0.204901
TN MNG93			1.69702
TN MNG95			0.780787
TN MNG96			1.00278
TN MNG97			0.617709
TH MNG94			0.613443
TH-MNG178			1.6833e-05
TH-MNG179			0.870651
TH ORIG MNG 178/9			1.92141
TH-MNG41			0.536403
TH-MNG55			0.637452
TH-MNG59			0.124256
TH-MNG61			0.453096
TH-MNG62			1.89919
TH-MNG65			0.886927
TH-MNG67			0.948939
TH-MNG69			1.43186
TH-MNG74			0.741433
TH-MNG76			0.725671
TH-3 FTC/TPDC L.FUGAZZOLA					0.942458
TH-4 TPDC L.FUGAZZOLA					0.487002
TH-5 TPDC L.FUGAZZOLA					0.45172
TH-6 TPDC L.FUGAZZOLA					0.152936
TH TPDC3					0.746131
TH TPDC5					0.453445
TH TPDC6					0.546957
TPDC 13B29726					0.0130633
TPDC 12B19937					0.187591
TH-1 FTC/ATC L.FUGAZZOLA						0.0821554
TH-7 ATC L.FUGAZZOLA						0.33244
TH TUC1						0.0826409
TH TUC2						0.244516
TH-7_2_ VISMORA ANAPLÁSICO						0.33244
TUC 02B00318-1						0.572627
TUC 97B14670-1						0.331175
TUC 01B4716						0.622078
TUC 03B16965						0.242015
TUC 01B9491						0.414564
TUC 95B04047						0.503187
TUC 97B14670-2						0.750886
TUC 02B00318-2						0.32335
TH UC4						0.46399
TH ORIG UC3/4						0.326389
TH UC7						0.281131
TH UC8						0.248857
TH-PC18				0.314011
TH-PC19				1.05438
TH-PC20				1.80486
TH-PC21				2.77289
TH-PC22				0.837922
TH-PC23				0.519929
TH-PC24				0.193833
TH-PC25				1.52773
TH-PC26				1.40142
TH-PC27				1.16021
TH-PC28				1.34666
TH-PC29				0.934902
TH-PC30				1.42789
TH-PC31				1.51928
TH-PC32				1.75186
TH-PC33				1.43136
TH-PC34				0.209844
TH PC24				1.24835
TH PC54				1.09175
TH PC60				0.56463
TH PC62				0.194317
TH PC65				0.690906
TH PC66				0.349678

## Sheet: Fig 1d
PIAS2β				PIAS2a
TH NT9	Undetermined			TH NT9	0.803439
TH-PC18		0.544003		TH-PC18		0.782282
TH NT16	1.14686			TH NT16	0.221098
TH-PC20		2.72393		TH-PC20		4.49637
TH NT19	0.505467			TH NT19	0.654861
TH-PC21		3.29365		TH-PC21		6.90796
TH NT22	0.932831			TH NT22	3.20153
TH-PC25		3.34194		TH-PC25		3.80596
TH-NT23	0.308253			TH-NT23	2.46103
TH-PC27		1.53654		TH-PC27		2.89038
TH-NT23	0.308253			TH-NT23	2.46103
TH-PC28		1.95977		TH-PC28		3.35488
TH-NT24	0.663509			TH-NT24	0.343709
TH-PC29		1.12326		TH-PC29		2.32908
TH-NT31	0.414714			TH-NT31	0.410587
TH-PC33		1.48523		TH-PC33		3.56588

## Sheet: Fig 1e
FTC-238
PIAS2β
ns-dsRNAi_12h	PIAS2b-dsRNAi_12h		Shapiro-Wilk normality test	ns-dsRNAi_12h	PIAS2b-dsRNAi_12h		Mann Whitney test
1.00969	0.000610982		W	0.89	0.751		P value	0.0119
1.38503	0.326559		P value	0.3158	0.0028		Exact or approximate P value?	Exact
0.75624	0.00116046		Passed normality test (alpha=0.05)?	Yes	No		P value summary	*
1.30805			P value summary	ns	**		Significantly different (P < 0.05)?	Yes
0.897769							One- or two-tailed P value?	One-tailed
0.805199
FTC-238
PIAS2α
ns-dsRNAi_12h	PIAS2b-dsRNAi_12h		Shapiro-Wilk normality test	ns-dsRNAi_12h	PIAS2b-dsRNAi_12h		Unpaired t test
0.852487	0.896422		W	0.959	0.86		P value	0.0982
1.06161	1.593		P value	0.815	0.2666		P value summary	ns
0.67842	1.48847		Passed normality test (alpha=0.05)?	Yes	Yes		Significantly different (P < 0.05)?	No
1.09905			P value summary	ns	ns		One- or two-tailed P value?	One-tailed
1.44318
1.02687
B-CPAP
PIAS2β
ns-dsRNAi_24h	PIAS2b-dsRNAi_24h		Shapiro-Wilk normality test	ns-dsRNAi_24h	PIAS2b-dsRNAi_24h		Unpaired t test
1.08648	0.542489		W	0.962	0.955		P value	0.0032
0.730353	0.460466		P value	0.6253	0.7825		P value summary	**
1.26021	0.450209		Passed normality test (alpha=0.05)?	Yes	Yes		Significantly different (P < 0.05)?	Yes
	0.327069		P value summary	ns	ns		One- or two-tailed P value?	One-tailed
	0.670434
	0.0903812
B-CPAP
PIAS2α
ns-dsRNAi_24h	PIAS2b-dsRNAi_24h		Shapiro-Wilk normality test	ns-dsRNAi_24h	PIAS2b-dsRNAi_24h		Unpaired t test
1.37047	0.629669		W	0.86	0.829		P value	0.4396
1.25194	2.35572		P value	0.2674	0.1369		P value summary	ns
0.582838	0.617567		Passed normality test (alpha=0.05)?	Yes	Yes		Significantly different (P < 0.05)?	No
	1.69075		P value summary	ns	ns		One- or two-tailed P value?	One-tailed
	0.466247
8305C
PIAS2β
ns-dsRNAi_12h	PIAS2b-dsRNAi_12h		Shapiro-Wilk normality test	ns-dsRNAi_12h	PIAS2b-dsRNAi_12h		Unpaired t test
2.33853	0.636883		W	0.883	0.921		P value	0.0481
0.72855	0.0147116		P value	0.3531	0.4556		P value summary	*
0.784639	0.483672		Passed normality test (alpha=0.05)?	Yes	Yes		Significantly different (P < 0.05)?	Yes
1.5466			P value summary	ns	ns		One- or two-tailed P value?	One-tailed
8305C
PIAS2α
ns-dsRNAi_12h	PIAS2b-dsRNAi_12h		Shapiro-Wilk normality test	ns-dsRNAi_12h	PIAS2b-dsRNAi_12h		Unpaired t test
1.42368	1.18561		W	0.872	0.944		P value	0.4911
0.911696	0.95272		P value	0.2999	0.5448		P value summary	ns
0.808671	1.02016		Passed normality test (alpha=0.05)?	Yes	Yes		Significantly different (P < 0.05)?	No
			P value summary	ns	ns		One- or two-tailed P value?	One-tailed
CAL-62
PIAS2β
ns-dsRNAi_12h	PIAS2b-dsRNAi_12h		Shapiro-Wilk normality test	ns-dsRNAi_12h	PIAS2b-dsRNAi_12h		Unpaired t test with Welch's correction
1.12241	0.501597		W	0.875	0.994		P value	0.0045
0.756599	0.479832		P value	0.2876	0.8521		P value summary	**
1.32189	0.530123		Passed normality test (alpha=0.05)?	Yes	Yes		Significantly different (P < 0.05)?	Yes
0.772496			P value summary	ns	ns		One- or two-tailed P value?	One-tailed
1.15317
CAL-62
PIAS2α
ns-dsRNAi_12h	PIAS2b-dsRNAi_12h		Shapiro-Wilk normality test	ns-dsRNAi_12h	PIAS2b-dsRNAi_12h		Unpaired t test with Welch's correction
0.754661	0.419837		W	0.974	0.984		P value	0.2813
0.994746	2.18389		P value	0.8973	0.7545		P value summary	ns
1.10911	1.49931		Passed normality test (alpha=0.05)?	Yes	Yes		Significantly different (P < 0.05)?	No
0.973937			P value summary	ns	ns		One- or two-tailed P value?	One-tailed
1.23319
BHT101
PIAS2β
ns-dsRNAi_12h	PIAS2b-dsRNAi_12h	ns-dsRNAi_24h	PIAS2b-dsRNAi_24h		Shapiro-Wilk normality test	ns-dsRNAi_12h	PIAS2b-dsRNAi_12h	ns-dsRNAi_24h	PIAS2b-dsRNAi_24h		Unpaired t test	12h	24h
0.927793	0.638773	1.29988	0.307227		W	0.977	0.833	0.963	0.804		P value	0.0938	0.0016
0.578494	0.63	1.02447	0.203116		P value	0.8862	0.1961	0.7959	0.0878		P value summary	ns	**
1.67409	0.708137	0.701432	0.263591		Passed normality test (alpha=0.05)?	Yes	Yes	Yes	Yes		Significantly different (P < 0.05)?	No	Yes
1.11294		1.07057	0.717661		P value summary	ns	ns	ns	ns		One- or two-tailed P value?	One-tailed	One-tailed
			0.352666
BHT101
PIAS2β
ns-dsRNAi_12h	PIAS2b-dsRNAi_12h	ns-dsRNAi_24h	PIAS2b-dsRNAi_24h		Shapiro-Wilk normality test	ns-dsRNAi_12h	PIAS2b-dsRNAi_12h	ns-dsRNAi_24h	PIAS2b-dsRNAi_24h		Mann Whitney test	12h	24h
1.39595	0.698702	1.64704	1.51874		W	0.875	0.754	0.984	0.971		P value	0.4286	0.2778
0.460493	1.11323	0.860576	0.809933		P value	0.3166	0.0079	0.9259	0.8814		Exact or approximate P value?	Exact	Exact
1.45675	1.11126	0.5799	1.15579		Passed normality test (alpha=0.05)?	Yes	No	Yes	Yes		P value summary	ns	ns
1.06788		1.21662	0.75937		P value summary	ns	**	ns	ns		Significantly different (P < 0.05)?	No	No
			0.1023								One- or two-tailed P value?	One-tailed	One-tailed
MB1
PIAS2β
ns-dsRNAi_24h	PIAS2b-dsRNAi_24h		Shapiro-Wilk normality test	ns-dsRNAi_24h	PIAS2b-dsRNAi_24h		Mann Whitney test
0.729005	0.328622		W	0.752	0.853		P value	0.0286
0.732297	0.453917		P value	0.0048	0.2357		Exact or approximate P value?	Exact
1.87319	0.0343273		Passed normality test (alpha=0.05)?	No	Yes		P value summary	*
	0.47847		P value summary	**	ns		Significantly different (P < 0.05)?	Yes
							One- or two-tailed P value?	One-tailed
MB1
PIAS2α
ns-dsRNAi_24h	PIAS2b-dsRNAi_24h		Shapiro-Wilk normality test	ns-dsRNAi_24h	PIAS2b-dsRNAi_24h		Mann Whitney test
0.864737	0.107383		W	0.999	0.83		P value	0.2
1.00162	0.232102		P value	0.939	0.1672		Exact or approximate P value?	Exact
1.15455	1.86197		Passed normality test (alpha=0.05)?	Yes	Yes		P value summary	ns
	0.593711		P value summary	ns	ns		Significantly different (P < 0.05)?	No
							One- or two-tailed P value?	One-tailed

## Sheet: Fig 1g 
FTC-238		Scr																		siRNA SPOT8_1																		siRNA SPOT8_2
	0	100	95	98	115	106	100	103	101	119	131	112	118		74	82	79	78	87	100	95	98	115	106	100	103	101	119	131	112	118		74	82	79	78	87	100	95	98	115	106	100	103	101	119	131	112	118
	1				119	126	134				184	197	180				290	307	306				135	149	140				201	171	171				246	287	265				140	147	136				196	199	174
	2				207	219	214				297	343	334				365	370	362				186	210	229				275	310	359				403	375	323				216	243	248				274	327	340
	3										323	324	312				425	448	460										286		259				375	361	380										297	291	325
	4																539	513																		446	400
	Dunnett's multiple comparisons test	Mean Diff,	95,00% CI of diff,	Below threshold?	Summary	Adjusted P Value
	0
	Scr vs. siRNA SPOT8_1	0	-13,68 to 13,68	No	ns	>0,9999
	Scr vs. siRNA SPOT8_2	0	-13,68 to 13,68	No	ns	>0,9999
	Scr vs. siRNA SPOT8_1+2	0	-13,68 to 13,68	No	ns	>0,9999
	1
	Scr vs. siRNA SPOT8_1	8.667	-74,92 to 92,26	No	ns	0.9859
	Scr vs. siRNA SPOT8_2	-2.222	-90,65 to 86,21	No	ns	0.9999
	Scr vs. siRNA SPOT8_1+2	10.33	-79,20 to 99,86	No	ns	0.9813
	2
	Scr vs. siRNA SPOT8_1	4.556	-84,92 to 94,03	No	ns	0.9983
	Scr vs. siRNA SPOT8_2	-4.889	-85,57 to 75,79	No	ns	0.9972
	Scr vs. siRNA SPOT8_1+2	21.33	-59,48 to 102,1	No	ns	0.8339
	3
	Scr vs. siRNA SPOT8_1	49.8	-56,45 to 156,1	No	ns	0.4522
	Scr vs. siRNA SPOT8_2	43.17	-54,25 to 140,6	No	ns	0.4924
	Scr vs. siRNA SPOT8_1+2	44.17	-61,47 to 149,8	No	ns	0.5445
	4
	Scr vs. siRNA SPOT8_1	103	-110,3 to 316,3	No	ns	0.1497
	Scr vs. siRNA SPOT8_2	64	-25,46 to 153,5	No	ns	0.1138
	Scr vs. siRNA SPOT8_1+2	62.67	-40,24 to 165,6	No	ns	0.1627
	Test details	Mean 1	Mean 2	Mean Diff,	SE of diff,	N1	N2	q	DF
	0
	Scr vs. siRNA SPOT8_1	99.88	99.88	0	5.546	17	17	0	32
	Scr vs. siRNA SPOT8_2	99.88	99.88	0	5.546	17	17	0	32
	Scr vs. siRNA SPOT8_1+2	99.88	99.88	0	5.546	17	17	0	32
	1
	Scr vs. siRNA SPOT8_1	204.8	196.1	8.667	31.95	9	9	0.2712	14.71
	Scr vs. siRNA SPOT8_2	204.8	207	-2.222	34.04	9	9	0.06528	15.68
	Scr vs. siRNA SPOT8_1+2	204.8	194.4	10.33	34.49	9	9	0.2996	15.8
	2
	Scr vs. siRNA SPOT8_1	301.2	296.7	4.556	34.48	9	9	0.1321	15.85
	Scr vs. siRNA SPOT8_2	301.2	306.1	-4.889	31.08	9	9	0.1573	15.81
	Scr vs. siRNA SPOT8_1+2	301.2	279.9	21.33	31.14	9	9	0.6852	15.82
	3
	Scr vs. siRNA SPOT8_1	382	332.2	49.8	37.72	6	5	1.32	8.998
	Scr vs. siRNA SPOT8_2	382	338.8	43.17	34.55	6	6	1.249	8.952
	Scr vs. siRNA SPOT8_1+2	382	337.8	44.17	38.16	6	6	1.157	9.9
	4
	Scr vs. siRNA SPOT8_1	526	423	103	26.42	2	2	3.899	1.58
	Scr vs. siRNA SPOT8_2	526	462	64	21.1	2	3	3.033	2.972
	Scr vs. siRNA SPOT8_1+2	526	463.3	62.67	24.27	2	3	2.582	2.971

## Sheet: Fig 1h 
B-CPAP		Scr																																															siRNA SPOT8_1
n=6	0		75.9834	79.2465	71.788	71.3219			132.388	135.185	136.584	135.651	64.7957	59.2018	55.4726	55.9387	54.5403	51.2772	144.275	138.309	149.729	140.453	157.095	143.996	155.696	141.245	144.042	148.238	152.433	158.027	86.6584	73.4196	87.6373	81.5307	70.2497	76.3564	136.024	118.823	117.471	125.769	99.5243	116.539	42.8864	41.9074	41.0217	43.7254	46.3825	41.1616
	1			88.5696	100.224	94.1635	160.824	140.313	141.711	146.373	153.832	160.824			136.584	107.216	117.005	105.817				135.651	145.907	98.3589				147.305	160.358	159.892				107.169	119.01	110.712										89.2689	74.3053	75.7037
	2						188.793	192.056	198.116	203.244	202.312	202.312			0	306.731	301.603	274.566				131.922	125.396	144.508				190.192	199.049	187.395				182.22	187.395	200.773				225.153	223.522	235.222				130.384	127.354	121.107
	3	288.551	309.994	304.866	383.646	418.142	410.217	400.894	392.037	403.691										232.612	228.416	229.349				196.718	206.973	205.109				213.453	263.844	243.613				289.296	289.716	286.406				144.835	128.752	157.095
	4	530.952	458.697	521.629	502.982																						392.597	379.078	399.449
	Tukey's multiple comparisons test	Mean Diff,	95,00% CI of diff,	Below threshold?	Summary	Adjusted P Value
	0
	Scr vs. siRNA SPOT8_1	0	-22,86 to 22,86	No	ns	>0,9999
	Scr vs. siRNA SPOT8_2	0	-22,86 to 22,86	No	ns	>0,9999
	Scr vs. siRNA SPOT8_1+2	0	-22,86 to 22,86	No	ns	>0,9999
	siRNA SPOT8_1 vs. siRNA SPOT8_2	0	-22,86 to 22,86	No	ns	>0,9999
	siRNA SPOT8_1 vs. siRNA SPOT8_1+2	0	-22,86 to 22,86	No	ns	>0,9999
	siRNA SPOT8_2 vs. siRNA SPOT8_1+2	0	-22,86 to 22,86	No	ns	>0,9999
	1
	Scr vs. siRNA SPOT8_1	6.102	-27,27 to 39,47	No	ns	0.9538
	Scr vs. siRNA SPOT8_2	19.66	-1,905 to 41,23	No	ns	0.0848
	Scr vs. siRNA SPOT8_1+2	47.01	31,02 to 63,00	Yes	****	<0,0001
	siRNA SPOT8_1 vs. siRNA SPOT8_2	13.56	-19,94 to 47,05	No	ns	0.6662
	siRNA SPOT8_1 vs. siRNA SPOT8_1+2	40.91	9,621 to 72,19	Yes	*	0.0104
	siRNA SPOT8_2 vs. siRNA SPOT8_1+2	27.35	10,60 to 44,10	Yes	**	0.0013
	2
	Scr vs. siRNA SPOT8_1	7.22	-39,80 to 54,23	No	ns	0.9753
	Scr vs. siRNA SPOT8_2	55.05	16,44 to 93,66	Yes	**	0.0026
	Scr vs. siRNA SPOT8_1+2	81.75	45,98 to 117,5	Yes	****	<0,0001
	siRNA SPOT8_1 vs. siRNA SPOT8_2	47.83	9,352 to 86,30	Yes	*	0.0121
	siRNA SPOT8_1 vs. siRNA SPOT8_1+2	74.53	38,29 to 110,8	Yes	***	0.0003
	siRNA SPOT8_2 vs. siRNA SPOT8_1+2	26.7	5,735 to 47,66	Yes	*	0.0104
	4
	Scr vs. siRNA SPOT8_1	35.06	-50,13 to 120,3	No	ns	0.5614
	Scr vs. siRNA SPOT8_2	308.1	220,7 to 395,6	Yes	****	<0,0001
	Scr vs. siRNA SPOT8_1+2	257.8	172,9 to 342,7	Yes	***	0.0002
	siRNA SPOT8_1 vs. siRNA SPOT8_2	273.1	219,2 to 327,0	Yes	****	<0,0001
	siRNA SPOT8_1 vs. siRNA SPOT8_1+2	222.7	165,3 to 280,1	Yes	**	0.0028
	siRNA SPOT8_2 vs. siRNA SPOT8_1+2	-50.35	-101,8 to 1,135	No	ns	0.0542
	Test details	Mean 1	Mean 2	Mean Diff,	SE of diff,	N1	N2	q	DF
	0
	Scr vs. siRNA SPOT8_1	100	100	0	8.727	44	44	0	86
	Scr vs. siRNA SPOT8_2	100	100	0	8.727	44	44	0	86
	Scr vs. siRNA SPOT8_1+2	100	100	0	8.727	44	44	0	86
	siRNA SPOT8_1 vs. siRNA SPOT8_2	100	100	0	8.727	44	44	0	86
	siRNA SPOT8_1 vs. siRNA SPOT8_1+2	100	100	0	8.727	44	44	0	86
	siRNA SPOT8_2 vs. siRNA SPOT8_1+2	100	100	0	8.727	44	44	0	86
	1
	Scr vs. siRNA SPOT8_1	123.1	117	6.102	11.79	25	12	0.7317	17.79
	Scr vs. siRNA SPOT8_2	123.1	103.4	19.66	8.016	25	16	3.469	36.78
	Scr vs. siRNA SPOT8_1+2	123.1	76.08	47.01	5.827	25	3	11.41	25.92
	siRNA SPOT8_1 vs. siRNA SPOT8_2	117	103.4	13.56	11.82	12	16	1.623	17.48
	siRNA SPOT8_1 vs. siRNA SPOT8_1+2	117	76.08	40.91	10.46	12	3	5.532	11.41
	siRNA SPOT8_2 vs. siRNA SPOT8_1+2	103.4	76.08	27.35	5.874	16	3	6.584	16.49
	2
	Scr vs. siRNA SPOT8_1	187.3	180	7.22	17.34	25	12	0.5888	31.59
	Scr vs. siRNA SPOT8_2	187.3	132.2	55.05	14.31	25	16	5.439	34.88
	Scr vs. siRNA SPOT8_1+2	187.3	105.5	81.75	13.03	25	3	8.871	25.84
	siRNA SPOT8_1 vs. siRNA SPOT8_2	180	132.2	47.83	13.6	12	16	4.975	17.77
	siRNA SPOT8_1 vs. siRNA SPOT8_1+2	180	105.5	74.53	12.24	12	3	8.61	12.23
	siRNA SPOT8_2 vs. siRNA SPOT8_1+2	132.2	105.5	26.7	7.35	16	3	5.137	16.46
	4
	Scr vs. siRNA SPOT8_1	455.1	420	35.06	25.92	7	3	1.913	7.186
	Scr vs. siRNA SPOT8_2	455.1	146.9	308.1	28.22	7	6	15.44	9.341
	Scr vs. siRNA SPOT8_1+2	455.1	197.3	257.8	24.54	7	3	14.86	6.008
	siRNA SPOT8_1 vs. siRNA SPOT8_2	420	146.9	273.1	16.28	3	6	23.73	6.984
	siRNA SPOT8_1 vs. siRNA SPOT8_1+2	420	197.3	222.7	8.391	3	3	37.54	2.023
	siRNA SPOT8_2 vs. siRNA SPOT8_1+2	146.9	197.3	-50.35	13.98	6	3	5.095	5.021
[truncated: 132 more columns]

## Sheet: Fig 1i 
8305C
n=2
	Scr						siRNA SPOT8_1						siRNA SPOT8_2						siRNA SPOT8_1+2						c						1						2						1+2
0	107.235	104.99	109.106	83.9085	94.262	100.499	107.235	104.99	109.106	83.9085	94.262	100.499	107.235	104.99	109.106	83.9085	94.262	100.499	107.235	104.99	109.106	83.9085	94.262	100.499	107	105	109	84	94	100	107	105	109	84	94	100	107	105	109	84	94	100	107	105	109	84	94	100
1	124.324	116.216	119.667				80.9979	64.6154	63.4927				85.7796	81.289	80.9979				79.8337	74.3451	67.4844				130	127	125				32	86	96				71	81	86				69	94	96
2	153.597	160.873	180.249				36.4657	39.5426	35.6341				52.474	59.0021	63.5343				52.5572	51.4761	45.4054				179	187	179				93	86	89				68	71	89				99	104	98
3	353.514	363.243	363.992				29.4802	31.4761	31.8087				50.0624	58.8773	59.0437				47.4012	46.1538	42.9522				341	339	375				116	106	110				116	104	104				126	131	126
4	526.195	506.362	514.262				28.6902	29.106	30.3119				63.7838	53.5135	58.6279				46.9439	41.7464	80.4574				527	541	527				167	141	134				147	133	127				157	145	174
Tukey's multiple comparisons test	Predicted (LS) mean diff,	95,00% CI of diff,	Below threshold?	Summary	Adjusted P Value
0
Scr vs. siRNA SPOT8_1	0	-18,63 to 18,63	No	ns	>0,9999
Scr vs. siRNA SPOT8_2	0	-18,63 to 18,63	No	ns	>0,9999
Scr vs. siRNA SPOT8_1+2	0	-18,63 to 18,63	No	ns	>0,9999
Scr vs. c	0.1667	-18,46 to 18,80	No	ns	>0,9999
Scr vs. 1	0.1667	-18,46 to 18,80	No	ns	>0,9999
Scr vs. 2	0.1667	-18,46 to 18,80	No	ns	>0,9999
Scr vs. 1+2	0.1667	-18,46 to 18,80	No	ns	>0,9999
siRNA SPOT8_1 vs. siRNA SPOT8_2	0	-18,63 to 18,63	No	ns	>0,9999
siRNA SPOT8_1 vs. siRNA SPOT8_1+2	0	-18,63 to 18,63	No	ns	>0,9999
siRNA SPOT8_1 vs. c	0.1667	-18,46 to 18,80	No	ns	>0,9999
siRNA SPOT8_1 vs. 1	0.1667	-18,46 to 18,80	No	ns	>0,9999
siRNA SPOT8_1 vs. 2	0.1667	-18,46 to 18,80	No	ns	>0,9999
siRNA SPOT8_1 vs. 1+2	0.1667	-18,46 to 18,80	No	ns	>0,9999
siRNA SPOT8_2 vs. siRNA SPOT8_1+2	0	-18,63 to 18,63	No	ns	>0,9999
siRNA SPOT8_2 vs. c	0.1667	-18,46 to 18,80	No	ns	>0,9999
siRNA SPOT8_2 vs. 1	0.1667	-18,46 to 18,80	No	ns	>0,9999
siRNA SPOT8_2 vs. 2	0.1667	-18,46 to 18,80	No	ns	>0,9999
siRNA SPOT8_2 vs. 1+2	0.1667	-18,46 to 18,80	No	ns	>0,9999
siRNA SPOT8_1+2 vs. c	0.1667	-18,46 to 18,80	No	ns	>0,9999
siRNA SPOT8_1+2 vs. 1	0.1667	-18,46 to 18,80	No	ns	>0,9999
siRNA SPOT8_1+2 vs. 2	0.1667	-18,46 to 18,80	No	ns	>0,9999
siRNA SPOT8_1+2 vs. 1+2	0.1667	-18,46 to 18,80	No	ns	>0,9999
c vs. 1	0	-18,63 to 18,63	No	ns	>0,9999
c vs. 2	0	-18,63 to 18,63	No	ns	>0,9999
c vs. 1+2	1.137e-13	-18,63 to 18,63	No	ns	>0,9999
1 vs. 2	0	-18,63 to 18,63	No	ns	>0,9999
1 vs. 1+2	7.105e-14	-18,63 to 18,63	No	ns	>0,9999
2 vs. 1+2	9.948e-14	-18,63 to 18,63	No	ns	>0,9999
1
Scr vs. siRNA SPOT8_1	50.37	24,02 to 76,71	Yes	****	<0,0001
Scr vs. siRNA SPOT8_2	37.38	11,03 to 63,73	Yes	***	0.0007
Scr vs. siRNA SPOT8_1+2	46.18	19,84 to 72,53	Yes	****	<0,0001
Scr vs. c	-7.264	-33,61 to 19,08	No	ns	0.9894
Scr vs. 1	48.74	22,39 to 75,08	Yes	****	<0,0001
Scr vs. 2	40.74	14,39 to 67,08	Yes	***	0.0002
Scr vs. 1+2	33.74	7,390 to 60,08	Yes	**	0.0033
siRNA SPOT8_1 vs. siRNA SPOT8_2	-12.99	-39,33 to 13,36	No	ns	0.7923
siRNA SPOT8_1 vs. siRNA SPOT8_1+2	-4.186	-30,53 to 22,16	No	ns	0.9997
siRNA SPOT8_1 vs. c	-57.63	-83,98 to -31,29	Yes	****	<0,0001
siRNA SPOT8_1 vs. 1	-1.631	-27,98 to 24,71	No	ns	>0,9999
siRNA SPOT8_1 vs. 2	-9.631	-35,98 to 16,71	No	ns	0.9485
siRNA SPOT8_1 vs. 1+2	-16.63	-42,98 to 9,715	No	ns	0.5184
siRNA SPOT8_2 vs. siRNA SPOT8_1+2	8.801	-17,55 to 35,15	No	ns	0.9682
siRNA SPOT8_2 vs. c	-44.64	-70,99 to -18,30	Yes	****	<0,0001
siRNA SPOT8_2 vs. 1	11.36	-14,99 to 37,70	No	ns	0.884
siRNA SPOT8_2 vs. 2	3.356	-22,99 to 29,70	No	ns	>0,9999
siRNA SPOT8_2 vs. 1+2	-3.644	-29,99 to 22,70	No	ns	0.9999
siRNA SPOT8_1+2 vs. c	-53.45	-79,79 to -27,10	Yes	****	<0,0001
siRNA SPOT8_1+2 vs. 1	2.554	-23,79 to 28,90	No	ns	>0,9999
siRNA SPOT8_1+2 vs. 2	-5.446	-31,79 to 20,90	No	ns	0.9982
siRNA SPOT8_1+2 vs. 1+2	-12.45	-38,79 to 13,90	No	ns	0.8258
c vs. 1	56	29,65 to 82,35	Yes	****	<0,0001
c vs. 2	48	21,65 to 74,35	Yes	****	<0,0001
c vs. 1+2	41	14,65 to 67,35	Yes	***	0.0001
1 vs. 2	-8	-34,35 to 18,35	No	ns	0.9814
1 vs. 1+2	-15	-41,35 to 11,35	No	ns	0.6473
2 vs. 1+2	-7	-33,35 to 19,35	No	ns	0.9915
2
Scr vs. siRNA SPOT8_1	127.7	101,3 to 154,0	Yes	****	<0,0001
Scr vs. siRNA SPOT8_2	106.6	80,22 to 132,9	Yes	****	<0,0001
Scr vs. siRNA SPOT8_1+2	115.1	88,75 to 141,4	Yes	****	<0,0001
Scr vs. c	-16.76	-43,11 to 9,586	No	ns	0.5083
Scr vs. 1	75.57	49,23 to 101,9	Yes	****	<0,0001
Scr vs. 2	88.91	62,56 to 115,3	Yes	****	<0,0001
Scr vs. 1+2	64.57	38,23 to 90,92	Yes	****	<0,0001
siRNA SPOT8_1 vs. siRNA SPOT8_2	-21.12	-47,47 to 5,223	No	ns	0.2156
siRNA SPOT8_1 vs. siRNA SPOT8_1+2	-12.6	-38,94 to 13,75	No	ns	0.8166
siRNA SPOT8_1 vs. c	-144.5	-170,8 to -118,1	Yes	****	<0,0001
siRNA SPOT8_1 vs. 1	-52.12	-78,47 to -25,77	Yes	****	<0,0001
siRNA SPOT8_1 vs. 2	-38.79	-65,13 to -12,44	Yes	***	0.0004
siRNA SPOT8_1 vs. 1+2	-63.12	-89,47 to -36,77	Yes	****	<0,0001
siRNA SPOT8_2 vs. siRNA SPOT8_1+2	8.524	-17,82 to 34,87	No	ns	0.9734
siRNA SPOT8_2 vs. c	-123.3	-149,7 to -96,98	Yes	****	<0,0001
siRNA SPOT8_2 vs. 1	-31	-57,34 to -4,650	Yes	**	0.0098
siRNA SPOT8_2 vs. 2	-17.66	-44,01 to 8,683	No	ns	0.4385
siRNA SPOT8_2 vs. 1+2	-42	-68,34 to -15,65	Yes	****	<0,0001
siRNA SPOT8_1+2 vs. c	-131.9	-158,2 to -105,5	Yes	****	<0,0001
siRNA SPOT8_1+2 vs. 1	-39.52	-65,87 to -13,17	Yes	***	0.0003
siRNA SPOT8_1+2 vs. 2	-26.19	-52,53 to 0,1590	No	ns	0.0526
siRNA SPOT8_1+2 vs. 1+2	-50.52	-76,87 to -24,17	Yes	****	<0,0001
c vs. 1	92.33	65,99 to 118,7	Yes	****	<0,0001
c vs. 2	105.7	79,32 to 132,0	Yes	****	<0,0001
c vs. 1+2	81.33	54,99 to 107,7	Yes	****	<0,0001
1 vs. 2	13.33	-13,01 to 39,68	No	ns	0.7694
1 vs. 1+2	-11	-37,35 to 15,35	No	ns	0.9
2 vs. 1+2	-24.33	-50,68 to 2,013	No	ns	0.0924
3
Scr vs. siRNA SPOT8_1	329.3	303,0 to 355,7	Yes	****	<0,0001
Scr vs. siRNA SPOT8_2	304.3	277,9 to 330,6	Yes	****	<0,0001
Scr vs. siRNA SPOT8_1+2	314.7	288,4 to 341,1	Yes	****	<0,0001
Scr vs. c	8.583	-17,76 to 34,93	No	ns	0.9723
Scr vs. 1	249.6	223,2 to 275,9	Yes	****	<0,0001
Scr vs. 2	252.2	225,9 to 278,6	Yes	****	<0,0001
Scr vs. 1+2	232.6	206,2 to 258,9	Yes	****	<0,0001
siRNA SPOT8_1 vs. siRNA SPOT8_2	-25.07	-51,42 to 1,273	No	ns	0.0743
siRNA SPOT8_1 vs. siRNA SPOT8_1+2	-14.58	-40,93 to 11,77	No	ns	0.6795
siRNA SPOT8_1 vs. c	-320.7	-347,1 to -294,4	Yes	****	<0,0001
siRNA SPOT8_1 vs. 1	-79.74	-106,1 to -53,40	Yes	****	<0,0001
siRNA SPOT8_1 vs. 2	-77.08	-103,4 to -50,73	Yes	****	<0,0001
siRNA SPOT8_1 vs. 1+2	-96.74	-123,1 to -70,40	Yes	****	<0,0001
siRNA SPOT8_2 vs. siRNA SPOT8_1+2	10.49	-15,85 to 36,84	No	ns	0.9205
siRNA SPOT8_2 vs. c	-295.7	-322,0 to -269,3	Yes	****	<0,0001
siRNA SPOT8_2 vs. 1	-54.67	-81,02 to -28,33	Yes	****	<0,0001
siRNA SPOT8_2 vs. 2	-52.01	-78,35 to -25,66	Yes	****	<0,0001
siRNA SPOT8_2 vs. 1+2	-71.67	-98,02 to -45,33	Yes	****	<0,0001
siRNA SPOT8_1+2 vs. c	-306.2	-332,5 to -279,8	Yes	****	<0,0001
siRNA SPOT8_1+2 vs. 1	-65.16	-91,51 to -38,82	Yes	****	<0,0001
siRNA SPOT8_1+2 vs. 2	-62.5	-88,84 to -36,15	Yes	****	<0,0001
siRNA SPOT8_1+2 vs. 1+2	-82.16	-108,5 to -55,82	Yes	****	<0,0001
c vs. 1	241	214,7 to 267,3	Yes	****	<0,0001
c vs. 2	243.7	217,3 to 270,0	Yes	****	<0,0001
c vs. 1+2	224	197,7 to 250,3	Yes	****	<0,0001
1 vs. 2	2.667	-23,68 to 29,01	No	ns	>0,9999
1 vs. 1+2	-17	-43,35 to 9,346	No	ns	0.4895
2 vs. 1+2	-19.67	-46,01 to 6,679	No	ns	0.2987
4
Scr vs. siRNA SPOT8_1	486.2	459,9 to 512,6	Yes	****	<0,0001
Scr vs. siRNA SPOT8_2	457	430,6 to 483,3	Yes	****	<0,0001
Scr vs. siRNA SPOT8_1+2	459.2	432,9 to 485,6	Yes	****	<0,0001
Scr vs. c	-16.06	-42,41 to 10,29	No	ns	0.5637
Scr vs. 1	368.3	341,9 to 394,6	Yes	****	<0,0001
Scr vs. 2	379.9	353,6 to 406,3	Yes	****	<0,0001
Scr vs. 1+2	356.9	330,6 to 383,3	Yes	****	<0,0001
siRNA SPOT8_1 vs. siRNA SPOT8_2	-29.27	-55,62 to -2,926	Yes	*	0.0185
siRNA SPOT8_1 vs. siRNA SPOT8_1+2	-27.01	-53,36 to -0,6670	Yes	*	0.0403
siRNA SPOT8_1 vs. c	-502.3	-528,6 to -476,0	Yes	****	<0,0001
siRNA SPOT8_1 vs. 1	-118	-144,3 to -91,62	Yes	****	<0,0001
siRNA SPOT8_1 vs. 2	-106.3	-132,6 to -79,95	Yes	****	<0,0001
siRNA SPOT8_1 vs. 1+2	-129.3	-155,6 to -103,0	Yes	****	<0,0001
siRNA SPOT8_2 vs. siRNA SPOT8_1+2	2.259	-24,09 to 28,61	No	ns	>0,9999
siRNA SPOT8_2 vs. c	-473	-499,4 to -446,7	Yes	****	<0,0001
siRNA SPOT8_2 vs. 1	-88.69	-115,0 to -62,35	Yes	****	<0,0001
siRNA SPOT8_2 vs. 2	-77.02	-103,4 to -50,68	Yes	****	<0,0001
siRNA SPOT8_2 vs. 1+2	-100	-126,4 to -73,68	Yes	****	<0,0001
siRNA SPOT8_1+2 vs. c	-475.3	-501,6 to -448,9	Yes	****	<0,0001
siRNA SPOT8_1+2 vs. 1	-90.95	-117,3 to -64,60	Yes	****	<0,0001
siRNA SPOT8_1+2 vs. 2	-79.28	-105,6 to -52,94	Yes	****	<0,0001
siRNA SPOT8_1+2 vs. 1+2	-102.3	-128,6 to -75,94	Yes	****	<0,0001
c vs. 1	384.3	358,0 to 410,7	Yes	****	<0,0001
c vs. 2	396	369,7 to 422,3	Yes	****	<0,0001
c vs. 1+2	373	346,7 to 399,3	Yes	****	<0,0001
1 vs. 2	11.67	-14,68 to 38,01	No	ns	0.8687
1 vs. 1+2	-11.33	-37,68 to 15,01	No	ns	0.885
2 vs. 1+2	-23	-49,35 to 3,346	No	ns	0.1341
Test details	Predicted (LS) mean 1	Predicted (LS) mean 2	Predicted (LS) mean diff,	SE of diff,	N1	N2	q	DF
0
Scr vs. siRNA SPOT8_1	100	100	0	6.022	6	6	0	104
Scr vs. siRNA SPOT8_2	100	100	0	6.022	6	6	0	104
Scr vs. siRNA SPOT8_1+2	100	100	0	6.022	6	6	0	104
Scr vs. c	100	99.83	0.1667	6.022	6	6	0.03914	104
Scr vs. 1	100	99.83	0.1667	6.022	6	6	0.03914	104
Scr vs. 2	100	99.83	0.1667	6.022	6	6	0.03914	104
Scr vs. 1+2	100	99.83	0.1667	6.022	6	6	0.03914	104
siRNA SPOT8_1 vs. siRNA SPOT8_2	100	100	0	6.022	6	6	0	104
siRNA SPOT8_1 vs. siRNA SPOT8_1+2	100	100	0	6.022	6	6	0	104
siRNA SPOT8_1 vs. c	100	99.83	0.1667	6.022	6	6	0.03914	104
siRNA SPOT8_1 vs. 1	100	99.83	0.1667	6.022	6	6	0.03914	104
siRNA SPOT8_1 vs. 2	100	99.83	0.1667	6.022	6	6	0.03914	104
siRNA SPOT8_1 vs. 1+2	100	99.83	0.1667	6.022	6	6	0.03914	104
siRNA SPOT8_2 vs. siRNA SPOT8_1+2	100	100	0	6.022	6	6	0	104
siRNA SPOT8_2 vs. c	100	99.83	0.1667	6.022	6	6	0.03914	104
siRNA SPOT8_2 vs. 1	100	99.83	0.1667	6.022	6	6	0.03914	104
siRNA SPOT8_2 vs. 2	100	99.83	0.1667	6.022	6	6	0.03914	104
siRNA SPOT8_2 vs. 1+2	100	99.83	0.1667	6.022	6	6	0.03914	104
siRNA SPOT8_1+2 vs. c	100	99.83	0.1667	6.022	6	6	0.03914	104
siRNA SPOT8_1+2 vs. 1	100	99.83	0.1667	6.022	6	6	0.03914	104
siRNA SPOT8_1+2 vs. 2	100	99.83	0.1667	6.022	6	6	0.03914	104
siRNA SPOT8_1+2 vs. 1+2	100	99.83	0.1667	6.022	6	6	0.03914	104
c vs. 1	99.83	99.83	0	6.022	6	6	0	104
c vs. 2	99.83	99.83	0	6.022	6	6	0	104
c vs. 1+2	99.83	99.83	1.137e-13	6.022	6	6	2.67e-14	104
1 vs. 2	99.83	99.83	0	6.022	6	6	0	104
1 vs. 1+2	99.83	99.83	7.105e-14	6.022	6	6	1.669e-14	104
2 vs. 1+2	99.83	99.83	9.948e-14	6.022	6	6	2.336e-14	104
1
Scr vs. siRNA SPOT8_1	120.1	69.7	50.37	8.516	3	3	8.364	104
Scr vs. siRNA SPOT8_2	120.1	82.69	37.38	8.516	3	3	6.207	104
Scr vs. siRNA SPOT8_1+2	120.1	73.89	46.18	8.516	3	3	7.669	104
Scr vs. c	120.1	127.3	-7.264	8.516	3	3	1.206	104
Scr vs. 1	120.1	71.33	48.74	8.516	3	3	8.093	104
Scr vs. 2	120.1	79.33	40.74	8.516	3	3	6.764	104
Scr vs. 1+2	120.1	86.33	33.74	8.516	3	3	5.602	104
siRNA SPOT8_1 vs. siRNA SPOT8_2	69.7	82.69	-12.99	8.516	3	3	2.157	104
siRNA SPOT8_1 vs. siRNA SPOT8_1+2	69.7	73.89	-4.186	8.516	3	3	0.6951	104
siRNA SPOT8_1 vs. c	69.7	127.3	-57.63	8.516	3	3	9.57	104
siRNA SPOT8_1 vs. 1	69.7	71.33	-1.631	8.516	3	3	0.2709	104
siRNA SPOT8_1 vs. 2	69.7	79.33	-9.631	8.516	3	3	1.599	104
siRNA SPOT8_1 vs. 1+2	69.7	86.33	-16.63	8.516	3	3	2.762	104
siRNA SPOT8_2 vs. siRNA SPOT8_1+2	82.69	73.89	8.801	8.516	3	3	1.461	104
siRNA SPOT8_2 vs. c	82.69	127.3	-44.64	8.516	3	3	7.413	104
siRNA SPOT8_2 vs. 1	82.69	71.33	11.36	8.516	3	3	1.886	104
siRNA SPOT8_2 vs. 2	82.69	79.33	3.356	8.516	3	3	0.5572	104
siRNA SPOT8_2 vs. 1+2	82.69	86.33	-3.644	8.516	3	3	0.6052	104
siRNA SPOT8_1+2 vs. c	73.89	127.3	-53.45	8.516	3	3	8.875	104
siRNA SPOT8_1+2 vs. 1	73.89	71.33	2.554	8.516	3	3	0.4242	104
siRNA SPOT8_1+2 vs. 2	73.89	79.33	-5.446	8.516	3	3	0.9043	104
siRNA SPOT8_1+2 vs. 1+2	73.89	86.33	-12.45	8.516	3	3	2.067	104
c vs. 1	127.3	71.33	56	8.516	3	3	9.299	104
c vs. 2	127.3	79.33	48	8.516	3	3	7.971	104
c vs. 1+2	127.3	86.33	41	8.516	3	3	6.808	104
1 vs. 2	71.33	79.33	-8	8.516	3	3	1.328	104
1 vs. 1+2	71.33	86.33	-15	8.516	3	3	2.491	104
2 vs. 1+2	79.33	86.33	-7	8.516	3	3	1.162	104
2
Scr vs. siRNA SPOT8_1	164.9	37.21	127.7	8.516	3	3	21.2	104
Scr vs. siRNA SPOT8_2	164.9	58.34	106.6	8.516	3	3	17.7	104
Scr vs. siRNA SPOT8_1+2	164.9	49.81	115.1	8.516	3	3	19.11	104
Scr vs. c	164.9	181.7	-16.76	8.516	3	3	2.783	104
Scr vs. 1	164.9	89.33	75.57	8.516	3	3	12.55	104
Scr vs. 2	164.9	76	88.91	8.516	3	3	14.76	104
Scr vs. 1+2	164.9	100.3	64.57	8.516	3	3	10.72	104
siRNA SPOT8_1 vs. siRNA SPOT8_2	37.21	58.34	-21.12	8.516	3	3	3.508	104
siRNA SPOT8_1 vs. siRNA SPOT8_1+2	37.21	49.81	-12.6	8.516	3	3	2.092	104
siRNA SPOT8_1 vs. c	37.21	181.7	-144.5	8.516	3	3	23.99	104
siRNA SPOT8_1 vs. 1	37.21	89.33	-52.12	8.516	3	3	8.655	104
siRNA SPOT8_1 vs. 2	37.21	76	-38.79	8.516	3	3	6.441	104
siRNA SPOT8_1 vs. 1+2	37.21	100.3	-63.12	8.516	3	3	10.48	104
siRNA SPOT8_2 vs. siRNA SPOT8_1+2	58.34	49.81	8.524	8.516	3	3	1.415	104
siRNA SPOT8_2 vs. c	58.34	181.7	-123.3	8.516	3	3	20.48	104
siRNA SPOT8_2 vs. 1	58.34	89.33	-31	8.516	3	3	5.147	104
siRNA SPOT8_2 vs. 2	58.34	76	-17.66	8.516	3	3	2.933	104
siRNA SPOT8_2 vs. 1+2	58.34	100.3	-42	8.516	3	3	6.974	104
siRNA SPOT8_1+2 vs. c	49.81	181.7	-131.9	8.516	3	3	21.9	104
siRNA SPOT8_1+2 vs. 1	49.81	89.33	-39.52	8.516	3	3	6.563	104
siRNA SPOT8_1+2 vs. 2	49.81	76	-26.19	8.516	3	3	4.349	104
siRNA SPOT8_1+2 vs. 1+2	49.81	100.3	-50.52	8.516	3	3	8.389	104
c vs. 1	181.7	89.33	92.33	8.516	3	3	15.33	104
c vs. 2	181.7	76	105.7	8.516	3	3	17.55	104
c vs. 1+2	181.7	100.3	81.33	8.516	3	3	13.51	104
1 vs. 2	89.33	76	13.33	8.516	3	3	2.214	104
1 vs. 1+2	89.33	100.3	-11	8.516	3	3	1.827	104
2 vs. 1+2	76	100.3	-24.33	8.516	3	3	4.041	104
3
Scr vs. siRNA SPOT8_1	360.2	30.92	329.3	8.516	3	3	54.69	104
Scr vs. siRNA SPOT8_2	360.2	55.99	304.3	8.516	3	3	50.52	104
Scr vs. siRNA SPOT8_1+2	360.2	45.5	314.7	8.516	3	3	52.27	104
Scr vs. c	360.2	351.7	8.583	8.516	3	3	1.425	104
Scr vs. 1	360.2	110.7	249.6	8.516	3	3	41.44	104
Scr vs. 2	360.2	108	252.2	8.516	3	3	41.89	104
Scr vs. 1+2	360.2	127.7	232.6	8.516	3	3	38.62	104
siRNA SPOT8_1 vs. siRNA SPOT8_2	30.92	55.99	-25.07	8.516	3	3	4.163	104
siRNA SPOT8_1 vs. siRNA SPOT8_1+2	30.92	45.5	-14.58	8.516	3	3	2.421	104
siRNA SPOT8_1 vs. c	30.92	351.7	-320.7	8.516	3	3	53.26	104
siRNA SPOT8_1 vs. 1	30.92	110.7	-79.74	8.516	3	3	13.24	104
siRNA SPOT8_1 vs. 2	30.92	108	-77.08	8.516	3	3	12.8	104
siRNA SPOT8_1 vs. 1+2	30.92	127.7	-96.74	8.516	3	3	16.07	104
siRNA SPOT8_2 vs. siRNA SPOT8_1+2	55.99	45.5	10.49	8.516	3	3	1.742	104
siRNA SPOT8_2 vs. c	55.99	351.7	-295.7	8.516	3	3	49.1	104
siRNA SPOT8_2 vs. 1	55.99	110.7	-54.67	8.516	3	3	9.079	104
siRNA SPOT8_2 vs. 2	55.99	108	-52.01	8.516	3	3	8.636	104
siRNA SPOT8_2 vs. 1+2	55.99	127.7	-71.67	8.516	3	3	11.9	104
siRNA SPOT8_1+2 vs. c	45.5	351.7	-306.2	8.516	3	3	50.84	104
siRNA SPOT8_1+2 vs. 1	45.5	110.7	-65.16	8.516	3	3	10.82	104
siRNA SPOT8_1+2 vs. 2	45.5	108	-62.5	8.516	3	3	10.38	104
siRNA SPOT8_1+2 vs. 1+2	45.5	127.7	-82.16	8.516	3	3	13.64	104
c vs. 1	351.7	110.7	241	8.516	3	3	40.02	104
c vs. 2	351.7	108	243.7	8.516	3	3	40.46	104
c vs. 1+2	351.7	127.7	224	8.516	3	3	37.2	104
1 vs. 2	110.7	108	2.667	8.516	3	3	0.4428	104
1 vs. 1+2	110.7	127.7	-17	8.516	3	3	2.823	104
2 vs. 1+2	108	127.7	-19.67	8.516	3	3	3.266	104
4
Scr vs. siRNA SPOT8_1	515.6	29.37	486.2	8.516	3	3	80.74	104
Scr vs. siRNA SPOT8_2	515.6	58.64	457	8.516	3	3	75.88	104
Scr vs. siRNA SPOT8_1+2	515.6	56.38	459.2	8.516	3	3	76.26	104
Scr vs. c	515.6	531.7	-16.06	8.516	3	3	2.667	104
Scr vs. 1	515.6	147.3	368.3	8.516	3	3	61.15	104
Scr vs. 2	515.6	135.7	379.9	8.516	3	3	63.09	104
Scr vs. 1+2	515.6	158.7	356.9	8.516	3	3	59.27	104
siRNA SPOT8_1 vs. siRNA SPOT8_2	29.37	58.64	-29.27	8.516	3	3	4.861	104
siRNA SPOT8_1 vs. siRNA SPOT8_1+2	29.37	56.38	-27.01	8.516	3	3	4.486	104
siRNA SPOT8_1 vs. c	29.37	531.7	-502.3	8.516	3	3	83.41	104
siRNA SPOT8_1 vs. 1	29.37	147.3	-118	8.516	3	3	19.59	104
siRNA SPOT8_1 vs. 2	29.37	135.7	-106.3	8.516	3	3	17.65	104
siRNA SPOT8_1 vs. 1+2	29.37	158.7	-129.3	8.516	3	3	21.47	104
siRNA SPOT8_2 vs. siRNA SPOT8_1+2	58.64	56.38	2.259	8.516	3	3	0.3752	104
siRNA SPOT8_2 vs. c	58.64	531.7	-473	8.516	3	3	78.55	104
siRNA SPOT8_2 vs. 1	58.64	147.3	-88.69	8.516	3	3	14.73	104
siRNA SPOT8_2 vs. 2	58.64	135.7	-77.02	8.516	3	3	12.79	104
siRNA SPOT8_2 vs. 1+2	58.64	158.7	-100	8.516	3	3	16.61	104
siRNA SPOT8_1+2 vs. c	56.38	531.7	-475.3	8.516	3	3	78.92	104
siRNA SPOT8_1+2 vs. 1	56.38	147.3	-90.95	8.516	3	3	15.1	104
siRNA SPOT8_1+2 vs. 2	56.38	135.7	-79.28	8.516	3	3	13.17	104
siRNA SPOT8_1+2 vs. 1+2	56.38	158.7	-102.3	8.516	3	3	16.98	104
c vs. 1	531.7	147.3	384.3	8.516	3	3	63.82	104
c vs. 2	531.7	135.7	396	8.516	3	3	65.76	104
c vs. 1+2	531.7	158.7	373	8.516	3	3	61.94	104
1 vs. 2	147.3	135.7	11.67	8.516	3	3	1.937	104
1 vs. 1+2	147.3	158.7	-11.33	8.516	3	3	1.882	104
2 vs. 1+2	135.7	158.7	-23	8.516	3	3	3.819	104
CAL 62
N=4
	Scr																		siRNA SPOT8_1																		siRNA SPOT8_2
0	87.1946	76.9685	73.2871	77.6503	72.469	86.8538	127.963	95.7164	90.1261	89.7853	107.511	119.645	125.918	108.056	116.578	105.67	116.373	122.236	87.1946	76.9685	73.2871	77.6503	72.469	86.8538	127.963	95.7164	90.1261	89.7853	107.511	119.645	125.918	108.056	116.578	105.67	116.373	122.236	87.1946	76.9685	73.2871	77.6503	72.469	86.8538	127.963	95.7164	90.1261	89.7853	107.511	119.645	125.918
1							132.939	133.144	147.12	134.303	212.976	205.477	191.91	205.272	199.955	182.57	179.025	169.413							83.4451	86.2402	97.898	90.2625	139.348	130.758	133.076	158.3	159.527	151.006	146.506	140.37							116.578	145.824	141.734	143.166	168.254	149.778	141.12
2							267.379	323.145	289.535	260.357	296.216	279.718	300.17	238.132	330.235	319.259	306.033	256.471							128.644	142.279	129.19	143.234	117.055	131.235	125.713	109.624	175.616	160.073	180.184	175.821							265.265	323.759	305.079	294.171	227.906	274.06	348.301
3							357.641	394.455	322.259	290.149	323.69	339.302	378.23	320.418	332.485	333.848	350.687	278.15							123.736	121.486	130.758	128.167	124.554	164.436	148.483	134.712	138.666	136.484	125.168	122.441							322.736	270.924	288.444	230.224	77.1049	347.824	353.755
4							572.73	714.601	630.747	617.521	559.027	631.905	669.674	595.16	381.775	449.472	376.321	352.596							214.407	259.13	237.518	224.429	192.864	201.318	184.343	161.436	134.098	139.825	154.687	125.099							543.62	613.635	579.071	527.735	381.229	481.718	427.656
Tukey's multiple comparisons test	Predicted (LS) mean diff,	95,00% CI of diff,	Below threshold?	Summary	Adjusted P Value
0
Scr vs. siRNA SPOT8_1	8.527e-14	-59,30 to 59,30	No	ns	>0,9999
Scr vs. siRNA SPOT8_2	8.527e-14	-59,30 to 59,30	No	ns	>0,9999
Scr vs. siRNA SPOT8_1+2	0	-59,30 to 59,30	No	ns	>0,9999
Scr vs. c	8.527e-14	-59,30 to 59,30	No	ns	>0,9999
Scr vs. 1	0	-59,30 to 59,30	No	ns	>0,9999
Scr vs. 2	0	-59,30 to 59,30	No	ns	>0,9999
Scr vs. 1+2	8.527e-14	-59,30 to 59,30	No	ns	>0,9999
siRNA SPOT8_1 vs. siRNA SPOT8_2	0	-59,30 to 59,30	No	ns	>0,9999
siRNA SPOT8_1 vs. siRNA SPOT8_1+2	-5.684e-14	-59,30 to 59,30	No	ns	>0,9999
siRNA SPOT8_1 vs. c	0	-59,30 to 59,30	No	ns	>0,9999
siRNA SPOT8_1 vs. 1	-5.684e-14	-59,30 to 59,30	No	ns	>0,9999
siRNA SPOT8_1 vs. 2	-5.684e-14	-59,30 to 59,30	No	ns	>0,9999
siRNA SPOT8_1 vs. 1+2	0	-59,30 to 59,30	No	ns	>0,9999
siRNA SPOT8_2 vs. siRNA SPOT8_1+2	-5.684e-14	-59,30 to 59,30	No	ns	>0,9999
siRNA SPOT8_2 vs. c	0	-59,30 to 59,30	No	ns	>0,9999
siRNA SPOT8_2 vs. 1	-5.684e-14	-59,30 to 59,30	No	ns	>0,9999
siRNA SPOT8_2 vs. 2	-5.684e-14	-59,30 to 59,30	No	ns	>0,9999
siRNA SPOT8_2 vs. 1+2	0	-59,30 to 59,30	No	ns	>0,9999
siRNA SPOT8_1+2 vs. c	5.684e-14	-59,30 to 59,30	No	ns	>0,9999
siRNA SPOT8_1+2 vs. 1	0	-59,30 to 59,30	No	ns	>0,9999
siRNA SPOT8_1+2 vs. 2	0	-59,30 to 59,30	No	ns	>0,9999
siRNA SPOT8_1+2 vs. 1+2	5.684e-14	-59,30 to 59,30	No	ns	>0,9999
c vs. 1	-5.684e-14	-59,30 to 59,30	No	ns	>0,9999
c vs. 2	-5.684e-14	-59,30 to 59,30	No	ns	>0,9999
c vs. 1+2	0	-59,30 to 59,30	No	ns	>0,9999
1 vs. 2	0	-59,30 to 59,30	No	ns	>0,9999
1 vs. 1+2	5.684e-14	-59,30 to 59,30	No	ns	>0,9999
2 vs. 1+2	5.684e-14	-59,30 to 59,30	No	ns	>0,9999
1
Scr vs. siRNA SPOT8_1	48.11	-24,51 to 120,7	No	ns	0.4716
Scr vs. siRNA SPOT8_2	15.37	-57,26 to 87,99	No	ns	0.9982
Scr vs. siRNA SPOT8_1+2	32.4	-40,23 to 105,0	No	ns	0.8756
Scr vs. c	30	-42,63 to 102,6	No	ns	0.9138
Scr vs. 1	43.99	-28,64 to 116,6	No	ns	0.5903
Scr vs. 2	5.347	-67,28 to 77,97	No	ns	>0,9999
Scr vs. 1+2	20.45	-52,18 to 93,07	No	ns	0.9895
siRNA SPOT8_1 vs. siRNA SPOT8_2	-32.75	-105,4 to 39,88	No	ns	0.8694
siRNA SPOT8_1 vs. siRNA SPOT8_1+2	-15.71	-88,34 to 56,91	No	ns	0.9979
siRNA SPOT8_1 vs. c	-18.12	-90,74 to 54,51	No	ns	0.995
siRNA SPOT8_1 vs. 1	-4.124	-76,75 to 68,50	No	ns	>0,9999
siRNA SPOT8_1 vs. 2	-42.77	-115,4 to 29,86	No	ns	0.6255
siRNA SPOT8_1 vs. 1+2	-27.67	-100,3 to 44,96	No	ns	0.9428
siRNA SPOT8_2 vs. siRNA SPOT8_1+2	17.03	-55,59 to 89,66	No	ns	0.9966
siRNA SPOT8_2 vs. c	14.63	-58,00 to 87,26	No	ns	0.9987
siRNA SPOT8_2 vs. 1	28.62	-44,00 to 101,2	No	ns	0.9319
siRNA SPOT8_2 vs. 2	-10.02	-82,65 to 62,61	No	ns	0.9999
siRNA SPOT8_2 vs. 1+2	5.08	-67,55 to 77,71	No	ns	>0,9999
siRNA SPOT8_1+2 vs. c	-2.402	-75,03 to 70,22	No	ns	>0,9999
siRNA SPOT8_1+2 vs. 1	11.59	-61,04 to 84,22	No	ns	0.9997
siRNA SPOT8_1+2 vs. 2	-27.05	-99,68 to 45,57	No	ns	0.9491
siRNA SPOT8_1+2 vs. 1+2	-11.95	-84,58 to 60,67	No	ns	0.9997
c vs. 1	13.99	-58,63 to 86,62	No	ns	0.999
c vs. 2	-24.65	-97,28 to 47,98	No	ns	0.9692
c vs. 1+2	-9.55	-82,18 to 63,08	No	ns	>0,9999
1 vs. 2	-38.64	-111,3 to 33,98	No	ns	0.7383
1 vs. 1+2	-23.54	-96,17 to 49,08	No	ns	0.9762
2 vs. 1+2	15.1	-57,53 to 87,73	No	ns	0.9984
2
Scr vs. siRNA SPOT8_1	145.7	73,04 to 218,3	Yes	****	<0,0001
Scr vs. siRNA SPOT8_2	0.9658	-71,66 to 73,59	No	ns	>0,9999
Scr vs. siRNA SPOT8_1+2	93.88	21,26 to 166,5	Yes	**	0.0024
Scr vs. c	11.55	-61,08 to 84,18	No	ns	0.9997
Scr vs. 1	103.2	30,58 to 175,8	Yes	***	0.0005
Scr vs. 2	9.528	-63,10 to 82,15	No	ns	>0,9999
Scr vs. 1+2	23.09	-49,54 to 95,72	No	ns	0.9787
siRNA SPOT8_1 vs. siRNA SPOT8_2	-144.7	-217,3 to -72,07	Yes	****	<0,0001
siRNA SPOT8_1 vs. siRNA SPOT8_1+2	-51.78	-124,4 to 20,84	No	ns	0.3716
siRNA SPOT8_1 vs. c	-134.1	-206,7 to -61,49	Yes	****	<0,0001
siRNA SPOT8_1 vs. 1	-42.45	-115,1 to 30,17	No	ns	0.6344
siRNA SPOT8_1 vs. 2	-136.1	-208,8 to -63,51	Yes	****	<0,0001
siRNA SPOT8_1 vs. 1+2	-122.6	-195,2 to -49,95	Yes	****	<0,0001
siRNA SPOT8_2 vs. siRNA SPOT8_1+2	92.92	20,29 to 165,5	Yes	**	0.0028
siRNA SPOT8_2 vs. c	10.58	-62,04 to 83,21	No	ns	0.9998
siRNA SPOT8_2 vs. 1	102.2	29,62 to 174,9	Yes	***	0.0006
siRNA SPOT8_2 vs. 2	8.562	-64,06 to 81,19	No	ns	>0,9999
siRNA SPOT8_2 vs. 1+2	22.12	-50,50 to 94,75	No	ns	0.9833
siRNA SPOT8_1+2 vs. c	-82.33	-155,0 to -9,705	Yes	*	0.014
siRNA SPOT8_1+2 vs. 1	9.329	-63,30 to 81,96	No	ns	>0,9999
siRNA SPOT8_1+2 vs. 2	-84.35	-157,0 to -11,73	Yes	*	0.0105
siRNA SPOT8_1+2 vs. 1+2	-70.79	-143,4 to 1,834	No	ns	0.0622
c vs. 1	91.66	19,03 to 164,3	Yes	**	0.0034
c vs. 2	-2.022	-74,65 to 70,60	No	ns	>0,9999
c vs. 1+2	11.54	-61,09 to 84,16	No	ns	0.9997
1 vs. 2	-93.68	-166,3 to -21,06	Yes	**	0.0025
1 vs. 1+2	-80.12	-152,7 to -7,495	Yes	*	0.019
2 vs. 1+2	13.56	-59,07 to 86,19	No	ns	0.9992
3
Scr vs. siRNA SPOT8_1	201.9	129,2 to 274,5	Yes	****	<0,0001
Scr vs. siRNA SPOT8_2	74.32	1,689 to 146,9	Yes	*	0.0406
Scr vs. siRNA SPOT8_1+2	123.1	50,46 to 195,7	Yes	****	<0,0001
Scr vs. c	-10.96	-83,58 to 61,67	No	ns	0.9998
Scr vs. 1	148.3	75,70 to 221,0	Yes	****	<0,0001
Scr vs. 2	34.89	-37,74 to 107,5	No	ns	0.827
Scr vs. 1+2	87.62	15,00 to 160,2	Yes	**	0.0064
siRNA SPOT8_1 vs. siRNA SPOT8_2	-127.5	-200,2 to -54,91	Yes	****	<0,0001
siRNA SPOT8_1 vs. siRNA SPOT8_1+2	-78.77	-151,4 to -6,143	Yes	*	0.0228
siRNA SPOT8_1 vs. c	-212.8	-285,4 to -140,2	Yes	****	<0,0001
siRNA SPOT8_1 vs. 1	-53.52	-126,1 to 19,10	No	ns	0.3277
siRNA SPOT8_1 vs. 2	-167	-239,6 to -94,34	Yes	****	<0,0001
siRNA SPOT8_1 vs. 1+2	-114.2	-186,9 to -41,60	Yes	****	<0,0001
siRNA SPOT8_2 vs. siRNA SPOT8_1+2	48.77	-23,86 to 121,4	No	ns	0.4532
siRNA SPOT8_2 vs. c	-85.27	-157,9 to -12,65	Yes	**	0.0092
siRNA SPOT8_2 vs. 1	74.02	1,389 to 146,6	Yes	*	0.0422
siRNA SPOT8_2 vs. 2	-39.43	-112,1 to 33,20	No	ns	0.7178
siRNA SPOT8_2 vs. 1+2	13.31	-59,32 to 85,93	No	ns	0.9993
siRNA SPOT8_1+2 vs. c	-134	-206,7 to -61,41	Yes	****	<0,0001
siRNA SPOT8_1+2 vs. 1	25.25	-47,38 to 97,87	No	ns	0.9649
siRNA SPOT8_1+2 vs. 2	-88.19	-160,8 to -15,57	Yes	**	0.0059
siRNA SPOT8_1+2 vs. 1+2	-35.46	-108,1 to 37,17	No	ns	0.8146
c vs. 1	159.3	86,66 to 231,9	Yes	****	<0,0001
c vs. 2	45.85	-26,78 to 118,5	No	ns	0.5366
c vs. 1+2	98.58	25,95 to 171,2	Yes	**	0.0011
1 vs. 2	-113.4	-186,1 to -40,82	Yes	****	<0,0001
1 vs. 1+2	-60.71	-133,3 to 11,92	No	ns	0.1794
2 vs. 1+2	52.73	-19,89 to 125,4	No	ns	0.3473
4
Scr vs. siRNA SPOT8_1	360.2	287,6 to 432,8	Yes	****	<0,0001
Scr vs. siRNA SPOT8_2	136.5	63,92 to 209,2	Yes	****	<0,0001
Scr vs. siRNA SPOT8_1+2	316.4	243,8 to 389,0	Yes	****	<0,0001
Scr vs. c	-24.52	-97,15 to 48,10	No	ns	0.9701
Scr vs. 1	254.8	182,2 to 327,5	Yes	****	<0,0001
Scr vs. 2	68.93	-3,696 to 141,6	No	ns	0.077
Scr vs. 1+2	136.5	63,92 to 209,2	Yes	****	<0,0001
siRNA SPOT8_1 vs. siRNA SPOT8_2	-223.7	-296,3 to -151,0	Yes	****	<0,0001
siRNA SPOT8_1 vs. siRNA SPOT8_1+2	-43.81	-116,4 to 28,81	No	ns	0.5954
siRNA SPOT8_1 vs. c	-384.7	-457,3 to -312,1	Yes	****	<0,0001
siRNA SPOT8_1 vs. 1	-105.4	-178,0 to -32,73	Yes	***	0.0003
siRNA SPOT8_1 vs. 2	-291.3	-363,9 to -218,6	Yes	****	<0,0001
siRNA SPOT8_1 vs. 1+2	-223.6	-296,3 to -151,0	Yes	****	<0,0001
siRNA SPOT8_2 vs. siRNA SPOT8_1+2	179.8	107,2 to 252,5	Yes	****	<0,0001
siRNA SPOT8_2 vs. c	-161.1	-233,7 to -88,44	Yes	****	<0,0001
siRNA SPOT8_2 vs. 1	118.3	45,67 to 190,9	Yes	****	<0,0001
siRNA SPOT8_2 vs. 2	-67.61	-140,2 to 5,015	No	ns	0.0891
siRNA SPOT8_2 vs. 1+2	0.006593	-72,62 to 72,63	No	ns	>0,9999
siRNA SPOT8_1+2 vs. c	-340.9	-413,5 to -268,3	Yes	****	<0,0001
siRNA SPOT8_1+2 vs. 1	-61.54	-134,2 to 11,08	No	ns	0.1659
siRNA SPOT8_1+2 vs. 2	-247.5	-320,1 to -174,8	Yes	****	<0,0001
siRNA SPOT8_1+2 vs. 1+2	-179.8	-252,5 to -107,2	Yes	****	<0,0001
c vs. 1	279.4	206,7 to 352,0	Yes	****	<0,0001
c vs. 2	93.46	20,83 to 166,1	Yes	**	0.0026
c vs. 1+2	161.1	88,45 to 233,7	Yes	****	<0,0001
1 vs. 2	-185.9	-258,5 to -113,3	Yes	****	<0,0001
1 vs. 1+2	-118.3	-190,9 to -45,67	Yes	****	<0,0001
2 vs. 1+2	67.62	-5,009 to 140,2	No	ns	0.0891
Test details	Predicted (LS) mean 1	Predicted (LS) mean 2	Predicted (LS) mean diff,	SE of diff,	N1	N2	q	DF
0
Scr vs. siRNA SPOT8_1	100	100	8.527e-14	19.48	18	18	6.19e-15	488
Scr vs. siRNA SPOT8_2	100	100	8.527e-14	19.48	18	18	6.19e-15	488
Scr vs. siRNA SPOT8_1+2	100	100	0	19.48	18	18	0	488
Scr vs. c	100	100	8.527e-14	19.48	18	18	6.19e-15	488
Scr vs. 1	100	100	0	19.48	18	18	0	488
Scr vs. 2	100	100	0	19.48	18	18	0	488
Scr vs. 1+2	100	100	8.527e-14	19.48	18	18	6.19e-15	488
siRNA SPOT8_1 vs. siRNA SPOT8_2	100	100	0	19.48	18	18	0	488
siRNA SPOT8_1 vs. siRNA SPOT8_1+2	100	100	-5.684e-14	19.48	18	18	4.127e-15	488
siRNA SPOT8_1 vs. c	100	100	0	19.48	18	18	0	488
siRNA SPOT8_1 vs. 1	100	100	-5.684e-14	19.48	18	18	4.127e-15	488
siRNA SPOT8_1 vs. 2	100	100	-5.684e-14	19.48	18	18	4.127e-15	488
siRNA SPOT8_1 vs. 1+2	100	100	0	19.48	18	18	0	488
siRNA SPOT8_2 vs. siRNA SPOT8_1+2	100	100	-5.684e-14	19.48	18	18	4.127e-15	488
siRNA SPOT8_2 vs. c	100	100	0	19.48	18	18	0	488
siRNA SPOT8_2 vs. 1	100	100	-5.684e-14	19.48	18	18	4.127e-15	488
siRNA SPOT8_2 vs. 2	100	100	-5.684e-14	19.48	18	18	4.127e-15	488
siRNA SPOT8_2 vs. 1+2	100	100	0	19.48	18	18	0	488
siRNA SPOT8_1+2 vs. c	100	100	5.684e-14	19.48	18	18	4.127e-15	488
siRNA SPOT8_1+2 vs. 1	100	100	0	19.48	18	18	0	488
siRNA SPOT8_1+2 vs. 2	100	100	0	19.48	18	18	0	488
siRNA SPOT8_1+2 vs. 1+2	100	100	5.684e-14	19.48	18	18	4.127e-15	488
c vs. 1	100	100	-5.684e-14	19.48	18	18	4.127e-15	488
c vs. 2	100	100	-5.684e-14	19.48	18	18	4.127e-15	488
c vs. 1+2	100	100	0	19.48	18	18	0	488
1 vs. 2	100	100	0	19.48	18	18	0	488
1 vs. 1+2	100	100	5.684e-14	19.48	18	18	4.127e-15	488
2 vs. 1+2	100	100	5.684e-14	19.48	18	18	4.127e-15	488
1
Scr vs. siRNA SPOT8_1	174.4	126.3	48.11	23.86	12	12	2.852	488
Scr vs. siRNA SPOT8_2	174.4	159	15.37	23.86	12	12	0.9109	488
Scr vs. siRNA SPOT8_1+2	174.4	142	32.4	23.86	12	12	1.921	488
Scr vs. c	174.4	144.4	30	23.86	12	12	1.778	488
Scr vs. 1	174.4	130.4	43.99	23.86	12	12	2.608	488
Scr vs. 2	174.4	169.1	5.347	23.86	12	12	0.3169	488
Scr vs. 1+2	174.4	154	20.45	23.86	12	12	1.212	488
siRNA SPOT8_1 vs. siRNA SPOT8_2	126.3	159	-32.75	23.86	12	12	1.941	488
siRNA SPOT8_1 vs. siRNA SPOT8_1+2	126.3	142	-15.71	23.86	12	12	0.9315	488
siRNA SPOT8_1 vs. c	126.3	144.4	-18.12	23.86	12	12	1.074	488
siRNA SPOT8_1 vs. 1	126.3	130.4	-4.124	23.86	12	12	0.2444	488
siRNA SPOT8_1 vs. 2	126.3	169.1	-42.77	23.86	12	12	2.535	488
siRNA SPOT8_1 vs. 1+2	126.3	154	-27.67	23.86	12	12	1.64	488
siRNA SPOT8_2 vs. siRNA SPOT8_1+2	159	142	17.03	23.86	12	12	1.01	488
siRNA SPOT8_2 vs. c	159	144.4	14.63	23.86	12	12	0.8672	488
siRNA SPOT8_2 vs. 1	159	130.4	28.62	23.86	12	12	1.697	488
siRNA SPOT8_2 vs. 2	159	169.1	-10.02	23.86	12	12	0.594	488
siRNA SPOT8_2 vs. 1+2	159	154	5.08	23.86	12	12	0.3011	488
siRNA SPOT8_1+2 vs. c	142	144.4	-2.402	23.86	12	12	0.1424	488
siRNA SPOT8_1+2 vs. 1	142	130.4	11.59	23.86	12	12	0.687	488
siRNA SPOT8_1+2 vs. 2	142	169.1	-27.05	23.86	12	12	1.604	488
siRNA SPOT8_1+2 vs. 1+2	142	154	-11.95	23.86	12	12	0.7085	488
c vs. 1	144.4	130.4	13.99	23.86	12	12	0.8294	488
c vs. 2	144.4	169.1	-24.65	23.86	12	12	1.461	488
c vs. 1+2	144.4	154	-9.55	23.86	12	12	0.5661	488
1 vs. 2	130.4	169.1	-38.64	23.86	12	12	2.291	488
1 vs. 1+2	130.4	154	-23.54	23.86	12	12	1.396	488
2 vs. 1+2	169.1	154	15.1	23.86	12	12	0.8951	488
2
Scr vs. siRNA SPOT8_1	288.8	143.1	145.7	23.86	12	12	8.635	488
Scr vs. siRNA SPOT8_2	288.8	287.8	0.9658	23.86	12	12	0.05725	488
Scr vs. siRNA SPOT8_1+2	288.8	194.9	93.88	23.86	12	12	5.565	488
Scr vs. c	288.8	277.2	11.55	23.86	12	12	0.6847	488
Scr vs. 1	288.8	185.6	103.2	23.86	12	12	6.118	488
Scr vs. 2	288.8	279.3	9.528	23.86	12	12	0.5648	488
Scr vs. 1+2	288.8	265.7	23.09	23.86	12	12	1.369	488
siRNA SPOT8_1 vs. siRNA SPOT8_2	143.1	287.8	-144.7	23.86	12	12	8.577	488
siRNA SPOT8_1 vs. siRNA SPOT8_1+2	143.1	194.9	-51.78	23.86	12	12	3.07	488
siRNA SPOT8_1 vs. c	143.1	277.2	-134.1	23.86	12	12	7.95	488
siRNA SPOT8_1 vs. 1	143.1	185.6	-42.45	23.86	12	12	2.517	488
siRNA SPOT8_1 vs. 2	143.1	279.3	-136.1	23.86	12	12	8.07	488
siRNA SPOT8_1 vs. 1+2	143.1	265.7	-122.6	23.86	12	12	7.266	488
siRNA SPOT8_2 vs. siRNA SPOT8_1+2	287.8	194.9	92.92	23.86	12	12	5.508	488
siRNA SPOT8_2 vs. c	287.8	277.2	10.58	23.86	12	12	0.6274	488
siRNA SPOT8_2 vs. 1	287.8	185.6	102.2	23.86	12	12	6.061	488
siRNA SPOT8_2 vs. 2	287.8	279.3	8.562	23.86	12	12	0.5076	488
siRNA SPOT8_2 vs. 1+2	287.8	265.7	22.12	23.86	12	12	1.311	488
siRNA SPOT8_1+2 vs. c	194.9	277.2	-82.33	23.86	12	12	4.88	488
siRNA SPOT8_1+2 vs. 1	194.9	185.6	9.329	23.86	12	12	0.553	488
siRNA SPOT8_1+2 vs. 2	194.9	279.3	-84.35	23.86	12	12	5	488
siRNA SPOT8_1+2 vs. 1+2	194.9	265.7	-70.79	23.86	12	12	4.196	488
c vs. 1	277.2	185.6	91.66	23.86	12	12	5.433	488
c vs. 2	277.2	279.3	-2.022	23.86	12	12	0.1199	488
c vs. 1+2	277.2	265.7	11.54	23.86	12	12	0.684	488
1 vs. 2	185.6	279.3	-93.68	23.86	12	12	5.553	488
1 vs. 1+2	185.6	265.7	-80.12	23.86	12	12	4.749	488
2 vs. 1+2	279.3	265.7	13.56	23.86	12	12	0.8039	488
3
Scr vs. siRNA SPOT8_1	335	133.2	201.9	23.86	12	12	11.97	488
Scr vs. siRNA SPOT8_2	335	260.7	74.32	23.86	12	12	4.405	488
Scr vs. siRNA SPOT8_1+2	335	211.9	123.1	23.86	12	12	7.296	488
Scr vs. c	335	346	-10.96	23.86	12	12	0.6496	488
Scr vs. 1	335	186.7	148.3	23.86	12	12	8.793	488
Scr vs. 2	335	300.1	34.89	23.86	12	12	2.068	488
Scr vs. 1+2	335	247.4	87.62	23.86	12	12	5.194	488
siRNA SPOT8_1 vs. siRNA SPOT8_2	133.2	260.7	-127.5	23.86	12	12	7.56	488
siRNA SPOT8_1 vs. siRNA SPOT8_1+2	133.2	211.9	-78.77	23.86	12	12	4.669	488
siRNA SPOT8_1 vs. c	133.2	346	-212.8	23.86	12	12	12.61	488
siRNA SPOT8_1 vs. 1	133.2	186.7	-53.52	23.86	12	12	3.173	488
siRNA SPOT8_1 vs. 2	133.2	300.1	-167	23.86	12	12	9.897	488
siRNA SPOT8_1 vs. 1+2	133.2	247.4	-114.2	23.86	12	12	6.771	488
siRNA SPOT8_2 vs. siRNA SPOT8_1+2	260.7	211.9	48.77	23.86	12	12	2.891	488
siRNA SPOT8_2 vs. c	260.7	346	-85.27	23.86	12	12	5.055	488
siRNA SPOT8_2 vs. 1	260.7	186.7	74.02	23.86	12	12	4.387	488
siRNA SPOT8_2 vs. 2	260.7	300.1	-39.43	23.86	12	12	2.337	488
siRNA SPOT8_2 vs. 1+2	260.7	247.4	13.31	23.86	12	12	0.7888	488
siRNA SPOT8_1+2 vs. c	211.9	346	-134	23.86	12	12	7.946	488
siRNA SPOT8_1+2 vs. 1	211.9	186.7	25.25	23.86	12	12	1.497	488
siRNA SPOT8_1+2 vs. 2	211.9	300.1	-88.19	23.86	12	12	5.228	488
siRNA SPOT8_1+2 vs. 1+2	211.9	247.4	-35.46	23.86	12	12	2.102	488
c vs. 1	346	186.7	159.3	23.86	12	12	9.442	488
c vs. 2	346	300.1	45.85	23.86	12	12	2.718	488
c vs. 1+2	346	247.4	98.58	23.86	12	12	5.843	488
1 vs. 2	186.7	300.1	-113.4	23.86	12	12	6.724	488
1 vs. 1+2	186.7	247.4	-60.71	23.86	12	12	3.599	488
2 vs. 1+2	300.1	247.4	52.73	23.86	12	12	3.126	488
4
Scr vs. siRNA SPOT8_1	545.9	185.7	360.2	23.86	12	12	21.35	488
Scr vs. siRNA SPOT8_2	545.9	409.3	136.5	23.86	12	12	8.094	488
Scr vs. siRNA SPOT8_1+2	545.9	229.5	316.4	23.86	12	12	18.75	488
Scr vs. c	545.9	570.4	-24.52	23.86	12	12	1.454	488
Scr vs. 1	545.9	291	254.8	23.86	12	12	15.11	488
Scr vs. 2	545.9	476.9	68.93	23.86	12	12	4.086	488
Scr vs. 1+2	545.9	409.3	136.5	23.86	12	12	8.094	488
siRNA SPOT8_1 vs. siRNA SPOT8_2	185.7	409.3	-223.7	23.86	12	12	13.26	488
siRNA SPOT8_1 vs. siRNA SPOT8_1+2	185.7	229.5	-43.81	23.86	12	12	2.597	488
siRNA SPOT8_1 vs. c	185.7	570.4	-384.7	23.86	12	12	22.81	488
siRNA SPOT8_1 vs. 1	185.7	291	-105.4	23.86	12	12	6.245	488
siRNA SPOT8_1 vs. 2	185.7	476.9	-291.3	23.86	12	12	17.27	488
siRNA SPOT8_1 vs. 1+2	185.7	409.3	-223.6	23.86	12	12	13.26	488
siRNA SPOT8_2 vs. siRNA SPOT8_1+2	409.3	229.5	179.8	23.86	12	12	10.66	488
siRNA SPOT8_2 vs. c	409.3	570.4	-161.1	23.86	12	12	9.547	488
siRNA SPOT8_2 vs. 1	409.3	291	118.3	23.86	12	12	7.012	488
siRNA SPOT8_2 vs. 2	409.3	476.9	-67.61	23.86	12	12	4.008	488
siRNA SPOT8_2 vs. 1+2	409.3	409.3	0.006593	23.86	12	12	0.0003908	488
siRNA SPOT8_1+2 vs. c	229.5	570.4	-340.9	23.86	12	12	20.21	488
siRNA SPOT8_1+2 vs. 1	229.5	291	-61.54	23.86	12	12	3.648	488
siRNA SPOT8_1+2 vs. 2	229.5	476.9	-247.5	23.86	12	12	14.67	488
siRNA SPOT8_1+2 vs. 1+2	229.5	409.3	-179.8	23.86	12	12	10.66	488
c vs. 1	570.4	291	279.4	23.86	12	12	16.56	488
c vs. 2	570.4	476.9	93.46	23.86	12	12	5.54	488
c vs. 1+2	570.4	409.3	161.1	23.86	12	12	9.548	488
1 vs. 2	291	476.9	-185.9	23.86	12	12	11.02	488
1 vs. 1+2	291	409.3	-118.3	23.86	12	12	7.012	488
2 vs. 1+2	476.9	409.3	67.62	23.86	12	12	4.008	488
BHT-101
N=1
	Scr						siRNA SPOT8_1						siRNA SPOT8_2						siRNA SPOT8_1+2						c						1						2						1+2
0	95	101	103	103	98	98	95	101	103	103	98	98	95	101	103	103	98	98	95	101	103	103	98	98	95	101	103	103	98	98	95	101	103	103	98	98	95	101	103	103	98	98	95	101	103	103	98	98
1				205	183	177				170	149	148				191	181	199				192	165	192	199	200	228				191	202	200				215	207	180				202	221	210
2				382	391	394				171	180	218				287	294	295				243	250	290	342	411	419				300	323	304				348	391	389				358	363	328
3				906	965	839				281	266	299				485	476	474				431	403	424	961	873	846				673	610	634				919	946	875				730	735	721
4				1288	1381	1512				341	401	422				616	739	828				643	637	639	1393	1424	1383				835	848	1546				1244	1262	1342					1113	1162
Tukey's multiple comparisons test	Predicted (LS) mean diff,	95,00% CI of diff,	Below threshold?	Summary	Adjusted P Value
0
Scr vs. siRNA SPOT8_1	-2.274e-13	-114,4 to 114,4	No	ns	>0,9999
Scr vs. siRNA SPOT8_2	-5.684e-14	-114,4 to 114,4	No	ns	>0,9999
Scr vs. siRNA SPOT8_1+2	-2.274e-13	-114,4 to 114,4	No	ns	>0,9999
Scr vs. c	1.705e-13	-114,4 to 114,4	No	ns	>0,9999
Scr vs. 1	-5.684e-14	-114,4 to 114,4	No	ns	>0,9999
Scr vs. 2	1.137e-13	-114,4 to 114,4	No	ns	>0,9999
Scr vs. 1+2	-2.274e-13	-114,4 to 114,4	No	ns	>0,9999
siRNA SPOT8_1 vs. siRNA SPOT8_2	1.705e-13	-114,4 to 114,4	No	ns	>0,9999
siRNA SPOT8_1 vs. siRNA SPOT8_1+2	0	-114,4 to 114,4	No	ns	>0,9999
siRNA SPOT8_1 vs. c	3.979e-13	-114,4 to 114,4	No	ns	>0,9999
siRNA SPOT8_1 vs. 1	1.705e-13	-114,4 to 114,4	No	ns	>0,9999
siRNA SPOT8_1 vs. 2	3.411e-13	-114,4 to 114,4	No	ns	>0,9999
siRNA SPOT8_1 vs. 1+2	0	-114,4 to 114,4	No	ns	>0,9999
siRNA SPOT8_2 vs. siRNA SPOT8_1+2	-1.705e-13	-114,4 to 114,4	No	ns	>0,9999
siRNA SPOT8_2 vs. c	2.274e-13	-114,4 to 114,4	No	ns	>0,9999
siRNA SPOT8_2 vs. 1	0	-114,4 to 114,4	No	ns	>0,9999
siRNA SPOT8_2 vs. 2	1.705e-13	-114,4 to 114,4	No	ns	>0,9999
siRNA SPOT8_2 vs. 1+2	-1.705e-13	-114,4 to 114,4	No	ns	>0,9999
siRNA SPOT8_1+2 vs. c	3.979e-13	-114,4 to 114,4	No	ns	>0,9999
siRNA SPOT8_1+2 vs. 1	1.705e-13	-114,4 to 114,4	No	ns	>0,9999
siRNA SPOT8_1+2 vs. 2	3.411e-13	-114,4 to 114,4	No	ns	>0,9999
siRNA SPOT8_1+2 vs. 1+2	0	-114,4 to 114,4	No	ns	>0,9999
c vs. 1	-2.274e-13	-114,4 to 114,4	No	ns	>0,9999
c vs. 2	-5.684e-14	-114,4 to 114,4	No	ns	>0,9999
c vs. 1+2	-3.979e-13	-114,4 to 114,4	No	ns	>0,9999
1 vs. 2	1.705e-13	-114,4 to 114,4	No	ns	>0,9999
1 vs. 1+2	-1.705e-13	-114,4 to 114,4	No	ns	>0,9999
2 vs. 1+2	-3.411e-13	-114,4 to 114,4	No	ns	>0,9999
1
Scr vs. siRNA SPOT8_1	32.67	-129,2 to 194,5	No	ns	0.9985
Scr vs. siRNA SPOT8_2	-2	-163,8 to 159,8	No	ns	>0,9999
Scr vs. siRNA SPOT8_1+2	5.333	-156,5 to 167,2	No	ns	>0,9999
Scr vs. c	-20.67	-182,5 to 141,2	No	ns	>0,9999
Scr vs. 1	-9.333	-171,2 to 152,5	No	ns	>0,9999
Scr vs. 2	-12.33	-174,2 to 149,5	No	ns	>0,9999
Scr vs. 1+2	-22.67	-184,5 to 139,2	No	ns	0.9999
siRNA SPOT8_1 vs. siRNA SPOT8_2	-34.67	-196,5 to 127,2	No	ns	0.9978
siRNA SPOT8_1 vs. siRNA SPOT8_1+2	-27.33	-189,2 to 134,5	No	ns	0.9995
siRNA SPOT8_1 vs. c	-53.33	-215,2 to 108,5	No	ns	0.9705
siRNA SPOT8_1 vs. 1	-42	-203,8 to 119,8	No	ns	0.9926
siRNA SPOT8_1 vs. 2	-45	-206,8 to 116,8	No	ns	0.9888
siRNA SPOT8_1 vs. 1+2	-55.33	-217,2 to 106,5	No	ns	0.9639
siRNA SPOT8_2 vs. siRNA SPOT8_1+2	7.333	-154,5 to 169,2	No	ns	>0,9999
siRNA SPOT8_2 vs. c	-18.67	-180,5 to 143,2	No	ns	>0,9999
siRNA SPOT8_2 vs. 1	-7.333	-169,2 to 154,5	No	ns	>0,9999
siRNA SPOT8_2 vs. 2	-10.33	-172,2 to 151,5	No	ns	>0,9999
siRNA SPOT8_2 vs. 1+2	-20.67	-182,5 to 141,2	No	ns	>0,9999
siRNA SPOT8_1+2 vs. c	-26	-187,8 to 135,8	No	ns	0.9997
siRNA SPOT8_1+2 vs. 1	-14.67	-176,5 to 147,2	No	ns	>0,9999
siRNA SPOT8_1+2 vs. 2	-17.67	-179,5 to 144,2	No	ns	>0,9999
siRNA SPOT8_1+2 vs. 1+2	-28	-189,8 to 133,8	No	ns	0.9994
c vs. 1	11.33	-150,5 to 173,2	No	ns	>0,9999
c vs. 2	8.333	-153,5 to 170,2	No	ns	>0,9999
c vs. 1+2	-2	-163,8 to 159,8	No	ns	>0,9999
1 vs. 2	-3	-164,8 to 158,8	No	ns	>0,9999
1 vs. 1+2	-13.33	-175,2 to 148,5	No	ns	>0,9999
2 vs. 1+2	-10.33	-172,2 to 151,5	No	ns	>0,9999
2
Scr vs. siRNA SPOT8_1	199.3	37,49 to 361,2	Yes	**	0.0056
Scr vs. siRNA SPOT8_2	97	-64,84 to 258,8	No	ns	0.5848
Scr vs. siRNA SPOT8_1+2	128	-33,84 to 289,8	No	ns	0.2304
Scr vs. c	-1.667	-163,5 to 160,2	No	ns	>0,9999
Scr vs. 1	80	-81,84 to 241,8	No	ns	0.7898
Scr vs. 2	13	-148,8 to 174,8	No	ns	>0,9999
Scr vs. 1+2	39.33	-122,5 to 201,2	No	ns	0.9951
siRNA SPOT8_1 vs. siRNA SPOT8_2	-102.3	-264,2 to 59,51	No	ns	0.516
siRNA SPOT8_1 vs. siRNA SPOT8_1+2	-71.33	-233,2 to 90,51	No	ns	0.8713
siRNA SPOT8_1 vs. c	-201	-362,8 to -39,16	Yes	**	0.005
siRNA SPOT8_1 vs. 1	-119.3	-281,2 to 42,51	No	ns	0.3138
siRNA SPOT8_1 vs. 2	-186.3	-348,2 to -24,49	Yes	*	0.0126
siRNA SPOT8_1 vs. 1+2	-160	-321,8 to 1,839	No	ns	0.055
siRNA SPOT8_2 vs. siRNA SPOT8_1+2	31	-130,8 to 192,8	No	ns	0.9989
siRNA SPOT8_2 vs. c	-98.67	-260,5 to 63,17	No	ns	0.5633
siRNA SPOT8_2 vs. 1	-17	-178,8 to 144,8	No	ns	>0,9999
siRNA SPOT8_2 vs. 2	-84	-245,8 to 77,84	No	ns	0.7457
siRNA SPOT8_2 vs. 1+2	-57.67	-219,5 to 104,2	No	ns	0.9549
siRNA SPOT8_1+2 vs. c	-129.7	-291,5 to 32,17	No	ns	0.2162
siRNA SPOT8_1+2 vs. 1	-48	-209,8 to 113,8	No	ns	0.9837
siRNA SPOT8_1+2 vs. 2	-115	-276,8 to 46,84	No	ns	0.3613
siRNA SPOT8_1+2 vs. 1+2	-88.67	-250,5 to 73,17	No	ns	0.6903
c vs. 1	81.67	-80,17 to 243,5	No	ns	0.7718
c vs. 2	14.67	-147,2 to 176,5	No	ns	>0,9999
c vs. 1+2	41	-120,8 to 202,8	No	ns	0.9936
1 vs. 2	-67	-228,8 to 94,84	No	ns	0.9039
1 vs. 1+2	-40.67	-202,5 to 121,2	No	ns	0.9939
2 vs. 1+2	26.33	-135,5 to 188,2	No	ns	0.9996
3
Scr vs. siRNA SPOT8_1	621.3	459,5 to 783,2	Yes	****	<0,0001
Scr vs. siRNA SPOT8_2	425	263,2 to 586,8	Yes	****	<0,0001
Scr vs. siRNA SPOT8_1+2	484	322,2 to 645,8	Yes	****	<0,0001
Scr vs. c	10	-151,8 to 171,8	No	ns	>0,9999
Scr vs. 1	264.3	102,5 to 426,2	Yes	****	<0,0001
Scr vs. 2	-10	-171,8 to 151,8	No	ns	>0,9999
Scr vs. 1+2	174.7	12,83 to 336,5	Yes	*	0.0249
siRNA SPOT8_1 vs. siRNA SPOT8_2	-196.3	-358,2 to -34,49	Yes	**	0.0068
siRNA SPOT8_1 vs. siRNA SPOT8_1+2	-137.3	-299,2 to 24,51	No	ns	0.1588
siRNA SPOT8_1 vs. c	-611.3	-773,2 to -449,5	Yes	****	<0,0001
siRNA SPOT8_1 vs. 1	-357	-518,8 to -195,2	Yes	****	<0,0001
siRNA SPOT8_1 vs. 2	-631.3	-793,2 to -469,5	Yes	****	<0,0001
siRNA SPOT8_1 vs. 1+2	-446.7	-608,5 to -284,8	Yes	****	<0,0001
siRNA SPOT8_2 vs. siRNA SPOT8_1+2	59	-102,8 to 220,8	No	ns	0.9492
siRNA SPOT8_2 vs. c	-415	-576,8 to -253,2	Yes	****	<0,0001
siRNA SPOT8_2 vs. 1	-160.7	-322,5 to 1,172	No	ns	0.0531
siRNA SPOT8_2 vs. 2	-435	-596,8 to -273,2	Yes	****	<0,0001
siRNA SPOT8_2 vs. 1+2	-250.3	-412,2 to -88,49	Yes	***	0.0002
siRNA SPOT8_1+2 vs. c	-474	-635,8 to -312,2	Yes	****	<0,0001
siRNA SPOT8_1+2 vs. 1	-219.7	-381,5 to -57,83	Yes	**	0.0014
siRNA SPOT8_1+2 vs. 2	-494	-655,8 to -332,2	Yes	****	<0,0001
siRNA SPOT8_1+2 vs. 1+2	-309.3	-471,2 to -147,5	Yes	****	<0,0001
c vs. 1	254.3	92,49 to 416,2	Yes	***	0.0001
c vs. 2	-20	-181,8 to 141,8	No	ns	>0,9999
c vs. 1+2	164.7	2,828 to 326,5	Yes	*	0.0431
1 vs. 2	-274.3	-436,2 to -112,5	Yes	****	<0,0001
1 vs. 1+2	-89.67	-251,5 to 72,17	No	ns	0.678
2 vs. 1+2	184.7	22,83 to 346,5	Yes	*	0.0139
4
Scr vs. siRNA SPOT8_1	1006	843,8 to 1168	Yes	****	<0,0001
Scr vs. siRNA SPOT8_2	666	504,2 to 827,8	Yes	****	<0,0001
Scr vs. siRNA SPOT8_1+2	754	592,2 to 915,8	Yes	****	<0,0001
Scr vs. c	-6.333	-168,2 to 155,5	No	ns	>0,9999
Scr vs. 1	317.3	155,5 to 479,2	Yes	****	<0,0001
Scr vs. 2	111	-50,84 to 272,8	No	ns	0.4079
Scr vs. 1+2	256.2	75,23 to 437,1	Yes	***	0.0007
siRNA SPOT8_1 vs. siRNA SPOT8_2	-339.7	-501,5 to -177,8	Yes	****	<0,0001
siRNA SPOT8_1 vs. siRNA SPOT8_1+2	-251.7	-413,5 to -89,83	Yes	***	0.0001
siRNA SPOT8_1 vs. c	-1012	-1174 to -850,2	Yes	****	<0,0001
siRNA SPOT8_1 vs. 1	-688.3	-850,2 to -526,5	Yes	****	<0,0001
siRNA SPOT8_1 vs. 2	-894.7	-1057 to -732,8	Yes	****	<0,0001
siRNA SPOT8_1 vs. 1+2	-749.5	-930,4 to -568,6	Yes	****	<0,0001
siRNA SPOT8_2 vs. siRNA SPOT8_1+2	88	-73,84 to 249,8	No	ns	0.6984
siRNA SPOT8_2 vs. c	-672.3	-834,2 to -510,5	Yes	****	<0,0001
siRNA SPOT8_2 vs. 1	-348.7	-510,5 to -186,8	Yes	****	<0,0001
siRNA SPOT8_2 vs. 2	-555	-716,8 to -393,2	Yes	****	<0,0001
siRNA SPOT8_2 vs. 1+2	-409.8	-590,8 to -228,9	Yes	****	<0,0001
siRNA SPOT8_1+2 vs. c	-760.3	-922,2 to -598,5	Yes	****	<0,0001
siRNA SPOT8_1+2 vs. 1	-436.7	-598,5 to -274,8	Yes	****	<0,0001
siRNA SPOT8_1+2 vs. 2	-643	-804,8 to -481,2	Yes	****	<0,0001
siRNA SPOT8_1+2 vs. 1+2	-497.8	-678,8 to -316,9	Yes	****	<0,0001
c vs. 1	323.7	161,8 to 485,5	Yes	****	<0,0001
c vs. 2	117.3	-44,51 to 279,2	No	ns	0.3353
c vs. 1+2	262.5	81,56 to 443,4	Yes	***	0.0005
1 vs. 2	-206.3	-368,2 to -44,49	Yes	**	0.0035
1 vs. 1+2	-61.17	-242,1 to 119,8	No	ns	0.966
2 vs. 1+2	145.2	-35,77 to 326,1	No	ns	0.2148
Test details	Predicted (LS) mean 1	Predicted (LS) mean 2	Predicted (LS) mean diff,	SE of diff,	N1	N2	q	DF
0
Scr vs. siRNA SPOT8_1	99.67	99.67	-2.274e-13	36.98	6	6	8.694e-15	103
Scr vs. siRNA SPOT8_2	99.67	99.67	-5.684e-14	36.98	6	6	2.174e-15	103
Scr vs. siRNA SPOT8_1+2	99.67	99.67	-2.274e-13	36.98	6	6	8.694e-15	103
Scr vs. c	99.67	99.67	1.705e-13	36.98	6	6	6.521e-15	103
Scr vs. 1	99.67	99.67	-5.684e-14	36.98	6	6	2.174e-15	103
Scr vs. 2	99.67	99.67	1.137e-13	36.98	6	6	4.347e-15	103
Scr vs. 1+2	99.67	99.67	-2.274e-13	36.98	6	6	8.694e-15	103
siRNA SPOT8_1 vs. siRNA SPOT8_2	99.67	99.67	1.705e-13	36.98	6	6	6.521e-15	103
siRNA SPOT8_1 vs. siRNA SPOT8_1+2	99.67	99.67	0	36.98	6	6	0	103
siRNA SPOT8_1 vs. c	99.67	99.67	3.979e-13	36.98	6	6	1.521e-14	103
siRNA SPOT8_1 vs. 1	99.67	99.67	1.705e-13	36.98	6	6	6.521e-15	103
siRNA SPOT8_1 vs. 2	99.67	99.67	3.411e-13	36.98	6	6	1.304e-14	103
siRNA SPOT8_1 vs. 1+2	99.67	99.67	0	36.98	6	6	0	103
siRNA SPOT8_2 vs. siRNA SPOT8_1+2	99.67	99.67	-1.705e-13	36.98	6	6	6.521e-15	103
siRNA SPOT8_2 vs. c	99.67	99.67	2.274e-13	36.98	6	6	8.694e-15	103
siRNA SPOT8_2 vs. 1	99.67	99.67	0	36.98	6	6	0	103
siRNA SPOT8_2 vs. 2	99.67	99.67	1.705e-13	36.98	6	6	6.521e-15	103
siRNA SPOT8_2 vs. 1+2	99.67	99.67	-1.705e-13	36.98	6	6	6.521e-15	103
siRNA SPOT8_1+2 vs. c	99.67	99.67	3.979e-13	36.98	6	6	1.521e-14	103
siRNA SPOT8_1+2 vs. 1	99.67	99.67	1.705e-13	36.98	6	6	6.521e-15	103
siRNA SPOT8_1+2 vs. 2	99.67	99.67	3.411e-13	36.98	6	6	1.304e-14	103
siRNA SPOT8_1+2 vs. 1+2	99.67	99.67	0	36.98	6	6	0	103
c vs. 1	99.67	99.67	-2.274e-13	36.98	6	6	8.694e-15	103
c vs. 2	99.67	99.67	-5.684e-14	36.98	6	6	2.174e-15	103
c vs. 1+2	99.67	99.67	-3.979e-13	36.98	6	6	1.521e-14	103
1 vs. 2	99.67	99.67	1.705e-13	36.98	6	6	6.521e-15	103
1 vs. 1+2	99.67	99.67	-1.705e-13	36.98	6	6	6.521e-15	103
2 vs. 1+2	99.67	99.67	-3.411e-13	36.98	6	6	1.304e-14	103
1
Scr vs. siRNA SPOT8_1	188.3	155.7	32.67	52.3	3	3	0.8832	103
Scr vs. siRNA SPOT8_2	188.3	190.3	-2	52.3	3	3	0.05408	103
Scr vs. siRNA SPOT8_1+2	188.3	183	5.333	52.3	3	3	0.1442	103
Scr vs. c	188.3	209	-20.67	52.3	3	3	0.5588	103
Scr vs. 1	188.3	197.7	-9.333	52.3	3	3	0.2524	103
Scr vs. 2	188.3	200.7	-12.33	52.3	3	3	0.3335	103
Scr vs. 1+2	188.3	211	-22.67	52.3	3	3	0.6129	103
siRNA SPOT8_1 vs. siRNA SPOT8_2	155.7	190.3	-34.67	52.3	3	3	0.9373	103
siRNA SPOT8_1 vs. siRNA SPOT8_1+2	155.7	183	-27.33	52.3	3	3	0.739	103
siRNA SPOT8_1 vs. c	155.7	209	-53.33	52.3	3	3	1.442	103
siRNA SPOT8_1 vs. 1	155.7	197.7	-42	52.3	3	3	1.136	103
siRNA SPOT8_1 vs. 2	155.7	200.7	-45	52.3	3	3	1.217	103
siRNA SPOT8_1 vs. 1+2	155.7	211	-55.33	52.3	3	3	1.496	103
siRNA SPOT8_2 vs. siRNA SPOT8_1+2	190.3	183	7.333	52.3	3	3	0.1983	103
siRNA SPOT8_2 vs. c	190.3	209	-18.67	52.3	3	3	0.5047	103
siRNA SPOT8_2 vs. 1	190.3	197.7	-7.333	52.3	3	3	0.1983	103
siRNA SPOT8_2 vs. 2	190.3	200.7	-10.33	52.3	3	3	0.2794	103
siRNA SPOT8_2 vs. 1+2	190.3	211	-20.67	52.3	3	3	0.5588	103
siRNA SPOT8_1+2 vs. c	183	209	-26	52.3	3	3	0.703	103
siRNA SPOT8_1+2 vs. 1	183	197.7	-14.67	52.3	3	3	0.3966	103
siRNA SPOT8_1+2 vs. 2	183	200.7	-17.67	52.3	3	3	0.4777	103
siRNA SPOT8_1+2 vs. 1+2	183	211	-28	52.3	3	3	0.7571	103
c vs. 1	209	197.7	11.33	52.3	3	3	0.3064	103
c vs. 2	209	200.7	8.333	52.3	3	3	0.2253	103
c vs. 1+2	209	211	-2	52.3	3	3	0.05408	103
1 vs. 2	197.7	200.7	-3	52.3	3	3	0.08111	103
1 vs. 1+2	197.7	211	-13.33	52.3	3	3	0.3605	103
2 vs. 1+2	200.7	211	-10.33	52.3	3	3	0.2794	103
2
Scr vs. siRNA SPOT8_1	389	189.7	199.3	52.3	3	3	5.39	103
Scr vs. siRNA SPOT8_2	389	292	97	52.3	3	3	2.623	103
Scr vs. siRNA SPOT8_1+2	389	261	128	52.3	3	3	3.461	103
Scr vs. c	389	390.7	-1.667	52.3	3	3	0.04506	103
Scr vs. 1	389	309	80	52.3	3	3	2.163	103
Scr vs. 2	389	376	13	52.3	3	3	0.3515	103
Scr vs. 1+2	389	349.7	39.33	52.3	3	3	1.063	103
siRNA SPOT8_1 vs. siRNA SPOT8_2	189.7	292	-102.3	52.3	3	3	2.767	103
siRNA SPOT8_1 vs. siRNA SPOT8_1+2	189.7	261	-71.33	52.3	3	3	1.929	103
siRNA SPOT8_1 vs. c	189.7	390.7	-201	52.3	3	3	5.435	103
siRNA SPOT8_1 vs. 1	189.7	309	-119.3	52.3	3	3	3.227	103
siRNA SPOT8_1 vs. 2	189.7	376	-186.3	52.3	3	3	5.038	103
siRNA SPOT8_1 vs. 1+2	189.7	349.7	-160	52.3	3	3	4.326	103
siRNA SPOT8_2 vs. siRNA SPOT8_1+2	292	261	31	52.3	3	3	0.8382	103
siRNA SPOT8_2 vs. c	292	390.7	-98.67	52.3	3	3	2.668	103
siRNA SPOT8_2 vs. 1	292	309	-17	52.3	3	3	0.4596	103
siRNA SPOT8_2 vs. 2	292	376	-84	52.3	3	3	2.271	103
siRNA SPOT8_2 vs. 1+2	292	349.7	-57.67	52.3	3	3	1.559	103
siRNA SPOT8_1+2 vs. c	261	390.7	-129.7	52.3	3	3	3.506	103
siRNA SPOT8_1+2 vs. 1	261	309	-48	52.3	3	3	1.298	103
siRNA SPOT8_1+2 vs. 2	261	376	-115	52.3	3	3	3.109	103
siRNA SPOT8_1+2 vs. 1+2	261	349.7	-88.67	52.3	3	3	2.397	103
c vs. 1	390.7	309	81.67	52.3	3	3	2.208	103
c vs. 2	390.7	376	14.67	52.3	3	3	0.3966	103
c vs. 1+2	390.7	349.7	41	52.3	3	3	1.109	103
1 vs. 2	309	376	-67	52.3	3	3	1.812	103
1 vs. 1+2	309	349.7	-40.67	52.3	3	3	1.1	103
2 vs. 1+2	376	349.7	26.33	52.3	3	3	0.712	103
3
Scr vs. siRNA SPOT8_1	903.3	282	621.3	52.3	3	3	16.8	103
Scr vs. siRNA SPOT8_2	903.3	478.3	425	52.3	3	3	11.49	103
Scr vs. siRNA SPOT8_1+2	903.3	419.3	484	52.3	3	3	13.09	103
Scr vs. c	903.3	893.3	10	52.3	3	3	0.2704	103
Scr vs. 1	903.3	639	264.3	52.3	3	3	7.147	103
Scr vs. 2	903.3	913.3	-10	52.3	3	3	0.2704	103
Scr vs. 1+2	903.3	728.7	174.7	52.3	3	3	4.723	103
siRNA SPOT8_1 vs. siRNA SPOT8_2	282	478.3	-196.3	52.3	3	3	5.308	103
siRNA SPOT8_1 vs. siRNA SPOT8_1+2	282	419.3	-137.3	52.3	3	3	3.713	103
siRNA SPOT8_1 vs. c	282	893.3	-611.3	52.3	3	3	16.53	103
siRNA SPOT8_1 vs. 1	282	639	-357	52.3	3	3	9.653	103
siRNA SPOT8_1 vs. 2	282	913.3	-631.3	52.3	3	3	17.07	103
siRNA SPOT8_1 vs. 1+2	282	728.7	-446.7	52.3	3	3	12.08	103
siRNA SPOT8_2 vs. siRNA SPOT8_1+2	478.3	419.3	59	52.3	3	3	1.595	103
siRNA SPOT8_2 vs. c	478.3	893.3	-415	52.3	3	3	11.22	103
siRNA SPOT8_2 vs. 1	478.3	639	-160.7	52.3	3	3	4.344	103
siRNA SPOT8_2 vs. 2	478.3	913.3	-435	52.3	3	3	11.76	103
siRNA SPOT8_2 vs. 1+2	478.3	728.7	-250.3	52.3	3	3	6.769	103
siRNA SPOT8_1+2 vs. c	419.3	893.3	-474	52.3	3	3	12.82	103
siRNA SPOT8_1+2 vs. 1	419.3	639	-219.7	52.3	3	3	5.939	103
siRNA SPOT8_1+2 vs. 2	419.3	913.3	-494	52.3	3	3	13.36	103
siRNA SPOT8_1+2 vs. 1+2	419.3	728.7	-309.3	52.3	3	3	8.364	103
c vs. 1	893.3	639	254.3	52.3	3	3	6.877	103
c vs. 2	893.3	913.3	-20	52.3	3	3	0.5408	103
c vs. 1+2	893.3	728.7	164.7	52.3	3	3	4.452	103
1 vs. 2	639	913.3	-274.3	52.3	3	3	7.417	103
1 vs. 1+2	639	728.7	-89.67	52.3	3	3	2.424	103
2 vs. 1+2	913.3	728.7	184.7	52.3	3	3	4.993	103
4
Scr vs. siRNA SPOT8_1	1394	388	1006	52.3	3	3	27.19	103
Scr vs. siRNA SPOT8_2	1394	727.7	666	52.3	3	3	18.01	103
Scr vs. siRNA SPOT8_1+2	1394	639.7	754	52.3	3	3	20.39	103
Scr vs. c	1394	1400	-6.333	52.3	3	3	0.1712	103
Scr vs. 1	1394	1076	317.3	52.3	3	3	8.58	103
Scr vs. 2	1394	1283	111	52.3	3	3	3.001	103
Scr vs. 1+2	1394	1138	256.2	58.48	3	2	6.195	103
siRNA SPOT8_1 vs. siRNA SPOT8_2	388	727.7	-339.7	52.3	3	3	9.184	103
siRNA SPOT8_1 vs. siRNA SPOT8_1+2	388	639.7	-251.7	52.3	3	3	6.805	103
siRNA SPOT8_1 vs. c	388	1400	-1012	52.3	3	3	27.36	103
siRNA SPOT8_1 vs. 1	388	1076	-688.3	52.3	3	3	18.61	103
siRNA SPOT8_1 vs. 2	388	1283	-894.7	52.3	3	3	24.19	103
siRNA SPOT8_1 vs. 1+2	388	1138	-749.5	58.48	3	2	18.13	103
siRNA SPOT8_2 vs. siRNA SPOT8_1+2	727.7	639.7	88	52.3	3	3	2.379	103
siRNA SPOT8_2 vs. c	727.7	1400	-672.3	52.3	3	3	18.18	103
siRNA SPOT8_2 vs. 1	727.7	1076	-348.7	52.3	3	3	9.427	103
siRNA SPOT8_2 vs. 2	727.7	1283	-555	52.3	3	3	15.01	103
siRNA SPOT8_2 vs. 1+2	727.7	1138	-409.8	58.48	3	2	9.911	103
siRNA SPOT8_1+2 vs. c	639.7	1400	-760.3	52.3	3	3	20.56	103
siRNA SPOT8_1+2 vs. 1	639.7	1076	-436.7	52.3	3	3	11.81	103
siRNA SPOT8_1+2 vs. 2	639.7	1283	-643	52.3	3	3	17.39	103
siRNA SPOT8_1+2 vs. 1+2	639.7	1138	-497.8	58.48	3	2	12.04	103
c vs. 1	1400	1076	323.7	52.3	3	3	8.751	103
c vs. 2	1400	1283	117.3	52.3	3	3	3.172	103
c vs. 1+2	1400	1138	262.5	58.48	3	2	6.348	103
1 vs. 2	1076	1283	-206.3	52.3	3	3	5.579	103
1 vs. 1+2	1076	1138	-61.17	58.48	3	2	1.479	103
2 vs. 1+2	1283	1138	145.2	58.48	3	2	3.511	103
MB-1
N=1
	Scr						siRNA SPOT8_1						siRNA SPOT8_2						siRNA SPOT8_1+2
0	92	95	90	104	112	107	92	95	90	104	112	107	92	95	90	104	112	107	92	95	90	104	112	107
1				119	109	120				107	110	117				99	110	93				112	115	115
2				145	145	131				124	120	115				118	114	116				129	106	137
3				323	298	362				148	155	160				124	125	119				124	137	136
4				626	653	651				210	229	205				163	174	185				142	165	194
Dunnett's multiple comparisons test	Predicted (LS) mean diff,	95,00% CI of diff,	Below threshold?	Summary	Adjusted P Value
0
Scr vs. siRNA SPOT8_1	0	-16,46 to 16,46	No	ns	>0,9999
Scr vs. siRNA SPOT8_2	0	-16,46 to 16,46	No	ns	>0,9999
Scr vs. siRNA SPOT8_1+2	5.684e-14	-16,46 to 16,46	No	ns	>0,9999
1
Scr vs. siRNA SPOT8_1	4.667	-18,62 to 27,95	No	ns	0.9305
Scr vs. siRNA SPOT8_2	15.33	-7,950 to 38,62	No	ns	0.2701
Scr vs. siRNA SPOT8_1+2	2	-21,28 to 25,28	No	ns	0.9936
2
Scr vs. siRNA SPOT8_1	20.67	-2,617 to 43,95	No	ns	0.0923
Scr vs. siRNA SPOT8_2	24.33	1,050 to 47,62	Yes	*	0.0385
Scr vs. siRNA SPOT8_1+2	16.33	-6,950 to 39,62	No	ns	0.2252
3
Scr vs. siRNA SPOT8_1	173.3	150,0 to 196,6	Yes	****	<0,0001
Scr vs. siRNA SPOT8_2	205	181,7 to 228,3	Yes	****	<0,0001
Scr vs. siRNA SPOT8_1+2	195.3	172,0 to 218,6	Yes	****	<0,0001
4
Scr vs. siRNA SPOT8_1	428.7	405,4 to 452,0	Yes	****	<0,0001
Scr vs. siRNA SPOT8_2	469.3	446,0 to 492,6	Yes	****	<0,0001
Scr vs. siRNA SPOT8_1+2	476.3	453,0 to 499,6	Yes	****	<0,0001
Test details	Predicted (LS) mean 1	Predicted (LS) mean 2	Predicted (LS) mean diff,	SE of diff,	N1	N2	q	DF
0
Scr vs. siRNA SPOT8_1	100	100	0	6.804	6	6	0	52
Scr vs. siRNA SPOT8_2	100	100	0	6.804	6	6	0	52
Scr vs. siRNA SPOT8_1+2	100	100	5.684e-14	6.804	6	6	8.354e-15	52
1
Scr vs. siRNA SPOT8_1	115.9	111.2	4.667	9.622	3	3	0.485	52
Scr vs. siRNA SPOT8_2	115.9	100.6	15.33	9.622	3	3	1.594	52
Scr vs. siRNA SPOT8_1+2	115.9	113.9	2	9.622	3	3	0.2079	52
2
Scr vs. siRNA SPOT8_1	140.2	119.6	20.67	9.622	3	3	2.148	52
Scr vs. siRNA SPOT8_2	140.2	115.9	24.33	9.622	3	3	2.529	52
Scr vs. siRNA SPOT8_1+2	140.2	123.9	16.33	9.622	3	3	1.697	52
3
Scr vs. siRNA SPOT8_1	327.6	154.2	173.3	9.622	3	3	18.01	52
Scr vs. siRNA SPOT8_2	327.6	122.6	205	9.622	3	3	21.3	52
Scr vs. siRNA SPOT8_1+2	327.6	132.2	195.3	9.622	3	3	20.3	52
4
Scr vs. siRNA SPOT8_1	643.2	214.6	428.7	9.622	3	3	44.55	52
Scr vs. siRNA SPOT8_2	643.2	173.9	469.3	9.622	3	3	48.78	52
Scr vs. siRNA SPOT8_1+2	643.2	166.9	476.3	9.622	3	3	49.5	52
[truncated: 23 more columns]

## Sheet: Fig 2a
ns-dsRNAi	ns-dsRNAi	ns-dsRNAi	ns-dsRNAi	PIAS2b-dsRNAi	PIAS2b-dsRNAi	PIAS2b-dsRNAi	PIAS2b-dsRNAi
CMV	hPIAS2a	hPIAS2b	hPIAS2b C362A	CMV	hPIAS2a	hPIAS2b	hPIAS2b C362A
977.3	698.2	767.2	873.5	97.3	280.4	785.5	105.7	N1
920.5	693.6	771.8	683.8	148.8	277.2	741.1	102.4
978.2	690	861.6	842.3	197.1	210.4	684.3	113.9
1132		811.2		203.8		874.6
833.5		638.4		98.2		660.1
819.1	690.6	677.1	695.5	181.1	321	613.8	581.8	N2
840.2	694.6	559.2	724.9	300	340.6	700.6	106.7
765.4		582.4	701.5	347.8		720.6	108.7
899.2		527		404.4		718.2
886.4		515.2		540		720.8
943.4		675		528.8		758.4
Test for normal distribution
Shapiro-Wilk test
W	0.812	0.873	0.945	0.937	0.941	0.802	0.898	0.94	0.955	0.515
P value	0.01	0.08	0.58	0.65	0.54	0.06	0.18	0.67	0.71	0.81
Passed normality test (alpha=0.05)?	Yes	Yes	Yes	Yes	Yes	Yes	Yes	Yes	Yes	Yes
P value summary	ns	ns	ns	ns	ns	ns	ns	ns	ns	ns
Ordinary one-way ANOVA
Sidak's multiple comparisons test	Mean Diff,	95,00% CI of diff,	Significant?	Summary	Adjusted P Value
ds-RNAI vs. PIAS2-ds-RNAI	1161	981 to 1342	Yes	***	<0,001
ds-RNAI vs. p-FLAG-CMV	449	268 to 629	Yes	***	<0,001
ds-RNAI vs. p-FLAG-PIAS2alfa	664	436 to 893	Yes	***	<0,001
ds-RNAI vs. p-FLAG-PIAS2beta	686	506 to 867	Yes	***	<0,001
ds-RNAI vs. p-FLAG-PIAS2beta C362A	604	389 to 819	Yes	***	<0,001
ds-RNAI vs. p-FLAG-CMV +siRNA	1081	900 to 1261	Yes	***	<0,001
ds-RNAI vs. p-FLAG-PIAS2alfa+siRNA	1072	843 to 1300	Yes	***	<0,001
ds-RNAI vs. p-FLAG-PIAS2beta + siRNA	632	452 to 813	Yes	***	<0,001
ds-RNAI vs. p-FLAG-PIAS2beta C362A + siRNA	1171	956 to 1386	Yes	***	<0,001
PIAS2-ds-RNAI vs. p-FLAG-CMV	-712	-893 to -532	Yes	***	<0,001
PIAS2-ds-RNAI vs. p-FLAG-PIAS2alfa	-497	-725 to -269	Yes	***	<0,001
PIAS2-ds-RNAI vs. p-FLAG-PIAS2beta	-475	-656 to -295	Yes	***	<0,001
PIAS2-ds-RNAI vs. p-FLAG-PIAS2beta C362A	-557	-772 to -342	Yes	***	<0,001
PIAS2-ds-RNAI vs. p-FLAG-CMV +siRNA	-80.8	-261 to 99,8	No	ns	>0,99
PIAS2-ds-RNAI vs. p-FLAG-PIAS2alfa+siRNA	-89.7	-318 to 139	No	ns	>0,99
PIAS2-ds-RNAI vs. p-FLAG-PIAS2beta + siRNA	-529	-710 to -348	Yes	***	<0,001
PIAS2-ds-RNAI vs. p-FLAG-PIAS2beta C362A + siRNA	9.73	-205 to 225	No	ns	>0,99
p-FLAG-CMV vs. p-FLAG-PIAS2alfa	215	-13,1 to 444	No	ns	0.09
p-FLAG-CMV vs. p-FLAG-PIAS2beta	237	56,7 to 418	Yes	**	0.001
p-FLAG-CMV vs. p-FLAG-PIAS2beta C362A	155	-59,8 to 370	No	ns	0.54
p-FLAG-CMV vs. p-FLAG-CMV +siRNA	632	451 to 812	Yes	***	<0,001
p-FLAG-CMV vs. p-FLAG-PIAS2alfa+siRNA	623	394 to 851	Yes	***	<0,001
p-FLAG-CMV vs. p-FLAG-PIAS2beta + siRNA	183	2,86 to 364	Yes	*	0.04
p-FLAG-CMV vs. p-FLAG-PIAS2beta C362A + siRNA	722	507 to 937	Yes	***	<0,001
p-FLAG-PIAS2alfa vs. p-FLAG-PIAS2beta	21.9	-206 to 250	No	ns	>0,99
p-FLAG-PIAS2alfa vs. p-FLAG-PIAS2beta C362A	-60.2	-317 to 196	No	ns	>0,99
p-FLAG-PIAS2alfa vs. p-FLAG-CMV +siRNA	416	188 to 645	Yes	***	<0,001
p-FLAG-PIAS2alfa vs. p-FLAG-PIAS2alfa+siRNA	407	140 to 675	Yes	***	<0,001
p-FLAG-PIAS2alfa vs. p-FLAG-PIAS2beta + siRNA	-31.9	-260 to 196	No	ns	>0,99
p-FLAG-PIAS2alfa vs. p-FLAG-PIAS2beta C362A + siRNA	507	251 to 763	Yes	***	<0,001
p-FLAG-PIAS2beta vs. p-FLAG-PIAS2beta C362A	-82.1	-297 to 133	No	ns	>0,99
p-FLAG-PIAS2beta vs. p-FLAG-CMV +siRNA	394	214 to 575	Yes	***	<0,001
p-FLAG-PIAS2beta vs. p-FLAG-PIAS2alfa+siRNA	386	157 to 614	Yes	***	<0,001
p-FLAG-PIAS2beta vs. p-FLAG-PIAS2beta + siRNA	-53.8	-234 to 127	No	ns	>0,99
p-FLAG-PIAS2beta vs. p-FLAG-PIAS2beta C362A + siRNA	485	270 to 700	Yes	***	<0,001
p-FLAG-PIAS2beta C362A vs. p-FLAG-CMV +siRNA	477	262 to 691	Yes	***	<0,001
p-FLAG-PIAS2beta C362A vs. p-FLAG-PIAS2alfa+siRNA	468	211 to 724	Yes	***	<0,001
p-FLAG-PIAS2beta C362A vs. p-FLAG-PIAS2beta + siRNA	28.3	-187 to 243	No	ns	>0,99
p-FLAG-PIAS2beta C362A vs. p-FLAG-PIAS2beta C362A + siRNA	567	323 to 811	Yes	***	<0,001
p-FLAG-CMV +siRNA vs. p-FLAG-PIAS2alfa+siRNA	-8.89	-237 to 219	No	ns	>0,99
p-FLAG-CMV +siRNA vs. p-FLAG-PIAS2beta + siRNA	-448	-629 to -268	Yes	***	<0,001
p-FLAG-CMV +siRNA vs. p-FLAG-PIAS2beta C362A + siRNA	90.5	-124 to 305	No	ns	>0,99
p-FLAG-PIAS2alfa+siRNA vs. p-FLAG-PIAS2beta + siRNA	-439	-668 to -211	Yes	***	<0,001
p-FLAG-PIAS2alfa+siRNA vs. p-FLAG-PIAS2beta C362A + siRNA	99.4	-157 to 356	No	ns	>0,99
p-FLAG-PIAS2beta + siRNA vs. p-FLAG-PIAS2beta C362A + siRNA	539	324 to 754	Yes	***	<0,001
Test details	Mean 1	Mean 2	Mean Diff,	SE of diff,	n1	n2	t	DF
ds-RNAI vs. PIAS2-ds-RNAI	1358	196	1161	53.4	11	11	21.7	78
ds-RNAI vs. p-FLAG-CMV	1358	909	449	53.4	11	11	8.4	78
ds-RNAI vs. p-FLAG-PIAS2alfa	1358	693	664	67.6	11	5	9.83	78
ds-RNAI vs. p-FLAG-PIAS2beta	1358	671	686	53.4	11	11	12.8	78
ds-RNAI vs. p-FLAG-PIAS2beta C362A	1358	754	604	63.6	11	6	9.5	78
ds-RNAI vs. p-FLAG-CMV +siRNA	1358	277	1081	53.4	11	11	20.2	78
ds-RNAI vs. p-FLAG-PIAS2alfa+siRNA	1358	286	1072	67.6	11	5	15.9	78
ds-RNAI vs. p-FLAG-PIAS2beta + siRNA	1358	725	632	53.4	11	11	11.8	78
ds-RNAI vs. p-FLAG-PIAS2beta C362A + siRNA	1358	187	1171	63.6	11	6	18.4	78
PIAS2-ds-RNAI vs. p-FLAG-CMV	196	909	-712	53.4	11	11	13.3	78
PIAS2-ds-RNAI vs. p-FLAG-PIAS2alfa	196	693	-497	67.6	11	5	7.36	78
PIAS2-ds-RNAI vs. p-FLAG-PIAS2beta	196	671	-475	53.4	11	11	8.89	78
PIAS2-ds-RNAI vs. p-FLAG-PIAS2beta C362A	196	754	-557	63.6	11	6	8.76	78
PIAS2-ds-RNAI vs. p-FLAG-CMV +siRNA	196	277	-80.8	53.4	11	11	1.51	78
PIAS2-ds-RNAI vs. p-FLAG-PIAS2alfa+siRNA	196	286	-89.7	67.6	11	5	1.33	78
PIAS2-ds-RNAI vs. p-FLAG-PIAS2beta + siRNA	196	725	-529	53.4	11	11	9.9	78
PIAS2-ds-RNAI vs. p-FLAG-PIAS2beta C362A + siRNA	196	187	9.73	63.6	11	6	0.153	78
p-FLAG-CMV vs. p-FLAG-PIAS2alfa	909	693	215	67.6	11	5	3.19	78
p-FLAG-CMV vs. p-FLAG-PIAS2beta	909	671	237	53.4	11	11	4.44	78
p-FLAG-CMV vs. p-FLAG-PIAS2beta C362A	909	754	155	63.6	11	6	2.44	78
p-FLAG-CMV vs. p-FLAG-CMV +siRNA	909	277	632	53.4	11	11	11.8	78
p-FLAG-CMV vs. p-FLAG-PIAS2alfa+siRNA	909	286	623	67.6	11	5	9.21	78
p-FLAG-CMV vs. p-FLAG-PIAS2beta + siRNA	909	725	183	53.4	11	11	3.43	78
p-FLAG-CMV vs. p-FLAG-PIAS2beta C362A + siRNA	909	187	722	63.6	11	6	11.4	78
p-FLAG-PIAS2alfa vs. p-FLAG-PIAS2beta	693	671	21.9	67.6	5	11	0.325	78
p-FLAG-PIAS2alfa vs. p-FLAG-PIAS2beta C362A	693	754	-60.2	75.9	5	6	0.793	78
p-FLAG-PIAS2alfa vs. p-FLAG-CMV +siRNA	693	277	416	67.6	5	11	6.16	78
p-FLAG-PIAS2alfa vs. p-FLAG-PIAS2alfa+siRNA	693	286	407	79.2	5	5	5.14	78
p-FLAG-PIAS2alfa vs. p-FLAG-PIAS2beta + siRNA	693	725	-31.9	67.6	5	11	0.472	78
p-FLAG-PIAS2alfa vs. p-FLAG-PIAS2beta C362A + siRNA	693	187	507	75.9	5	6	6.68	78
p-FLAG-PIAS2beta vs. p-FLAG-PIAS2beta C362A	671	754	-82.1	63.6	11	6	1.29	78
p-FLAG-PIAS2beta vs. p-FLAG-CMV +siRNA	671	277	394	53.4	11	11	7.38	78
p-FLAG-PIAS2beta vs. p-FLAG-PIAS2alfa+siRNA	671	286	386	67.6	11	5	5.7	78
p-FLAG-PIAS2beta vs. p-FLAG-PIAS2beta + siRNA	671	725	-53.8	53.4	11	11	1.01	78
p-FLAG-PIAS2beta vs. p-FLAG-PIAS2beta C362A + siRNA	671	187	485	63.6	11	6	7.63	78
p-FLAG-PIAS2beta C362A vs. p-FLAG-CMV +siRNA	754	277	477	63.6	6	11	7.49	78
p-FLAG-PIAS2beta C362A vs. p-FLAG-PIAS2alfa+siRNA	754	286	468	75.9	6	5	6.16	78
p-FLAG-PIAS2beta C362A vs. p-FLAG-PIAS2beta + siRNA	754	725	28.3	63.6	6	11	0.445	78
p-FLAG-PIAS2beta C362A vs. p-FLAG-PIAS2beta C362A + siRNA	754	187	567	72.3	6	6	7.84	78
p-FLAG-CMV +siRNA vs. p-FLAG-PIAS2alfa+siRNA	277	286	-8.89	67.6	11	5	0.132	78
p-FLAG-CMV +siRNA vs. p-FLAG-PIAS2beta + siRNA	277	725	-448	53.4	11	11	8.39	78
p-FLAG-CMV +siRNA vs. p-FLAG-PIAS2beta C362A + siRNA	277	187	90.5	63.6	11	6	1.42	78
p-FLAG-PIAS2alfa+siRNA vs. p-FLAG-PIAS2beta + siRNA	286	725	-439	67.6	5	11	6.5	78
p-FLAG-PIAS2alfa+siRNA vs. p-FLAG-PIAS2beta C362A + siRNA	286	187	99.4	75.9	5	6	1.31	78
p-FLAG-PIAS2beta + siRNA vs. p-FLAG-PIAS2beta C362A + siRNA	725	187	539	63.6	11	6	8.47	78

## Sheet: Fig 2b
ns-dsRNAi	ns-dsRNAi	ns-dsRNAi	PIAS2b-dsRNAi	PIAS2b-dsRNAi	PIAS2b-dsRNAi
Vector	hPIAS2b	hPIAS2b C62A	Vector	hPIAS2b	hPIAS2b C62A
1063.5	779.2	1000.9	189	810.3	170.1	n1
1057.6	760.8	1041	154.8	549.1	148.7
1181.8	704.6	1026.6	148.5	528.2	166.4	n2
1340.9	698.9	1229.3	181.2	762.9	179.9
1323	1046	1254.2	207.2	646	163.9	n3
1199.3	979.9	1118.5	208.3	675.9	160.3
Test for lognormal distribution
Shapiro-Wilk test
W	0.95	0.945	0.888	0.848	0.881	0.89
P value	0.74	0.7	0.31	0.15	0.27	0.32	0.938	0.98
Passed lognormality test (alpha=0.05)?	Yes	Yes	Yes	Yes	Yes	Yes	0.64	0.95
P value summary	ns	ns	ns	ns	ns	ns	Yes	Yes
							ns	ns
Ordinary one-way ANOVA
Tukey's multiple comparisons test	Mean Diff,	95,00% CI of diff,	Significant?	Summary	Adjusted P Value
ds-RNAI vs. PIAS2-ds-RNAI	1162	993 to 1332	Yes	***	<0,001
ds-RNAI vs. p-GFP-C1	237	67,3 to 406	Yes	**	0.002
ds-RNAI vs. p-GFP-C1-PIAS2B	603	433 to 772	Yes	***	<0,001
ds-RNAI vs. p-GFP-C1-PIAS2B C362A	319	150 to 489	Yes	***	<0,001
ds-RNAI vs. p-GFP-C1 + siRNA	1250	1080 to 1419	Yes	***	<0,001
ds-RNAI vs. p-GFP-C1-PIAS2B + siRNA	769	600 to 939	Yes	***	<0,001
ds-RNAI vs. p-GFP-C1-PIAS2B C362A + siRNA	1266	1097 to 1436	Yes	***	<0,001
PIAS2-ds-RNAI vs. p-GFP-C1	-925	-1095 to -756	Yes	***	<0,001
PIAS2-ds-RNAI vs. p-GFP-C1-PIAS2B	-559	-729 to -390	Yes	***	<0,001
PIAS2-ds-RNAI vs. p-GFP-C1-PIAS2B C362A	-843	-1012 to -673	Yes	***	<0,001
PIAS2-ds-RNAI vs. p-GFP-C1 + siRNA	87.4	-82,1 to 257	No	ns	0.72
PIAS2-ds-RNAI vs. p-GFP-C1-PIAS2B + siRNA	-393	-563 to -224	Yes	***	<0,001
PIAS2-ds-RNAI vs. p-GFP-C1-PIAS2B C362A + siRNA	104	-65,5 to 274	No	ns	0.52
p-GFP-C1 vs. p-GFP-C1-PIAS2B	366	197 to 536	Yes	***	<0,001
p-GFP-C1 vs. p-GFP-C1-PIAS2B C362A	82.6	-86,9 to 252	No	ns	0.77
p-GFP-C1 vs. p-GFP-C1 + siRNA	1013	843 to 1182	Yes	***	<0,001
p-GFP-C1 vs. p-GFP-C1-PIAS2B + siRNA	532	363 to 702	Yes	***	<0,001
p-GFP-C1 vs. p-GFP-C1-PIAS2B C362A + siRNA	1029	860 to 1199	Yes	***	<0,001
p-GFP-C1-PIAS2B vs. p-GFP-C1-PIAS2B C362A	-284	-453 to -114	Yes	***	<0,001
p-GFP-C1-PIAS2B vs. p-GFP-C1 + siRNA	647	477 to 816	Yes	***	<0,001
p-GFP-C1-PIAS2B vs. p-GFP-C1-PIAS2B + siRNA	166	-3,35 to 336	No	ns	0.06
p-GFP-C1-PIAS2B vs. p-GFP-C1-PIAS2B C362A + siRNA	663	494 to 833	Yes	***	<0,001
p-GFP-C1-PIAS2B C362A vs. p-GFP-C1 + siRNA	930	761 to 1100	Yes	***	<0,001
p-GFP-C1-PIAS2B C362A vs. p-GFP-C1-PIAS2B + siRNA	450	280 to 619	Yes	***	<0,001
p-GFP-C1-PIAS2B C362A vs. p-GFP-C1-PIAS2B C362A + siRNA	947	777 to 1116	Yes	***	<0,001
p-GFP-C1 + siRNA vs. p-GFP-C1-PIAS2B + siRNA	-481	-650 to -311	Yes	***	<0,001
p-GFP-C1 + siRNA vs. p-GFP-C1-PIAS2B C362A + siRNA	16.6	-153 to 186	No	ns	>0,99
p-GFP-C1-PIAS2B + siRNA vs. p-GFP-C1-PIAS2B C362A + siRNA	497	328 to 667	Yes	***	<0,001
Test details	Mean 1	Mean 2	Mean Diff,	SE of diff,	n1	n2
ds-RNAI vs. PIAS2-ds-RNAI	1431	269	1162	53	6	6	q	DF
ds-RNAI vs. p-GFP-C1	1431	1194	237	53	6	6	31	40
ds-RNAI vs. p-GFP-C1-PIAS2B	1431	828	603	53	6	6	6.32	40
ds-RNAI vs. p-GFP-C1-PIAS2B C362A	1431	1112	319	53	6	6	16.1	40
ds-RNAI vs. p-GFP-C1 + siRNA	1431	182	1250	53	6	6	8.52	40
ds-RNAI vs. p-GFP-C1-PIAS2B + siRNA	1431	662	769	53	6	6	33.3	40
ds-RNAI vs. p-GFP-C1-PIAS2B C362A + siRNA	1431	165	1266	53	6	6	20.5	40
PIAS2-ds-RNAI vs. p-GFP-C1	269	1194	-925	53	6	6	33.8	40
PIAS2-ds-RNAI vs. p-GFP-C1-PIAS2B	269	828	-559	53	6	6	24.7	40
PIAS2-ds-RNAI vs. p-GFP-C1-PIAS2B C362A	269	1112	-843	53	6	6	14.9	40
PIAS2-ds-RNAI vs. p-GFP-C1 + siRNA	269	182	87.4	53	6	6	22.5	40
PIAS2-ds-RNAI vs. p-GFP-C1-PIAS2B + siRNA	269	662	-393	53	6	6	2.33	40
PIAS2-ds-RNAI vs. p-GFP-C1-PIAS2B C362A + siRNA	269	165	104	53	6	6	10.5	40
p-GFP-C1 vs. p-GFP-C1-PIAS2B	1194	828	366	53	6	6	2.77	40
p-GFP-C1 vs. p-GFP-C1-PIAS2B C362A	1194	1112	82.6	53	6	6	9.76	40
p-GFP-C1 vs. p-GFP-C1 + siRNA	1194	182	1013	53	6	6	2.2	40
p-GFP-C1 vs. p-GFP-C1-PIAS2B + siRNA	1194	662	532	53	6	6	27	40
p-GFP-C1 vs. p-GFP-C1-PIAS2B C362A + siRNA	1194	165	1029	53	6	6	14.2	40
p-GFP-C1-PIAS2B vs. p-GFP-C1-PIAS2B C362A	828	1112	-284	53	6	6	27.5	40
p-GFP-C1-PIAS2B vs. p-GFP-C1 + siRNA	828	182	647	53	6	6	7.56	40
p-GFP-C1-PIAS2B vs. p-GFP-C1-PIAS2B + siRNA	828	662	166	53	6	6	17.2	40
p-GFP-C1-PIAS2B vs. p-GFP-C1-PIAS2B C362A + siRNA	828	165	663	53	6	6	4.43	40
p-GFP-C1-PIAS2B C362A vs. p-GFP-C1 + siRNA	1112	182	930	53	6	6	17.7	40
p-GFP-C1-PIAS2B C362A vs. p-GFP-C1-PIAS2B + siRNA	1112	662	450	53	6	6	24.8	40
p-GFP-C1-PIAS2B C362A vs. p-GFP-C1-PIAS2B C362A + siRNA	1112	165	947	53	6	6	12	40
p-GFP-C1 + siRNA vs. p-GFP-C1-PIAS2B + siRNA	182	662	-481	53	6	6	25.2	40
p-GFP-C1 + siRNA vs. p-GFP-C1-PIAS2B C362A + siRNA	182	165	16.6	53	6	6	12.8	40
p-GFP-C1-PIAS2B + siRNA vs. p-GFP-C1-PIAS2B C362A + siRNA	662	165	497	53	6	6	0.443	40
							13.3	40

## Sheet: Fig 2c
	ns-dsRNAi	PIAS2-dsRNAi	Control siPOOL	PIAS2 siPOOL	ns-dsRNAi	PIAS2b-dsRNAi	Control siPOOL	PIAS2b siPOOL
n1	89.387	15.2487	86.9159	72.7976	96.6804	17.1923	90.6526	58.5306
	102.575	13.9878	97.2993	94.2147	93.1336	16.1614	103.232	58.1724
n2	98.5006	9.50113	92.3999	93.3762	105.739	16.2139	99.7379	61.8677
	94.0565	11.0235	96.5081	103.323	102.35	16.441	96.462	64.5846
n3	110.517	9.79124	92.4594	104.017	99.1788	14.2832	103.905	67.9829
	104.964	13.9635	97.9292	84.8139	102.918	15.3752	110.955	57.2989
	100	12.2526	93.9186	92.0904
Test for lognormal distribution
Shapiro-Wilk test
W	0.91	0.919	0.9	0.9	0.971	0.944	0.988	0.901
P value	0.43	0.46	0.33	0.33	0.9	0.69	0.98	0.38
Passed lognormality test (alpha=0.05)?	Yes	Yes	Yes	Yes	Yes	Yes	Yes	Yes
P value summary	ns	ns	ns	ns	ns	ns	ns	ns
Ordinary one-way ANOVA
Holm-Sidak's multiple comparisons test	Mean Diff,	Significant?	Summary	Adjusted P Value	Mean Diff,	Significant?	Summary	Adjusted P Value
ns-dsRNAi vs. PIAS2b dsRNAi 140nM	87.7	Yes	***	<0,001	84.1	Yes	***	<0,001
Control siPOOL vs. siPOOL 4nm	1.83	No	ns	0.56	39.4	Yes	***	<0,001

## Sheet: Fig 2d
				PIAS2 mouse								PIAS2 rabbit
				ns-dsRNAi 2 days	PIAS2b-dsRNAi 2 days	Negative Control siPOOL 2 days	PIAS2b siPOOL 2 days	ns-dsRNAi 3 days	PIAS2b-dsRNAi 3 days	Negative Control siPOOL 3 days	PIAS2b siPOOL 3 days	ns-dsRNAi 2 days	PIAS2b-dsRNAi 2 days	Negative Control siPOOL 2 days	PIAS2b siPOOL 2 days	ns-dsRNAi 3 days	PIAS2b-dsRNAi 3 days	Negative Control siPOOL 3 days	PIAS2b siPOOL 3 days
			n1	0.774636	0.316711	0.449191	0.777701	0.74455	0.367276	0.84917	0.412181	0.696177	0.361107	0.511432	0.487398	0.694372	0.35077	0.577683	0.40652
			n2	0.669552	0.286295	0.553094	0.701267	0.730576	0.334686	0.778177	0.337608	0.788691	0.419162	0.686437	0.736495	0.735755	0.444328	0.666644	0.328764
			Ordinary one-way ANOVA	PIAS2 mouse				PIAS2 rabbit
			Holm-Sidak's multiple comparisons test	Mean Diff,	Significant?	Summary	Adjusted P Value	Mean Diff,	Significant?	Summary	Adjusted P Value
			ns-dsRNAi 2 days vs. PIAS2b-dsRNAi 2 days	0.421	Yes	**	<0,001	0.352	Yes	*	0.02
			Negative Control siPOOL 2 days vs. PIAS2b siPOOL 2 days	-0.238	Yes	*	0.001	-0.013	No	ns	0.89
			ns-dsRNAi 3 days vs. PIAS2b-dsRNAi 3 days	0.387	Yes	**	<0,001	0.318	Yes	*	0.02
			Negative Control siPOOL 3 days vs. PIAS2b siPOOL 3 days	0.439	Yes	**	<0,001	0.255	Yes	*	0.04

[truncated: 57 more sheets: Fig 3a, Fig 3b, Fig 3g, Fig 3h, Fig 3i, Fig 3j, Fig 3k, Fig 3l, Fig 3m, Fig 4b, Fig 4f-4h, Fig 5j, Fig 6b, Fig 6e-6f-6g, Fig 7d, Fig 7g, Fig 7h, Fig 7i, Fig 8d, Fig 8e …]
